# Supplementary material for: 2-[(4-Chloro­phen­yl)selan­yl]-3,4-di­hydro-2H-benzo[h]chromene-5,6-dione: crystal structure and Hirshfeld analysis
Source: Acta Crystallogr E Crystallogr Commun. 2017 May 31;73(Pt 6):918–24. doi: 10.1107/S2056989017007605 (PMC5458324; doi:10.1107/S2056989017007605)
Supplement: Supplementary file 1 [file e-73-00918-sup1.cif]

##############################################################################
#                                                                            #
# This CIF contains the data in a paper accepted for publication in          #
# Acta Crystallographica Section E. It conforms to the requirements of       #
# Notes for Authors for Acta Crystallographica Section E, and has been       #
# peer reviewed under the auspices of the IUCr Commission on Journals.       #
#                                                                            #
# Full details of the Crystallographic Information File format               #
# are given in the paper "The Crystallographic Information File (CIF):       #
# a New Standard Archive File for Crystallography" by S. R. Hall, F. H.      #
# Allen and I. D. Brown [Acta Cryst. (1991), A47, 655-685].                  #
#                                                                            #
# The current version of the core CIF dictionary is obtainable from          #
# ftp://ftp.iucr.org/pub/cif_core.dic.                                       #
#                                                                            #
# Software is freely available for graphical display of the structure(s)     #
# in this CIF. For information consult the CIF software page                 #
# http://www.iucr.org/resources/cif/software.                                #
#                                                                            #
# This file may be used for bona fide research purposes within the           #
# scientific community so long as proper attribution is given to the journal # 
# article from which it was obtained.                                        #
#                                                                            #
##############################################################################
data_I
_audit_creation_method     SHELXL-2014/6
_chemical_name_systematic
;\
2-[(4-Chlorophenyl)selanyl]-3,4-dihydro-2<i>H</i>-benzo[<i>h</i>]chromene-\
5,6-dione
;
_chemical_name_common     ?
_chemical_formula_moiety     'C19 H13 Cl O3 Se'
_chemical_formula_sum     'C19 H13 Cl O3 Se'
_chemical_formula_iupac     'C19 H13 Cl O3 Se'
_chemical_formula_weight     403.70
_chemical_melting_point     ?
_shelx_space_group_comment
;
The symmetry employed for this shelxl refinement is uniquely defined
by the following loop, which should always be used as a source of
symmetry information in preference to the above space-group names.
They are only intended as comments.
;
_space_group_crystal_system     monoclinic
_space_group_name_H-M_alt     'P 21/c'
_space_group_name_Hall     '-P 2ybc'
loop_
    _space_group_symop_operation_xyz
    'x, y, z'
    '-x, y+1/2, -z+1/2'
    '-x, -y, -z'
    'x, -y-1/2, z-1/2'
_cell_length_a     7.3757(3)
_cell_length_b     13.7306(5)
_cell_length_c     16.4473(6)
_cell_angle_alpha     90
_cell_angle_beta     100.0020(10)
_cell_angle_gamma     90
_cell_volume     1640.35(11)
_cell_formula_units_Z     4
_cell_measurement_reflns_used     9049
_cell_measurement_theta_min     2.51
_cell_measurement_theta_max     26.25
_cell_measurement_temperature     293(2)
_exptl_crystal_description     irregular
_exptl_crystal_colour     colourless
_exptl_crystal_size_max     0.403
_exptl_crystal_size_mid     0.330
_exptl_crystal_size_min     0.268
_exptl_crystal_density_diffrn     1.635
_exptl_crystal_density_meas     ?
_exptl_crystal_density_method     ?
_exptl_crystal_F_000     808
_exptl_absorpt_coefficient_mu     2.466
_exptl_absorpt_correction_type     multi-scan
_exptl_absorpt_process_details
;
(SADABS; Sheldrick, 1996)
;
_shelx_estimated_absorpt_T_min     0.370
_shelx_estimated_absorpt_T_max     0.558
_exptl_absorpt_correction_T_min     0.4837
_exptl_absorpt_correction_T_max     0.7454
_diffrn_ambient_temperature     293(2)
_diffrn_radiation_type     MoK\a
_diffrn_radiation_wavelength     0.71073
_diffrn_measurement_device_type     'Bruker APEXII CCD'
_diffrn_measurement_method     '\f and \w scans'
_diffrn_detector_area_resol_mean     ?
_diffrn_reflns_number     38518
_diffrn_reflns_av_R_equivalents     0.0309
_diffrn_reflns_theta_min     1.944
_diffrn_reflns_theta_max     26.415
_diffrn_reflns_theta_full     25.242
_diffrn_measured_fraction_theta_max     0.998
_diffrn_measured_fraction_theta_full     1.000
_diffrn_reflns_limit_h_min     -9
_diffrn_reflns_limit_h_max     9
_diffrn_reflns_limit_k_min     -17
_diffrn_reflns_limit_k_max     17
_diffrn_reflns_limit_l_min     -20
_diffrn_reflns_limit_l_max     20
_refine_special_details     ?
_reflns_number_total     3367
_reflns_number_gt     2984
_reflns_threshold_expression     'I > 2\s(I)'
_refine_ls_structure_factor_coef     Fsqd
_refine_ls_matrix_type     full
_refine_ls_R_factor_all     0.0303
_refine_ls_R_factor_gt     0.0257
_refine_ls_wR_factor_gt     0.0658
_refine_ls_wR_factor_ref     0.0684
_refine_ls_goodness_of_fit_ref     1.032
_refine_ls_restrained_S_all     1.032
_refine_ls_number_reflns     3367
_refine_ls_number_parameters     217
_refine_ls_number_restraints     0
_refine_ls_hydrogen_treatment     constr
_refine_ls_weighting_scheme     calc
_refine_ls_weighting_details
              'w=1/[\s^2^(Fo^2^)+(0.0329P)^2^+0.7390P] where P=(Fo^2^+2Fc^2^)/3'
_atom_sites_solution_hydrogens     geom
_atom_sites_solution_primary     ?
_atom_sites_solution_secondary     ?
_refine_ls_shift/su_max     0.001
_refine_ls_shift/su_mean     0.000
_refine_diff_density_max     0.359
_refine_diff_density_min     -0.387
_refine_ls_extinction_method     none
_refine_ls_extinction_coef     .
loop_
    _atom_type_symbol
    _atom_type_description
    _atom_type_scat_dispersion_real
    _atom_type_scat_dispersion_imag
    _atom_type_scat_source
    'C' 'C' 0.0033 0.0016
                         'International Tables Vol C Tables 4.2.6.8 and 6.1.1.4'
    'H' 'H' 0.0000 0.0000
                         'International Tables Vol C Tables 4.2.6.8 and 6.1.1.4'
    'O' 'O' 0.0106 0.0060
                         'International Tables Vol C Tables 4.2.6.8 and 6.1.1.4'
    'Cl' 'Cl' 0.1484 0.1585
                         'International Tables Vol C Tables 4.2.6.8 and 6.1.1.4'
    'Se' 'Se' -0.0929 2.2259
                         'International Tables Vol C Tables 4.2.6.8 and 6.1.1.4'
_computing_data_collection
;
APEX2 (Bruker, 2009)
;
_computing_cell_refinement
;
SAINT (Bruker, 2009)
;
_computing_data_reduction
;
SAINT (Bruker, 2009)
;
_computing_structure_solution
;
SIR2014 (Burla <i>et al.</i>,  2015)
;
_computing_structure_refinement
;
SHELXL2014 (Sheldrick, 2015)
;
_computing_molecular_graphics
;
ORTEP-3 for Windows (Farrugia, 2012) and DIAMOND (Brandenburg,
2006)
;
_computing_publication_material
;
publCIF (Westrip, 2010)
;
loop_
    _atom_site_type_symbol
    _atom_site_label
    _atom_site_fract_x
    _atom_site_fract_y
    _atom_site_fract_z
    _atom_site_U_iso_or_equiv
    _atom_site_adp_type
    _atom_site_calc_flag
    _atom_site_occupancy
    _atom_site_disorder_assembly
    _atom_site_disorder_group
    Se Se1 0.50950(3) 0.20340(2) 0.19075(2) 0.05076(8) Uani d 1 . .
    Cl Cl1 0.74491(12) 0.48216(7) -0.08524(6) 0.0988(3) Uani d 1 . .
    O O1 0.14227(17) 0.24860(9) 0.12331(8) 0.0427(3) Uani d 1 . .
    O O2 -0.2776(2) -0.07713(12) 0.09235(12) 0.0741(5) Uani d 1 . .
    O O3 -0.0776(2) -0.03054(10) 0.24246(10) 0.0628(4) Uani d 1 . .
    C C1 0.2739(3) 0.26958(13) 0.19618(12) 0.0429(4) Uani d 1 . .
    H H9 0.2967 0.3399 0.1975 0.051 Uiso calc 1 . .
    C C2 0.0406(2) 0.16654(12) 0.12272(11) 0.0362(4) Uani d 1 . .
    C C3 -0.0687(2) 0.14639(13) 0.04065(11) 0.0389(4) Uani d 1 . .
    C C4 -0.1805(2) 0.06325(14) 0.02911(12) 0.0432(4) Uani d 1 . .
    C C5 -0.2841(3) 0.04307(17) -0.04809(13) 0.0563(5) Uani d 1 . .
    H H4 -0.3567 -0.0127 -0.0558 0.068 Uiso calc 1 . .
    C C6 -0.2792(3) 0.1060(2) -0.11328(13) 0.0644(6) Uani d 1 . .
    H H3 -0.3499 0.0930 -0.1647 0.077 Uiso calc 1 . .
    C C7 -0.1698(3) 0.18762(19) -0.10224(13) 0.0601(6) Uani d 1 . .
    H H2 -0.1675 0.2297 -0.1464 0.072 Uiso calc 1 . .
    C C8 -0.0625(3) 0.20824(16) -0.02611(12) 0.0491(5) Uani d 1 . .
    H H1 0.0129 0.2630 -0.0197 0.059 Uiso calc 1 . .
    C C9 -0.1868(2) -0.00345(14) 0.09908(13) 0.0468(4) Uani d 1 . .
    C C10 -0.0715(3) 0.02303(13) 0.18356(12) 0.0431(4) Uani d 1 . .
    C C11 0.0400(2) 0.10986(13) 0.19024(11) 0.0387(4) Uani d 1 . .
    C C12 0.1505(3) 0.13595(14) 0.27303(11) 0.0479(4) Uani d 1 . .
    H H7 0.2611 0.0965 0.2838 0.057 Uiso calc 1 . .
    H H8 0.0787 0.1232 0.3160 0.057 Uiso calc 1 . .
    C C13 0.2018(3) 0.24304(14) 0.27349(12) 0.0502(5) Uani d 1 . .
    H H6 0.0945 0.2824 0.2774 0.060 Uiso calc 1 . .
    H H5 0.2952 0.2568 0.3214 0.060 Uiso calc 1 . .
    C C14 0.5784(2) 0.28761(13) 0.10819(12) 0.0433(4) Uani d 1 . .
    C C15 0.7139(3) 0.35717(15) 0.13040(13) 0.0508(5) Uani d 1 . .
    H H13 0.7709 0.3629 0.1853 0.061 Uiso calc 1 . .
    C C16 0.7646(3) 0.41802(17) 0.07156(16) 0.0599(6) Uani d 1 . .
    H H12 0.8567 0.4642 0.0862 0.072 Uiso calc 1 . .
    C C17 0.6774(3) 0.40953(17) -0.00896(15) 0.0587(5) Uani d 1 . .
    C C18 0.5413(3) 0.3415(2) -0.03203(14) 0.0617(6) Uani d 1 . .
    H H11 0.4824 0.3374 -0.0867 0.074 Uiso calc 1 . .
    C C19 0.4930(3) 0.27935(17) 0.02638(13) 0.0527(5) Uani d 1 . .
    H H10 0.4034 0.2320 0.0110 0.063 Uiso calc 1 . .
loop_
    _atom_site_aniso_label
    _atom_site_aniso_U_11
    _atom_site_aniso_U_22
    _atom_site_aniso_U_33
    _atom_site_aniso_U_12
    _atom_site_aniso_U_13
    _atom_site_aniso_U_23
    Se1 0.04595(13) 0.04744(13) 0.05540(14) 0.00547(8) -0.00095(9) 0.00375(9)
    Cl1 0.0924(5) 0.1005(6) 0.1134(6) 0.0119(4) 0.0452(5) 0.0443(5)
    O1 0.0412(6) 0.0388(7) 0.0471(7) -0.0011(5) 0.0046(5) 0.0103(6)
    O2 0.0652(10) 0.0486(9) 0.0975(13) -0.0140(8) -0.0167(9) 0.0100(9)
    O3 0.0868(11) 0.0421(8) 0.0603(9) -0.0118(7) 0.0148(8) 0.0101(7)
    C1 0.0477(10) 0.0305(8) 0.0495(10) 0.0001(7) 0.0056(8) -0.0003(7)
    C2 0.0341(8) 0.0329(8) 0.0423(9) 0.0067(7) 0.0089(7) 0.0021(7)
    C3 0.0326(8) 0.0434(10) 0.0416(9) 0.0118(7) 0.0088(7) 0.0006(7)
    C4 0.0345(9) 0.0446(10) 0.0495(10) 0.0117(7) 0.0048(7) -0.0050(8)
    C5 0.0427(10) 0.0635(13) 0.0594(13) 0.0102(9) 0.0000(9) -0.0145(11)
    C6 0.0501(12) 0.0963(19) 0.0437(11) 0.0186(13) -0.0001(9) -0.0120(12)
    C7 0.0515(12) 0.0891(17) 0.0410(11) 0.0183(12) 0.0114(9) 0.0091(11)
    C8 0.0411(10) 0.0638(13) 0.0441(10) 0.0113(9) 0.0120(8) 0.0081(9)
    C9 0.0374(9) 0.0356(9) 0.0653(12) 0.0056(8) 0.0027(8) 0.0003(9)
    C10 0.0470(10) 0.0315(9) 0.0522(11) 0.0048(7) 0.0124(8) 0.0033(8)
    C11 0.0433(9) 0.0320(9) 0.0412(9) 0.0048(7) 0.0085(7) 0.0017(7)
    C12 0.0645(12) 0.0391(10) 0.0395(10) -0.0009(9) 0.0076(9) 0.0026(8)
    C13 0.0664(13) 0.0386(10) 0.0458(10) -0.0005(9) 0.0105(9) -0.0047(8)
    C14 0.0349(9) 0.0438(10) 0.0498(10) 0.0029(7) 0.0030(8) -0.0071(8)
    C15 0.0432(10) 0.0541(12) 0.0536(11) -0.0039(9) 0.0042(9) -0.0153(9)
    C16 0.0515(12) 0.0505(12) 0.0804(16) -0.0078(10) 0.0189(11) -0.0138(11)
    C17 0.0529(12) 0.0560(13) 0.0719(14) 0.0120(10) 0.0240(11) 0.0099(11)
    C18 0.0489(12) 0.0858(17) 0.0489(12) 0.0057(11) 0.0041(9) 0.0033(11)
    C19 0.0401(10) 0.0636(13) 0.0514(11) -0.0060(9) -0.0006(9) -0.0093(10)
_geom_special_details
;
 All esds (except the esd in the dihedral angle between two l.s. planes)
 are estimated using the full covariance matrix.  The cell esds are taken
 into account individually in the estimation of esds in distances, angles
 and torsion angles; correlations between esds in cell parameters are only
 used when they are defined by crystal symmetry.  An approximate (isotropic)
 treatment of cell esds is used for estimating esds involving l.s. planes.
;
loop_
    _geom_bond_atom_site_label_1
    _geom_bond_atom_site_label_2
    _geom_bond_site_symmetry_2
    _geom_bond_distance
    _geom_bond_publ_flag
    Se1 C14 . 1.918(2) ?
    Se1 C1 . 1.9769(19) ?
    Cl1 C17 . 1.742(2) ?
    O1 C2 . 1.353(2) ?
    O1 C1 . 1.434(2) ?
    O2 C9 . 1.208(2) ?
    O3 C10 . 1.223(2) ?
    C1 C13 . 1.505(3) ?
    C1 H9 . 0.9800 ?
    C2 C11 . 1.357(2) ?
    C2 C3 . 1.473(2) ?
    C3 C8 . 1.395(3) ?
    C3 C4 . 1.401(3) ?
    C4 C5 . 1.392(3) ?
    C4 C9 . 1.478(3) ?
    C5 C6 . 1.382(3) ?
    C5 H4 . 0.9300 ?
    C6 C7 . 1.375(4) ?
    C6 H3 . 0.9300 ?
    C7 C8 . 1.389(3) ?
    C7 H2 . 0.9300 ?
    C8 H1 . 0.9300 ?
    C9 C10 . 1.541(3) ?
    C10 C11 . 1.442(3) ?
    C11 C12 . 1.504(3) ?
    C12 C13 . 1.518(3) ?
    C12 H7 . 0.9700 ?
    C12 H8 . 0.9700 ?
    C13 H6 . 0.9700 ?
    C13 H5 . 0.9700 ?
    C14 C15 . 1.385(3) ?
    C14 C19 . 1.388(3) ?
    C15 C16 . 1.379(3) ?
    C15 H13 . 0.9300 ?
    C16 C17 . 1.373(3) ?
    C16 H12 . 0.9300 ?
    C17 C18 . 1.376(3) ?
    C18 C19 . 1.377(3) ?
    C18 H11 . 0.9300 ?
    C19 H10 . 0.9300 ?
loop_
    _geom_angle_atom_site_label_1
    _geom_angle_atom_site_label_2
    _geom_angle_atom_site_label_3
    _geom_angle_site_symmetry_1
    _geom_angle_site_symmetry_3
    _geom_angle
    _geom_angle_publ_flag
    C14 Se1 C1 . . 95.62(8) ?
    C2 O1 C1 . . 117.85(13) ?
    O1 C1 C13 . . 111.73(16) ?
    O1 C1 Se1 . . 110.03(12) ?
    C13 C1 Se1 . . 111.65(13) ?
    O1 C1 H9 . . 107.7 ?
    C13 C1 H9 . . 107.7 ?
    Se1 C1 H9 . . 107.7 ?
    O1 C2 C11 . . 123.53(16) ?
    O1 C2 C3 . . 112.17(14) ?
    C11 C2 C3 . . 124.29(16) ?
    C8 C3 C4 . . 119.21(18) ?
    C8 C3 C2 . . 121.29(17) ?
    C4 C3 C2 . . 119.49(16) ?
    C5 C4 C3 . . 120.19(19) ?
    C5 C4 C9 . . 120.03(19) ?
    C3 C4 C9 . . 119.78(17) ?
    C6 C5 C4 . . 119.9(2) ?
    C6 C5 H4 . . 120.0 ?
    C4 C5 H4 . . 120.0 ?
    C7 C6 C5 . . 120.1(2) ?
    C7 C6 H3 . . 120.0 ?
    C5 C6 H3 . . 120.0 ?
    C6 C7 C8 . . 121.0(2) ?
    C6 C7 H2 . . 119.5 ?
    C8 C7 H2 . . 119.5 ?
    C7 C8 C3 . . 119.6(2) ?
    C7 C8 H1 . . 120.2 ?
    C3 C8 H1 . . 120.2 ?
    O2 C9 C4 . . 122.67(19) ?
    O2 C9 C10 . . 119.38(19) ?
    C4 C9 C10 . . 117.95(16) ?
    O3 C10 C11 . . 122.40(18) ?
    O3 C10 C9 . . 118.79(17) ?
    C11 C10 C9 . . 118.81(16) ?
    C2 C11 C10 . . 119.65(17) ?
    C2 C11 C12 . . 121.77(17) ?
    C10 C11 C12 . . 118.57(16) ?
    C11 C12 C13 . . 109.32(15) ?
    C11 C12 H7 . . 109.8 ?
    C13 C12 H7 . . 109.8 ?
    C11 C12 H8 . . 109.8 ?
    C13 C12 H8 . . 109.8 ?
    H7 C12 H8 . . 108.3 ?
    C1 C13 C12 . . 110.77(16) ?
    C1 C13 H6 . . 109.5 ?
    C12 C13 H6 . . 109.5 ?
    C1 C13 H5 . . 109.5 ?
    C12 C13 H5 . . 109.5 ?
    H6 C13 H5 . . 108.1 ?
    C15 C14 C19 . . 119.8(2) ?
    C15 C14 Se1 . . 119.79(15) ?
    C19 C14 Se1 . . 120.39(15) ?
    C16 C15 C14 . . 120.3(2) ?
    C16 C15 H13 . . 119.9 ?
    C14 C15 H13 . . 119.9 ?
    C17 C16 C15 . . 119.1(2) ?
    C17 C16 H12 . . 120.4 ?
    C15 C16 H12 . . 120.4 ?
    C16 C17 C18 . . 121.4(2) ?
    C16 C17 Cl1 . . 120.10(19) ?
    C18 C17 Cl1 . . 118.46(19) ?
    C17 C18 C19 . . 119.6(2) ?
    C17 C18 H11 . . 120.2 ?
    C19 C18 H11 . . 120.2 ?
    C18 C19 C14 . . 119.8(2) ?
    C18 C19 H10 . . 120.1 ?
    C14 C19 H10 . . 120.1 ?
loop_
    _geom_torsion_atom_site_label_1
    _geom_torsion_atom_site_label_2
    _geom_torsion_atom_site_label_3
    _geom_torsion_atom_site_label_4
    _geom_torsion_site_symmetry_1
    _geom_torsion_site_symmetry_2
    _geom_torsion_site_symmetry_3
    _geom_torsion_site_symmetry_4
    _geom_torsion
    _geom_torsion_publ_flag
    C2 O1 C1 C13 . . . . -38.2(2) ?
    C2 O1 C1 Se1 . . . . 86.38(16) ?
    C1 O1 C2 C11 . . . . 8.4(2) ?
    C1 O1 C2 C3 . . . . -171.67(14) ?
    O1 C2 C3 C8 . . . . -0.4(2) ?
    C11 C2 C3 C8 . . . . 179.55(17) ?
    O1 C2 C3 C4 . . . . 179.30(14) ?
    C11 C2 C3 C4 . . . . -0.8(2) ?
    C8 C3 C4 C5 . . . . -0.1(3) ?
    C2 C3 C4 C5 . . . . -179.83(16) ?
    C8 C3 C4 C9 . . . . 179.35(16) ?
    C2 C3 C4 C9 . . . . -0.3(2) ?
    C3 C4 C5 C6 . . . . -1.0(3) ?
    C9 C4 C5 C6 . . . . 179.49(18) ?
    C4 C5 C6 C7 . . . . 1.0(3) ?
    C5 C6 C7 C8 . . . . 0.2(3) ?
    C6 C7 C8 C3 . . . . -1.4(3) ?
    C4 C3 C8 C7 . . . . 1.3(3) ?
    C2 C3 C8 C7 . . . . -178.99(17) ?
    C5 C4 C9 O2 . . . . 1.0(3) ?
    C3 C4 C9 O2 . . . . -178.48(19) ?
    C5 C4 C9 C10 . . . . -179.15(16) ?
    C3 C4 C9 C10 . . . . 1.4(2) ?
    O2 C9 C10 O3 . . . . -1.4(3) ?
    C4 C9 C10 O3 . . . . 178.77(17) ?
    O2 C9 C10 C11 . . . . 178.44(18) ?
    C4 C9 C10 C11 . . . . -1.4(2) ?
    O1 C2 C11 C10 . . . . -179.37(15) ?
    C3 C2 C11 C10 . . . . 0.7(3) ?
    O1 C2 C11 C12 . . . . 1.8(3) ?
    C3 C2 C11 C12 . . . . -178.14(16) ?
    O3 C10 C11 C2 . . . . -179.78(18) ?
    C9 C10 C11 C2 . . . . 0.4(3) ?
    O3 C10 C11 C12 . . . . -0.9(3) ?
    C9 C10 C11 C12 . . . . 179.28(16) ?
    C2 C11 C12 C13 . . . . 18.3(3) ?
    C10 C11 C12 C13 . . . . -160.59(17) ?
    O1 C1 C13 C12 . . . . 57.9(2) ?
    Se1 C1 C13 C12 . . . . -65.84(19) ?
    C11 C12 C13 C1 . . . . -46.3(2) ?
    C19 C14 C15 C16 . . . . -0.2(3) ?
    Se1 C14 C15 C16 . . . . 179.92(16) ?
    C14 C15 C16 C17 . . . . 0.9(3) ?
    C15 C16 C17 C18 . . . . -0.3(3) ?
    C15 C16 C17 Cl1 . . . . -177.47(16) ?
    C16 C17 C18 C19 . . . . -1.0(3) ?
    Cl1 C17 C18 C19 . . . . 176.26(17) ?
    C17 C18 C19 C14 . . . . 1.6(3) ?
    C15 C14 C19 C18 . . . . -1.1(3) ?
    Se1 C14 C19 C18 . . . . 178.81(16) ?
loop_
    _geom_hbond_atom_site_label_D
    _geom_hbond_atom_site_label_H
    _geom_hbond_atom_site_label_A
    _geom_hbond_site_symmetry_A
    _geom_hbond_distance_DH
    _geom_hbond_distance_HA
    _geom_hbond_distance_DA
    _geom_hbond_angle_DHA
    C13 H6 O3 2_555 0.97 2.59 3.239(2) 125
    C17 Cl1 Cg1 3_665 1.742(2) 3.7240(13) 4.000(2) 86.03(8)
_shelx_hkl_file
;
  -1   0   0   24.69    0.83
  -1   0   0   23.79    0.85
  -1   0   0   26.13    0.86
  -1   0   0   23.86    0.84
  -1   0   0   23.22    0.84
  -1   0   0   24.16    0.85
   1   0   0   25.27    0.85
   1   0   0   24.54    0.85
   1   0   0   25.06    0.84
   1   0   0   23.68    0.84
   1   0   0   25.37    0.83
  -2   0   0    2.54    0.16
  -2   0   0    2.72    0.15
  -2   0   0    3.01    0.19
  -2   0   0    2.87    0.20
  -2   0   0    2.71    0.15
  -2   0   0    2.58    0.18
   2   0   0    2.59    0.16
   2   0   0    2.95    0.15
   2   0   0    2.73    0.19
   2   0   0    2.98    0.16
   2   0   0    2.97    0.19
  -3   0   0  322.21   11.14
  -3   0   0  333.83   11.16
  -3   0   0  333.64   11.30
  -3   0   0  326.81   11.15
  -3   0   0  329.78   11.21
   3   0   0  340.70   11.14
   3   0   0  330.76   11.22
   3   0   0  335.67   11.17
   3   0   0  322.84   11.19
   3   0   0  320.82   11.26
  -4   0   0  437.15   15.51
  -4   0   0  454.77   15.41
  -4   0   0  465.22   15.38
  -4   0   0  449.81   15.43
  -4   0   0  476.84   15.44
   4   0   0  442.33   15.35
   4   0   0  449.01   15.42
   4   0   0  480.50   15.44
   4   0   0  445.43   15.41
   4   0   0  460.29   15.41
  -5   0   0  206.82    6.87
  -5   0   0  186.77    6.83
  -5   0   0  200.53    6.84
   5   0   0  198.49    6.74
   5   0   0  205.21    6.84
   5   0   0  203.12    6.76
   5   0   0  196.16    6.72
  -6   0   0   21.03    0.97
  -6   0   0   22.63    0.98
   6   0   0   21.70    0.96
   6   0   0   23.34    0.80
   6   0   0   23.51    0.87
   6   0   0   21.96    0.89
  -7   0   0   17.32    0.86
  -7   0   0   17.51    0.88
   7   0   0   16.14    0.83
   7   0   0   17.91    0.78
   7   0   0   16.77    0.72
  -8   0   0    1.50    0.37
  -8   0   0    2.67    0.42
   8   0   0    2.34    0.29
   8   0   0    2.23    0.38
   8   0   0    2.16    0.36
  -9   0   0   26.89    1.30
  -9   0   0   26.07    1.30
   9   0   0   27.54    1.18
   9   0   0   25.97    1.09
   9  -1   0    0.31    0.34
   9  -1   0    0.20    0.27
  -9   1   0    0.27    0.41
  -9   1   0    0.06    0.38
   8  -1   0    5.57    0.40
   8  -1   0    5.28    0.50
   8  -1   0    5.70    0.44
  -8   1   0    4.36    0.49
  -8   1   0    5.19    0.52
   7  -1   0    4.21    0.32
   7  -1   0    4.99    0.42
   7  -1   0    5.07    0.38
  -7   1   0    5.14    0.47
  -7   1   0    4.97    0.45
   6  -1   0    7.34    0.29
   6  -1   0    7.01    0.49
   6  -1   0    7.51    0.45
   6  -1   0    7.52    0.33
   6  -1   0    7.26    0.41
  -6   1   0    7.20    0.53
  -6   1   0    8.08    0.55
  -6   1   0    7.11    0.51
   5  -1   0   26.21    0.92
   5  -1   0   26.91    0.99
   5  -1   0   26.27    1.00
   5  -1   0   26.58    1.06
  -5   1   0   27.24    1.07
  -5   1   0   27.84    1.09
  -5   1   0   26.43    1.06
  -5   1   0   26.86    0.97
   4  -1   0    9.57    0.38
   4  -1   0   10.11    0.48
   4  -1   0    9.78    0.41
   4  -1   0    9.68    0.35
   4  -1   0    9.24    0.47
  -4   1   0   10.06    0.42
  -4   1   0    9.89    0.42
  -4   1   0    9.79    0.40
  -4   1   0   10.56    0.50
  -4   1   0    9.41    0.47
  -4   1   0    9.30    0.47
  -4   1   0    9.74    0.41
   3  -1   0   14.96    0.54
   3  -1   0   15.20    0.52
   3  -1   0   14.92    0.55
   3  -1   0   14.16    0.55
   3  -1   0   15.06    0.60
   3  -1   0   15.02    0.60
  -3   1   0   15.50    0.55
  -3   1   0   15.07    0.57
  -3   1   0   14.21    0.56
  -3   1   0   14.18    0.60
  -3   1   0   14.57    0.60
  -3   1   0   15.14    0.61
   2  -1   0  100.72    3.27
   2  -1   0   93.40    3.31
   2  -1   0   98.29    3.28
   2  -1   0   99.09    3.29
   2  -1   0   93.40    3.28
  -2   1   0   99.05    3.29
  -2   1   0   93.41    3.29
  -2   1   0  100.91    3.31
  -2   1   0   94.52    3.31
  -2   1   0   99.77    3.28
  -2   1   0   98.17    3.32
  -2   1   0   92.60    3.28
   1  -1   0    6.19    0.27
   1  -1   0    5.93    0.29
   1  -1   0    6.50    0.26
   1  -1   0    6.39    0.29
   1  -1   0    6.26    0.28
   1  -1   0    5.97    0.27
  -1   1   0    6.57    0.26
  -1   1   0    6.26    0.27
  -1   1   0    6.55    0.29
  -1   1   0    6.37    0.27
  -1   1   0    6.40    0.29
  -1   1   0    6.50    0.28
   0   1   0   -0.33    0.02
  -1  -1   0    6.18    0.27
  -1  -1   0    6.65    0.29
  -1  -1   0    6.18    0.28
  -1  -1   0    6.33    0.29
  -1  -1   0    5.88    0.29
  -1  -1   0    6.54    0.26
   1   1   0    6.34    0.29
   1   1   0    6.57    0.29
   1   1   0    6.53    0.29
   1   1   0    5.90    0.28
   1   1   0    6.41    0.27
   1   1   0    6.61    0.26
  -2  -1   0  101.12    3.47
  -2  -1   0   95.54    3.43
  -2  -1   0  101.65    3.46
  -2  -1   0  100.43    3.46
   2   1   0   98.25    3.44
   2   1   0  102.40    3.46
   2   1   0  108.95    3.45
   2   1   0  102.44    3.43
   2   1   0  102.16    3.46
  -3  -1   0   15.96    0.62
  -3  -1   0   14.47    0.57
  -3  -1   0   15.14    0.56
  -3  -1   0   15.82    0.61
  -3  -1   0   14.41    0.60
   3   1   0   14.05    0.60
   3   1   0   14.20    0.56
   3   1   0   15.26    0.54
   3   1   0   15.29    0.54
   3   1   0   14.29    0.59
  -4  -1   0   10.28    0.49
  -4  -1   0    9.93    0.39
  -4  -1   0    9.66    0.47
  -4  -1   0    8.67    0.45
  -4  -1   0    9.98    0.42
   4   1   0    9.60    0.47
   4   1   0    9.34    0.46
   4   1   0    8.94    0.40
   4   1   0    9.56    0.39
   4   1   0    9.43    0.37
  -5  -1   0   25.82    1.06
  -5  -1   0   28.93    1.11
  -5  -1   0   26.10    1.07
   5   1   0   26.08    1.06
   5   1   0   27.11    0.98
   5   1   0   27.19    0.95
  -6  -1   0    7.55    0.31
  -6  -1   0    6.71    0.51
  -6  -1   0    7.23    0.52
   6   1   0    6.70    0.50
   6   1   0    7.49    0.38
  -7  -1   0    4.29    0.44
  -7  -1   0    5.09    0.46
   7   1   0    4.44    0.26
   7   1   0    5.15    0.41
   7   1   0    4.20    0.41
   7   1   0    5.50    0.38
  -8  -1   0    5.34    0.54
  -8  -1   0    5.63    0.55
   8   1   0    5.03    0.37
   8   1   0    6.22    0.48
   8   1   0    5.45    0.49
  -9  -1   0   -0.15    0.39
  -9  -1   0    0.40    0.43
   9   1   0    0.18    0.34
   9   1   0    0.36    0.26
   9  -2   0    4.94    0.44
  -9   2   0    4.53    0.55
  -9   2   0    4.75    0.58
   8  -2   0   10.42    0.61
   8  -2   0   10.86    0.65
  -8   2   0   11.05    0.79
  -8   2   0    9.97    0.75
   7  -2   0    9.89    0.64
   7  -2   0   10.01    0.57
   7  -2   0   10.68    0.55
  -7   2   0   10.89    0.67
  -7   2   0   10.20    0.69
   6  -2   0   62.34    2.27
   6  -2   0   66.02    2.15
   6  -2   0   62.95    2.21
   6  -2   0   62.54    2.20
  -6   2   0   61.28    2.29
  -6   2   0   58.86    2.27
  -6   2   0   63.04    2.31
  -6   2   0   60.93    2.18
   5  -2   0   43.66    1.59
   5  -2   0   45.32    1.59
   5  -2   0   45.26    1.65
   5  -2   0   44.13    1.51
   5  -2   0   46.86    1.57
  -5   2   0   45.01    1.68
  -5   2   0   43.12    1.57
  -5   2   0   44.77    1.66
  -5   2   0   43.55    1.65
   4  -2   0   33.22    1.25
   4  -2   0   31.49    1.20
   4  -2   0   34.09    1.30
   4  -2   0   33.86    1.21
   4  -2   0   33.78    1.14
  -4   2   0   35.58    1.21
  -4   2   0   33.65    1.20
  -4   2   0   36.86    1.28
  -4   2   0   31.99    1.25
  -4   2   0   32.99    1.20
  -4   2   0   34.40    1.21
  -4   2   0   33.25    1.26
   3  -2   0  373.00   12.48
   3  -2   0  363.86   12.53
   3  -2   0  375.69   12.62
   3  -2   0  356.59   12.60
   3  -2   0  373.33   12.59
   3  -2   0  359.45   12.49
  -3   2   0  373.86   12.61
  -3   2   0  379.22   12.53
  -3   2   0  372.64   12.53
  -3   2   0  363.94   12.56
  -3   2   0  370.29   12.57
  -3   2   0  388.96   12.54
   2  -2   0  882.88   29.21
   2  -2   0  802.10   29.18
   2  -2   0  930.34   29.45
   2  -2   0  808.95   29.16
   2  -2   0  883.65   29.39
  -2   2   0  820.27   29.19
  -2   2   0  903.85   29.30
  -2   2   0  880.08   29.54
  -2   2   0  858.25   29.31
  -2   2   0  827.66   29.19
  -2   2   0  914.62   29.25
   1  -2   0  434.49   15.49
   1  -2   0  477.48   15.57
   1  -2   0  479.03   15.57
   1  -2   0  422.04   15.52
   1  -2   0  468.18   15.55
   1  -2   0  485.97   15.61
  -1   2   0  431.31   15.48
  -1   2   0  415.82   15.53
  -1   2   0  475.47   15.55
  -1   2   0  475.44   15.56
  -1   2   0  479.47   15.60
  -1   2   0  470.10   15.55
   0  -2   0  197.89    7.20
   0  -2   0  216.66    7.16
   0  -2   0  209.43    7.20
   0  -2   0  207.58    7.20
   0  -2   0  209.03    7.26
   0   2   0  225.16    7.25
   0   2   0  223.40    7.16
   0   2   0  202.83    7.21
   0   2   0  206.39    7.24
   0   2   0  205.29    7.22
   0   2   0  226.19    7.23
  -1  -2   0  454.65   15.48
  -1  -2   0  455.80   15.54
  -1  -2   0  455.88   15.51
  -1  -2   0  451.45   15.48
  -1  -2   0  437.45   15.59
  -1  -2   0  458.49   15.39
   1   2   0  458.62   15.40
   1   2   0  461.75   15.49
   1   2   0  482.31   15.56
   1   2   0  450.45   15.52
   1   2   0  459.87   15.47
  -2  -2   0  862.57   31.72
  -2  -2   0  850.98   29.85
  -2  -2   0  921.73   29.74
  -2  -2   0  885.61   29.74
  -2  -2   0  838.20   29.48
   2   2   0  824.74   30.40
   2   2   0  945.51   29.71
   2   2   0  908.91   29.45
   2   2   0  867.18   29.75
   2   2   0  884.55   29.64
   2   2   0  830.95   29.60
  -3  -2   0  366.80   12.57
  -3  -2   0  372.86   12.65
  -3  -2   0  365.97   12.56
  -3  -2   0  375.18   12.54
  -3  -2   0  380.12   12.58
   3   2   0  373.71   12.58
   3   2   0  383.80   12.71
   3   2   0  354.20   12.66
   3   2   0  373.43   12.56
   3   2   0  373.44   12.62
  -4  -2   0   34.23    1.27
  -4  -2   0   33.16    1.17
  -4  -2   0   31.95    1.24
  -4  -2   0   33.04    1.14
  -4  -2   0   33.38    1.25
   4   2   0   32.57    1.24
   4   2   0   34.10    1.24
   4   2   0   33.47    1.20
   4   2   0   33.11    1.16
   4   2   0   34.04    1.17
  -5  -2   0   45.83    1.58
  -5  -2   0   45.31    1.67
  -5  -2   0   42.90    1.66
  -5  -2   0   44.20    1.53
  -5  -2   0   47.30    1.78
   5   2   0   45.38    1.57
   5   2   0   45.31    1.56
   5   2   0   43.71    1.66
  -6  -2   0   60.29    2.11
  -6  -2   0   64.73    2.29
  -6  -2   0   61.33    2.28
   6   2   0   63.51    2.17
   6   2   0   60.20    2.26
   6   2   0   62.91    2.21
  -7  -2   0   10.23    0.69
  -7  -2   0    9.88    0.68
   7   2   0    9.90    0.64
   7   2   0   10.50    0.60
   7   2   0   10.47    0.49
  -8  -2   0    9.30    0.74
  -8  -2   0   10.67    0.76
   8   2   0    9.29    0.53
   8   2   0    9.58    0.64
   8   2   0    9.72    0.70
  -9  -2   0    5.12    0.59
  -9  -2   0    4.80    0.57
   9   2   0    5.02    0.38
   8  -3   0    0.85    0.27
   8  -3   0    0.78    0.30
  -8   3   0    0.83    0.38
  -8   3   0    0.56    0.35
   7  -3   0    2.29    0.33
   7  -3   0    2.71    0.31
   7  -3   0    3.03    0.30
  -7   3   0    3.34    0.42
  -7   3   0    2.62    0.25
  -7   3   0    2.51    0.36
   6  -3   0    0.48    0.24
   6  -3   0    0.31    0.20
   6  -3   0    0.08    0.13
   6  -3   0    0.23    0.19
  -6   3   0    0.19    0.23
  -6   3   0    0.26    0.16
  -6   3   0    0.32    0.25
  -6   3   0    0.26    0.25
   5  -3   0    9.45    0.39
   5  -3   0    8.56    0.49
   5  -3   0    8.92    0.43
   5  -3   0    9.16    0.44
  -5   3   0    9.10    0.53
  -5   3   0    8.59    0.42
  -5   3   0    9.44    0.52
  -5   3   0    8.76    0.51
   4  -3   0    1.29    0.16
   4  -3   0    1.37    0.14
   4  -3   0    1.18    0.18
   4  -3   0    1.30    0.15
  -4   3   0    1.29    0.14
  -4   3   0    1.81    0.21
  -4   3   0    1.30    0.19
  -4   3   0    1.44    0.22
  -4   3   0    1.29    0.14
   3  -3   0  129.19    4.41
   3  -3   0  127.81    4.38
   3  -3   0  129.85    4.40
   3  -3   0  125.24    4.42
   3  -3   0  131.49    4.39
  -3   3   0  129.34    4.42
  -3   3   0  124.93    4.38
  -3   3   0  127.83    4.34
  -3   3   0  130.16    4.38
  -3   3   0  132.02    4.43
  -3   3   0  133.03    4.39
   2  -3   0    2.21    0.15
   2  -3   0    2.50    0.15
   2  -3   0    2.47    0.18
   2  -3   0    2.25    0.14
   2  -3   0    2.15    0.12
  -2   3   0    2.15    0.12
  -2   3   0    2.22    0.15
  -2   3   0    2.31    0.10
  -2   3   0    2.33    0.18
  -2   3   0    2.50    0.17
   1  -3   0  307.49   10.00
   1  -3   0  288.61    9.91
   1  -3   0  303.32    9.99
   1  -3   0  293.63    9.90
   1  -3   0  303.30    9.99
   1  -3   0  288.31    9.98
  -1   3   0  284.75    9.89
  -1   3   0  291.35    9.90
  -1   3   0  301.56   10.02
  -1   3   0  293.67   10.02
  -1   3   0  274.47    9.99
  -1   3   0  288.97    9.91
   0  -3   0    0.01    0.05
   0  -3   0    0.03    0.04
   0  -3   0    0.09    0.05
   0  -3   0   -0.01    0.04
   0  -3   0    0.00    0.02
   0   3   0    0.02    0.05
   0   3   0    0.03    0.02
   0   3   0    0.02    0.04
   0   3   0    0.05    0.04
   0   3   0    0.02    0.05
   0   3   0   -0.01    0.04
  -1  -3   0  290.77   10.12
  -1  -3   0  295.66   10.21
  -1  -3   0  278.45   10.06
  -1  -3   0  294.11   10.21
   1   3   0  296.39   10.17
   1   3   0  297.53   10.15
   1   3   0  297.84   10.20
   1   3   0  300.98   10.74
   1   3   0  315.64   10.20
   1   3   0  317.09   10.12
  -2  -3   0    2.31    0.10
  -2  -3   0    2.49    0.11
  -2  -3   0    2.36    0.19
  -2  -3   0    2.39    0.18
  -2  -3   0    2.44    0.19
   2   3   0    2.52    0.18
   2   3   0    2.33    0.14
   2   3   0    2.23    0.11
   2   3   0    2.20    0.10
   2   3   0    2.13    0.18
   2   3   0    2.30    0.19
  -3  -3   0  131.27    4.44
  -3  -3   0  126.28    4.42
  -3  -3   0  131.24    4.40
  -3  -3   0  128.00    4.35
  -3  -3   0  129.53    4.43
  -3  -3   0  123.69    4.36
   3   3   0  136.54    4.45
   3   3   0  124.43    4.39
   3   3   0  127.27    4.42
   3   3   0  134.84    4.43
   3   3   0  127.77    4.36
  -4  -3   0    1.51    0.22
  -4  -3   0    1.26    0.20
  -4  -3   0    1.32    0.22
  -4  -3   0    1.48    0.10
   4   3   0    0.96    0.19
   4   3   0    1.41    0.12
   4   3   0    1.62    0.12
   4   3   0    1.40    0.16
   4   3   0    1.62    0.20
  -5  -3   0    8.96    0.33
  -5  -3   0    8.80    0.39
  -5  -3   0    7.79    0.49
  -5  -3   0    9.35    0.52
   5   3   0    9.60    0.39
   5   3   0    9.34    0.38
   5   3   0    8.19    0.51
  -6  -3   0    0.34    0.26
  -6  -3   0    0.06    0.26
  -6  -3   0    0.22    0.07
   6   3   0    0.16    0.25
   6   3   0    0.43    0.14
  -7  -3   0    2.42    0.37
  -7  -3   0    3.09    0.40
   7   3   0    2.26    0.36
   7   3   0    3.37    0.35
   7   3   0    3.21    0.25
  -8  -3   0    1.12    0.39
  -8  -3   0    0.65    0.35
   8   3   0    0.65    0.22
   8   3   0    0.88    0.36
   8   3   0    1.03    0.33
   8  -4   0    2.34    0.32
   8  -4   0    2.64    0.34
  -8   4   0    1.84    0.43
  -8   4   0    2.57    0.42
   7  -4   0    4.21    0.41
   7  -4   0    4.74    0.37
   7  -4   0    4.66    0.38
  -7   4   0    3.61    0.42
  -7   4   0    4.26    0.32
  -7   4   0    3.70    0.46
   6  -4   0    2.20    0.25
   6  -4   0    2.44    0.31
   6  -4   0    2.35    0.27
  -6   4   0    2.72    0.34
  -6   4   0    2.86    0.34
  -6   4   0    2.36    0.24
  -6   4   0    2.05    0.35
   5  -4   0    5.96    0.30
   5  -4   0    5.32    0.33
   5  -4   0    5.71    0.34
   5  -4   0    5.33    0.40
  -5   4   0    5.37    0.42
  -5   4   0    5.58    0.41
  -5   4   0    5.39    0.33
  -5   4   0    6.11    0.43
   4  -4   0   13.41    0.57
   4  -4   0   14.02    0.54
   4  -4   0   13.14    0.55
   4  -4   0   12.99    0.60
   4  -4   0   14.78    0.54
  -4   4   0   13.74    0.62
  -4   4   0   13.76    0.55
  -4   4   0   13.18    0.53
  -4   4   0   14.60    0.62
   3  -4   0  160.55    5.17
   3  -4   0  149.07    5.19
   3  -4   0  150.96    5.16
   3  -4   0  152.15    5.22
   3  -4   0  159.94    5.21
   3  -4   0  150.95    5.18
  -3   4   0  153.97    5.22
  -3   4   0  151.37    5.22
  -3   4   0  154.49    5.14
  -3   4   0  145.35    5.18
  -3   4   0  150.22    5.16
   2  -4   0    2.22    0.12
   2  -4   0    1.96    0.15
   2  -4   0    2.30    0.19
  -2   4   0    2.23    0.18
  -2   4   0    1.93    0.16
  -2   4   0    1.97    0.11
  -2   4   0    2.34    0.18
   1  -4   0   24.12    0.87
   1  -4   0   24.72    0.87
   1  -4   0   25.69    0.89
   1  -4   0   24.05    0.87
   1  -4   0   24.10    0.84
   1  -4   0   24.54    0.89
  -1   4   0   25.09    0.95
  -1   4   0   24.49    0.84
  -1   4   0   25.75    0.88
  -1   4   0   23.82    0.88
  -1   4   0   24.64    0.88
  -1   4   0   24.72    0.85
   0  -4   0  361.80   12.04
   0  -4   0  352.48   11.97
   0  -4   0  365.70   11.95
   0  -4   0  333.39   12.07
   0  -4   0  350.95   12.07
   0   4   0  364.43   12.01
   0   4   0  334.42   12.05
   0   4   0  351.45   12.07
   0   4   0  357.71   11.94
   0   4   0  344.34   12.06
   0   4   0  379.15   12.07
  -1  -4   0   26.09    0.94
  -1  -4   0   24.87    0.90
  -1  -4   0   25.00    0.93
   1   4   0   27.55    0.94
   1   4   0   27.41    0.94
   1   4   0   25.68    0.89
   1   4   0   24.35    0.90
   1   4   0   24.95    0.89
   1   4   0   25.31    0.92
  -2  -4   0    2.20    0.20
  -2  -4   0    2.06    0.10
  -2  -4   0    2.58    0.21
  -2  -4   0    2.58    0.20
   2   4   0    2.24    0.12
   2   4   0    2.02    0.15
   2   4   0    2.31    0.18
   2   4   0    2.23    0.15
   2   4   0    2.38    0.18
   2   4   0    2.27    0.21
  -3  -4   0  154.31    5.28
  -3  -4   0  153.24    5.18
  -3  -4   0  146.97    5.26
  -3  -4   0  164.44    5.24
  -3  -4   0  145.14    5.26
  -3  -4   0  145.94    5.19
   3   4   0  157.07    5.26
   3   4   0  154.15    5.19
   3   4   0  154.63    5.19
   3   4   0  164.13    5.29
   3   4   0  150.60    5.22
   3   4   0  157.12    5.27
  -4  -4   0   13.37    0.63
  -4  -4   0   14.52    0.72
  -4  -4   0   14.32    0.63
  -4  -4   0   13.74    0.49
   4   4   0   14.45    0.63
   4   4   0   13.59    0.51
   4   4   0   16.72    0.82
   4   4   0   13.74    0.57
  -5  -4   0    5.94    0.29
  -5  -4   0    5.96    0.44
  -5  -4   0    5.63    0.22
  -5  -4   0    5.64    0.46
   5   4   0    5.49    0.28
   5   4   0    5.64    0.44
  -6  -4   0    2.14    0.34
  -6  -4   0    2.38    0.12
  -6  -4   0    2.02    0.31
   6   4   0    2.25    0.34
   6   4   0    2.54    0.20
  -7  -4   0    3.85    0.44
  -7  -4   0    4.33    0.47
   7   4   0    3.36    0.40
   7   4   0    3.99    0.27
  -8  -4   0    2.59    0.45
  -8  -4   0    2.16    0.43
   8   4   0    2.39    0.35
   8   4   0    2.94    0.44
   8   4   0    2.47    0.26
   8  -5   0   -0.07    0.26
   8  -5   0   -0.21    0.29
  -8   5   0   -0.22    0.32
  -8   5   0    0.22    0.40
   7  -5   0    1.15    0.35
   7  -5   0    1.22    0.28
   7  -5   0    0.67    0.24
  -7   5   0    0.80    0.31
  -7   5   0    0.88    0.36
  -7   5   0    0.61    0.21
   6  -5   0    1.45    0.22
   6  -5   0    1.59    0.25
   6  -5   0    1.09    0.27
  -6   5   0    1.64    0.34
  -6   5   0    1.28    0.21
  -6   5   0    1.55    0.30
   5  -5   0    1.29    0.18
   5  -5   0    1.63    0.22
   5  -5   0    1.56    0.24
  -5   5   0    1.64    0.29
  -5   5   0    1.41    0.25
  -5   5   0    1.50    0.24
  -5   5   0    1.68    0.20
   4  -5   0    0.30    0.11
   4  -5   0    0.31    0.11
   4  -5   0    0.13    0.15
   4  -5   0    0.43    0.17
   4  -5   0    0.30    0.14
  -4   5   0    0.30    0.15
  -4   5   0    0.12    0.16
  -4   5   0    0.32    0.05
  -4   5   0    1.15    0.16
  -4   5   0    0.31    0.10
   3  -5   0    0.19    0.13
   3  -5   0    0.34    0.12
   3  -5   0    0.42    0.12
   3  -5   0    0.35    0.11
   3  -5   0    0.65    0.09
   3  -5   0    0.33    0.12
  -3   5   0    0.45    0.07
  -3   5   0    0.40    0.12
  -3   5   0    0.35    0.14
  -3   5   0    0.38    0.12
  -3   5   0    0.17    0.12
  -3   5   0    0.51    0.08
   2  -5   0    3.33    0.20
   2  -5   0    3.28    0.15
   2  -5   0    3.23    0.20
   2  -5   0    3.43    0.20
   2  -5   0    3.26    0.23
   2  -5   0    3.42    0.21
  -2   5   0    3.26    0.15
  -2   5   0    3.04    0.22
  -2   5   0    3.51    0.22
  -2   5   0    3.01    0.20
  -2   5   0    2.92    0.21
   1  -5   0    5.23    0.24
   1  -5   0    5.49    0.28
   1  -5   0    5.33    0.26
   1  -5   0    5.35    0.28
  -1   5   0    5.80    0.27
  -1   5   0    5.63    0.21
  -1   5   0    5.29    0.26
  -1   5   0    6.03    0.27
   0  -5   0    0.17    0.07
   0  -5   0    0.07    0.07
   0  -5   0    0.20    0.09
   0  -5   0    0.09    0.10
   0   5   0    0.04    0.08
   0   5   0    0.07    0.08
   0   5   0    0.02    0.08
   0   5   0    0.19    0.08
  -1  -5   0    6.05    0.30
  -1  -5   0    5.35    0.28
  -1  -5   0    5.14    0.27
  -1  -5   0    5.32    0.23
   1   5   0    5.39    0.27
   1   5   0    5.44    0.23
   1   5   0    5.40    0.23
   1   5   0    5.57    0.26
   1   5   0    6.03    0.30
  -2  -5   0    3.14    0.13
  -2  -5   0    3.17    0.25
  -2  -5   0    3.50    0.25
  -2  -5   0    3.49    0.25
   2   5   0    2.92    0.19
   2   5   0    3.36    0.16
   2   5   0    3.25    0.18
   2   5   0    2.90    0.23
  -3  -5   0    0.38    0.06
  -3  -5   0    0.44    0.16
  -3  -5   0    0.55    0.12
  -3  -5   0    0.58    0.17
  -3  -5   0    0.43    0.15
   3   5   0    0.54    0.16
   3   5   0    0.47    0.12
   3   5   0    0.43    0.07
   3   5   0    0.60    0.16
   3   5   0    0.42    0.10
   3   5   0    0.16    0.12
  -4  -5   0    0.45    0.08
  -4  -5   0    0.66    0.19
  -4  -5   0    0.30    0.19
   4   5   0    0.39    0.08
   4   5   0    0.18    0.19
   4   5   0    0.53    0.15
  -5  -5   0    1.67    0.27
  -5  -5   0    1.41    0.26
   5   5   0    1.49    0.13
   5   5   0    1.14    0.26
  -6  -5   0    1.25    0.30
  -6  -5   0    1.40    0.32
   6   5   0    0.80    0.30
   6   5   0    1.94    0.17
  -7  -5   0    1.01    0.35
  -7  -5   0    0.76    0.33
   7   5   0    0.89    0.17
   7   5   0    0.89    0.31
  -8  -5   0    0.03    0.38
  -8  -5   0    0.27    0.37
   8   5   0   -0.05    0.32
   8   5   0    0.14    0.30
   8  -6   0    0.06    0.30
   8  -6   0   -0.42    0.26
  -8   6   0    0.29    0.40
  -8   6   0   -0.09    0.33
   7  -6   0    5.81    0.44
   7  -6   0    6.90    0.45
  -7   6   0    5.65    0.50
  -7   6   0    5.86    0.58
  -7   6   0    6.02    0.47
   6  -6   0    1.00    0.25
   6  -6   0    0.65    0.19
  -6   6   0    0.58    0.21
   5  -6   0    0.72    0.20
   5  -6   0    1.01    0.23
   5  -6   0    0.86    0.16
   5  -6   0    0.72    0.21
  -5   6   0    1.20    0.23
  -5   6   0    0.82    0.20
  -5   6   0    1.03    0.18
  -5   6   0    1.19    0.25
   4  -6   0    4.10    0.34
   4  -6   0    4.26    0.32
   4  -6   0    3.99    0.24
   4  -6   0    4.63    0.31
  -4   6   0    3.45    0.30
  -4   6   0    4.39    0.36
  -4   6   0    4.16    0.19
  -4   6   0    3.92    0.23
  -4   6   0    4.05    0.33
   3  -6   0    7.51    0.38
   3  -6   0    6.33    0.28
   3  -6   0    7.74    0.37
   3  -6   0    6.21    0.34
   3  -6   0    7.32    0.38
   3  -6   0    6.88    0.34
  -3   6   0    7.23    0.36
  -3   6   0    5.57    0.34
  -3   6   0    6.97    0.27
  -3   6   0    7.57    0.39
  -3   6   0    5.91    0.27
   2  -6   0   79.32    2.78
   2  -6   0   77.24    2.76
   2  -6   0   76.99    2.72
   2  -6   0   79.42    2.76
   2  -6   0   80.83    2.80
   2  -6   0   86.32    2.78
  -2   6   0   83.02    2.78
  -2   6   0   82.11    2.72
  -2   6   0   79.71    2.77
  -2   6   0   78.80    2.79
  -2   6   0   82.30    2.77
   1  -6   0    0.17    0.09
   1  -6   0    0.42    0.13
   1  -6   0    0.63    0.10
   1  -6   0    0.39    0.11
   1  -6   0    0.37    0.16
   1  -6   0    0.76    0.14
  -1   6   0    0.48    0.12
  -1   6   0    0.59    0.12
  -1   6   0    0.84    0.07
  -1   6   0    0.41    0.11
  -1   6   0    0.57    0.11
   0  -6   0    1.43    0.14
   0  -6   0    1.54    0.11
   0  -6   0    1.62    0.09
   0  -6   0    0.96    0.15
   0  -6   0    1.47    0.14
   0  -6   0    1.07    0.13
   0  -6   0    1.06    0.13
   0   6   0    1.19    0.15
   0   6   0    1.58    0.08
   0   6   0    1.31    0.14
   0   6   0    1.71    0.15
   0   6   0    1.06    0.13
   0   6   0    1.18    0.14
  -1  -6   0    0.45    0.08
  -1  -6   0    0.79    0.16
  -1  -6   0    0.69    0.13
  -1  -6   0    1.22    0.15
   1   6   0    0.62    0.13
   1   6   0    0.42    0.11
   1   6   0    0.65    0.13
   1   6   0    0.49    0.12
   1   6   0    0.52    0.07
   1   6   0    0.51    0.14
  -2  -6   0   80.88    2.78
  -2  -6   0   81.45    2.88
  -2  -6   0   83.54    2.87
  -2  -6   0   84.44    2.89
  -2  -6   0   79.34    2.87
   2   6   0   80.27    2.83
   2   6   0   86.86    2.89
   2   6   0   80.48    2.82
   2   6   0   82.07    2.86
   2   6   0   87.14    2.90
  -3  -6   0    7.42    0.41
  -3  -6   0    6.60    0.25
  -3  -6   0    6.18    0.40
  -3  -6   0    7.16    0.34
   3   6   0    6.22    0.38
   3   6   0    6.55    0.32
   3   6   0    6.22    0.39
   3   6   0    7.24    0.29
   3   6   0    6.23    0.31
   3   6   0    7.22    0.42
  -4  -6   0    4.22    0.20
  -4  -6   0    4.38    0.36
  -4  -6   0    4.01    0.36
   4   6   0    4.02    0.34
   4   6   0    4.12    0.20
   4   6   0    3.80    0.25
   4   6   0    4.29    0.29
  -5  -6   0    1.10    0.27
  -5  -6   0    0.68    0.25
   5   6   0    1.04    0.27
   5   6   0    0.93    0.14
  -6  -6   0    0.49    0.28
  -6  -6   0    0.73    0.31
   6   6   0    0.86    0.28
  -7  -6   0    5.83    0.52
  -7  -6   0    5.33    0.52
   7   6   0    5.30    0.47
  -8  -6   0    0.06    0.38
  -8  -6   0    0.64    0.39
   8   6   0   -0.22    0.32
   8   6   0   -0.14    0.34
   8  -7   0    0.28    0.27
   8  -7   0    0.42    0.35
  -8   7   0    0.74    0.41
  -8   7   0    0.11    0.34
   7  -7   0    0.34    0.28
   7  -7   0    0.63    0.23
  -7   7   0    0.62    0.39
  -7   7   0    0.72    0.26
  -7   7   0    0.74    0.31
   6  -7   0    1.16    0.25
   6  -7   0    1.74    0.22
   6  -7   0    1.87    0.31
  -6   7   0    2.24    0.40
  -6   7   0    1.86    0.33
  -6   7   0    1.51    0.26
   5  -7   0    1.39    0.23
   5  -7   0    1.98    0.27
   5  -7   0    1.55    0.25
   5  -7   0    1.47    0.17
  -5   7   0    1.83    0.24
  -5   7   0    1.86    0.27
  -5   7   0    1.27    0.28
  -5   7   0    1.57    0.17
  -5   7   0    1.48    0.09
   4  -7   0    5.37    0.39
   4  -7   0    5.32    0.27
   4  -7   0    5.20    0.36
   4  -7   0    5.61    0.38
  -4   7   0    4.90    0.24
  -4   7   0    5.52    0.37
  -4   7   0    5.44    0.27
  -4   7   0    5.43    0.40
  -4   7   0    4.81    0.35
   3  -7   0    2.00    0.15
   3  -7   0    1.81    0.21
   3  -7   0    2.40    0.25
   3  -7   0    2.56    0.21
  -3   7   0    1.97    0.21
  -3   7   0    2.03    0.14
  -3   7   0    1.86    0.19
  -3   7   0    2.18    0.23
   2  -7   0   13.45    0.57
   2  -7   0   14.28    0.60
   2  -7   0   14.28    0.57
   2  -7   0   14.35    0.62
   2  -7   0   14.48    0.52
  -2   7   0   14.67    0.51
  -2   7   0   14.74    0.50
  -2   7   0   14.30    0.60
  -2   7   0   16.09    0.60
  -2   7   0   15.74    0.63
  -2   7   0   14.46    0.61
   1  -7   0   86.55    2.82
   1  -7   0   78.48    2.82
   1  -7   0   78.64    2.80
   1  -7   0   81.95    2.86
   1  -7   0   78.81    2.85
  -1   7   0   87.30    2.85
  -1   7   0   82.90    2.83
  -1   7   0   78.34    2.84
  -1   7   0   83.06    2.77
  -1   7   0   84.41    2.83
   0  -7   0    0.17    0.10
   0  -7   0   -0.05    0.13
   0  -7   0    0.15    0.07
   0  -7   0   -0.01    0.12
   0  -7   0    0.08    0.12
   0  -7   0    0.17    0.05
   0  -7   0    0.02    0.11
   0   7   0   -0.02    0.11
   0   7   0    0.01    0.12
   0   7   0    0.07    0.11
   0   7   0    0.05    0.11
   0   7   0    0.12    0.09
  -1  -7   0   78.35    2.85
  -1  -7   0   74.12    2.81
  -1  -7   0   91.81    2.85
  -1  -7   0   79.12    2.82
  -1  -7   0   80.88    2.77
   1   7   0   82.24    2.78
   1   7   0   83.78    2.83
   1   7   0   87.56    2.86
   1   7   0   81.05    2.82
   1   7   0   71.59    2.79
   1   7   0   86.78    2.83
   1   7   0   80.54    2.76
  -2  -7   0   17.00    0.65
  -2  -7   0   14.89    0.64
  -2  -7   0   14.89    0.58
  -2  -7   0   14.93    0.65
  -2  -7   0   14.48    0.52
   2   7   0   15.16    0.65
   2   7   0   15.25    0.59
   2   7   0   14.36    0.62
   2   7   0   16.20    0.68
   2   7   0   15.21    0.57
   2   7   0   14.69    0.57
  -3  -7   0    2.18    0.11
  -3  -7   0    2.67    0.21
  -3  -7   0    2.28    0.25
  -3  -7   0    3.12    0.27
  -3  -7   0    1.81    0.25
   3   7   0    2.30    0.24
   3   7   0    1.94    0.18
   3   7   0    2.11    0.18
  -4  -7   0    6.64    0.45
  -4  -7   0    4.97    0.44
   4   7   0    5.05    0.41
   4   7   0    5.37    0.31
  -5  -7   0    1.40    0.31
  -5  -7   0    1.62    0.30
   5   7   0    1.57    0.28
   5   7   0    1.25    0.16
  -6  -7   0    2.35    0.38
  -6  -7   0    1.61    0.36
   6   7   0    1.56    0.34
   6   7   0    1.89    0.18
  -7  -7   0    0.17    0.37
  -7  -7   0    0.29    0.34
   7   7   0    0.25    0.32
  -8  -7   0   -0.09    0.39
  -8  -7   0   -0.12    0.39
   8   7   0    0.30    0.34
   8   7   0    0.31    0.38
   8  -8   0    1.69    0.30
   8  -8   0    1.59    0.39
  -8   8   0    0.83    0.49
  -8   8   0    1.53    0.40
   7  -8   0    5.84    0.46
   7  -8   0    6.68    0.45
  -7   8   0    7.39    0.66
  -7   8   0    6.47    0.53
  -7   8   0    6.65    0.52
   6  -8   0   13.38    0.70
   6  -8   0   13.19    0.66
   6  -8   0   12.92    0.57
  -6   8   0   12.69    0.67
  -6   8   0   11.84    0.82
  -6   8   0   12.84    0.73
   5  -8   0   17.77    0.66
   5  -8   0   16.58    0.78
   5  -8   0   15.58    0.73
   5  -8   0   17.18    0.74
  -5   8   0   15.95    0.79
  -5   8   0   16.19    0.75
   4  -8   0   35.07    1.20
   4  -8   0   32.54    1.31
   4  -8   0   34.08    1.29
   4  -8   0   34.49    1.27
  -4   8   0   33.32    1.29
  -4   8   0   32.78    1.29
  -4   8   0   34.68    1.20
  -4   8   0   35.13    1.19
  -4   8   0   34.63    1.33
   3  -8   0   18.32    0.67
   3  -8   0   19.04    0.79
   3  -8   0   18.84    0.74
   3  -8   0   18.42    0.77
  -3   8   0   19.36    0.66
  -3   8   0   18.75    0.76
  -3   8   0   18.19    0.78
   2  -8   0   87.86    3.08
   2  -8   0   83.41    3.05
   2  -8   0   88.17    3.10
  -2   8   0   90.16    3.08
  -2   8   0   88.93    3.10
  -2   8   0   94.58    3.09
   1  -8   0  134.65    4.60
   1  -8   0  131.54    4.59
   1  -8   0  128.79    4.56
   1  -8   0  129.07    4.53
  -1   8   0  131.52    4.55
  -1   8   0  137.96    4.58
  -1   8   0  136.29    4.49
  -1   8   0  130.95    4.58
  -1   8   0  139.42    4.59
   0  -8   0    4.03    0.29
   0  -8   0    4.72    0.29
   0  -8   0    4.17    0.33
   0  -8   0    4.25    0.21
   0  -8   0    4.33    0.18
   0   8   0    4.85    0.29
   0   8   0    4.19    0.27
   0   8   0    4.17    0.31
   0   8   0    4.05    0.29
  -1  -8   0  128.62    4.62
  -1  -8   0  136.48    4.57
  -1  -8   0  131.99    4.55
  -1  -8   0  135.12    4.66
   1   8   0  135.71    4.58
   1   8   0  137.56    4.66
   1   8   0  141.42    4.64
   1   8   0  133.34    4.56
   1   8   0  133.29    4.60
   1   8   0  135.78    4.62
  -2  -8   0   94.31    3.14
  -2  -8   0   93.93    3.08
  -2  -8   0   89.15    3.18
  -2  -8   0   80.95    3.20
  -2  -8   0   92.41    3.18
   2   8   0   99.94    3.24
   2   8   0   90.38    3.17
   2   8   0   89.61    3.12
   2   8   0   90.62    3.14
   2   8   0   92.56    3.13
  -3  -8   0   18.65    0.81
  -3  -8   0   18.78    0.80
  -3  -8   0   18.84    0.81
   3   8   0   17.94    0.78
   3   8   0   19.21    0.72
   3   8   0   19.43    0.73
   3   8   0   18.89    0.70
  -4  -8   0   32.67    1.33
  -4  -8   0   33.12    1.33
  -4  -8   0   34.35    1.35
   4   8   0   34.76    1.23
   4   8   0   34.67    1.32
   4   8   0   34.78    1.23
  -5  -8   0   17.48    0.83
  -5  -8   0   16.21    0.82
   5   8   0   17.01    0.67
   5   8   0   16.29    0.80
  -6  -8   0   12.81    0.81
  -6  -8   0   14.34    0.79
   6   8   0   12.91    0.74
   6   8   0   13.16    0.56
  -7  -8   0    6.32    0.59
  -7  -8   0    5.98    0.56
   7   8   0    6.22    0.54
  -8  -8   0    1.38    0.45
  -8  -8   0    0.72    0.49
   8   8   0    1.19    0.41
   8   8   0    1.52    0.37
   7  -9   0    3.03    0.40
   7  -9   0    2.98    0.29
  -7   9   0    3.03    0.38
  -7   9   0    3.95    0.55
  -7   9   0    2.88    0.41
   6  -9   0    0.09    0.27
   6  -9   0   -0.01    0.29
   6  -9   0    0.26    0.18
  -6   9   0    0.68    0.27
  -6   9   0    0.32    0.29
   5  -9   0    4.75    0.40
   5  -9   0    4.29    0.34
   5  -9   0    4.24    0.29
   5  -9   0    4.20    0.38
  -5   9   0    3.75    0.38
  -5   9   0    4.45    0.38
   4  -9   0   21.22    0.85
   4  -9   0   19.61    0.81
   4  -9   0   19.35    0.72
   4  -9   0   18.57    0.85
  -4   9   0   20.22    0.71
  -4   9   0   18.01    0.86
  -4   9   0   19.63    0.84
  -4   9   0   19.71    0.72
   3  -9   0   14.08    0.62
   3  -9   0   14.58    0.53
   3  -9   0   13.95    0.65
   3  -9   0   15.11    0.68
  -3   9   0   14.47    0.51
  -3   9   0   14.28    0.67
  -3   9   0   14.58    0.63
  -3   9   0   14.00    0.64
  -3   9   0   14.97    0.51
   2  -9   0   11.10    0.55
   2  -9   0   11.31    0.50
   2  -9   0   11.21    0.54
  -2   9   0   11.45    0.56
  -2   9   0   12.23    0.55
  -2   9   0   11.87    0.53
   1  -9   0    6.14    0.31
   1  -9   0    6.16    0.37
   1  -9   0    5.87    0.38
   1  -9   0    6.75    0.42
  -1   9   0    5.99    0.38
  -1   9   0    5.95    0.36
  -1   9   0    6.50    0.24
  -1   9   0    6.31    0.39
   0  -9   0    0.06    0.18
   0  -9   0    0.33    0.17
   0  -9   0    0.02    0.08
   0  -9   0    0.03    0.16
   0  -9   0    0.06    0.05
   0   9   0   -0.05    0.15
   0   9   0    0.27    0.16
   0   9   0    0.11    0.15
  -1  -9   0    6.19    0.26
  -1  -9   0    6.91    0.45
  -1  -9   0    5.76    0.38
  -1  -9   0    6.49    0.28
   1   9   0    6.80    0.39
   1   9   0    6.10    0.42
   1   9   0    6.84    0.36
  -2  -9   0   12.15    0.57
  -2  -9   0   12.16    0.58
  -2  -9   0   11.24    0.61
  -2  -9   0   11.57    0.42
  -2  -9   0   12.14    0.49
   2   9   0   12.61    0.53
   2   9   0   11.94    0.52
   2   9   0   11.86    0.56
   2   9   0   11.95    0.62
  -3  -9   0   14.09    0.71
  -3  -9   0   14.14    0.69
  -3  -9   0   14.26    0.67
   3   9   0   14.37    0.57
   3   9   0   14.63    0.67
   3   9   0   14.54    0.59
  -4  -9   0   20.79    0.91
  -4  -9   0   20.75    0.91
  -4  -9   0   20.51    0.94
   4   9   0   20.13    0.80
   4   9   0   20.67    0.90
  -5  -9   0    4.31    0.45
  -5  -9   0    4.89    0.43
  -5  -9   0    4.98    0.45
   5   9   0    5.26    0.44
   5   9   0    4.42    0.33
  -6  -9   0   -0.15    0.33
  -6  -9   0    0.33    0.36
   6   9   0    0.62    0.32
   6   9   0    0.08    0.16
  -7  -9   0    2.76    0.50
  -7  -9   0    2.80    0.45
   7   9   0    3.16    0.46
   7 -10   0   10.74    0.70
  -7  10   0   10.43    0.80
  -7  10   0    9.83    0.75
  -7  10   0   12.32    0.74
   6 -10   0   10.37    0.65
   6 -10   0   10.03    0.64
  -6  10   0   10.64    0.67
  -6  10   0    9.94    0.70
   5 -10   0   13.72    0.56
   5 -10   0   13.88    0.72
   5 -10   0   13.83    0.68
  -5  10   0   13.39    0.72
  -5  10   0   14.28    0.75
   4 -10   0   38.91    1.38
   4 -10   0   39.01    1.52
   4 -10   0   40.07    1.50
   4 -10   0   38.72    1.46
  -4  10   0   39.42    1.53
  -4  10   0   40.97    1.51
   3 -10   0   35.89    1.31
   3 -10   0   34.26    1.34
   3 -10   0   34.45    1.37
  -3  10   0   37.16    1.36
  -3  10   0   35.88    1.33
  -3  10   0   34.80    1.37
   2 -10   0   63.61    2.28
   2 -10   0   63.14    2.24
   2 -10   0   62.69    2.31
  -2  10   0   62.87    2.30
  -2  10   0   67.62    2.29
  -2  10   0   64.68    2.27
   1 -10   0  100.87    3.59
   1 -10   0  107.53    3.69
   1 -10   0  102.65    3.64
   1 -10   0   97.73    3.66
  -1  10   0  107.56    3.63
  -1  10   0  107.62    3.54
  -1  10   0  111.34    3.67
  -1  10   0  105.04    3.67
   0 -10   0   51.72    1.77
   0 -10   0   50.59    1.74
   0 -10   0   53.06    1.89
   0 -10   0   50.23    1.83
   0 -10   0   49.20    1.85
   0  10   0   48.59    1.74
   0  10   0   53.61    1.82
   0  10   0   48.80    1.85
   0  10   0   53.57    1.87
  -1 -10   0  106.94    3.71
  -1 -10   0  105.73    3.57
  -1 -10   0  105.31    3.65
  -1 -10   0  103.98    3.66
  -1 -10   0  109.10    3.60
   1  10   0  104.95    3.66
   1  10   0   99.76    3.70
   1  10   0  106.75    3.63
  -2 -10   0   68.41    2.30
  -2 -10   0   66.50    2.42
  -2 -10   0   65.93    2.37
  -2 -10   0   64.72    2.24
  -2 -10   0   68.50    2.37
   2  10   0   64.52    2.32
   2  10   0   65.50    2.36
  -3 -10   0   35.83    1.46
  -3 -10   0   37.34    1.42
  -3 -10   0   38.75    1.43
   3  10   0   35.63    1.40
   3  10   0   37.82    1.35
  -4 -10   0   41.80    1.60
  -4 -10   0   40.70    1.63
  -4 -10   0   43.02    1.60
   4  10   0   41.44    1.58
   4  10   0   40.60    1.49
  -5 -10   0   13.55    0.82
  -5 -10   0   15.00    0.80
  -5 -10   0   14.84    0.79
   5  10   0   14.66    0.62
   5  10   0   14.28    0.77
  -6 -10   0    9.38    0.72
  -6 -10   0   10.71    0.73
  -6 -10   0    9.91    0.82
   6  10   0    9.92    0.71
  -7 -10   0   10.40    0.89
  -7 -10   0   10.14    0.74
   7  10   0   11.44    0.79
   6 -11   0    3.42    0.41
   6 -11   0    3.47    0.38
  -6  11   0    3.55    0.44
  -6  11   0    3.70    0.42
   5 -11   0    2.42    0.37
   5 -11   0    1.61    0.28
  -5  11   0    2.39    0.36
  -5  11   0    2.16    0.34
   4 -11   0    0.71    0.29
   4 -11   0    0.19    0.23
  -4  11   0    0.39    0.28
  -4  11   0    0.43    0.27
   3 -11   0    0.16    0.19
   3 -11   0    0.12    0.22
   3 -11   0    0.11    0.24
  -3  11   0    0.40    0.25
  -3  11   0   -0.13    0.22
   2 -11   0    0.70    0.22
   2 -11   0    1.20    0.25
   2 -11   0    1.06    0.19
  -2  11   0    1.22    0.26
  -2  11   0    0.92    0.21
  -2  11   0    1.14    0.25
   1 -11   0   15.39    0.60
   1 -11   0   14.89    0.68
   1 -11   0   13.59    0.72
   1 -11   0   14.12    0.73
  -1  11   0   15.56    0.68
  -1  11   0   13.22    0.70
  -1  11   0   15.96    0.67
   0 -11   0    0.26    0.23
   0 -11   0    0.42    0.22
   0 -11   0    0.25    0.22
   0 -11   0    0.27    0.12
   0  11   0   -0.14    0.18
   0  11   0    0.52    0.18
   0  11   0    0.25    0.07
   0  11   0    0.36    0.21
  -1 -11   0   13.99    0.65
  -1 -11   0   15.35    0.70
  -1 -11   0   14.35    0.55
  -1 -11   0   15.24    0.75
   1  11   0   13.92    0.72
   1  11   0   15.39    0.65
   1  11   0   15.87    0.70
  -2 -11   0    1.20    0.26
  -2 -11   0    1.79    0.33
  -2 -11   0    1.27    0.17
   2  11   0    1.23    0.22
   2  11   0    1.18    0.25
  -3 -11   0    0.02    0.26
  -3 -11   0    0.45    0.30
  -3 -11   0    0.09    0.24
   3  11   0    0.15    0.18
   3  11   0    0.29    0.23
  -4 -11   0    0.77    0.34
  -4 -11   0    0.50    0.29
  -4 -11   0    0.78    0.29
   4  11   0    0.45    0.28
   4  11   0    0.31    0.19
  -5 -11   0    2.83    0.47
  -5 -11   0    2.67    0.39
  -5 -11   0    2.80    0.41
   5  11   0    1.68    0.36
   5  11   0    2.12    0.24
  -6 -11   0    3.11    0.45
  -6 -11   0    3.77    0.49
  -6 -11   0    3.77    0.54
   6  11   0    3.35    0.43
   6 -12   0    2.64    0.39
   6 -12   0    3.03    0.44
  -6  12   0    2.14    0.41
  -6  12   0    2.15    0.41
   5 -12   0   15.98    0.84
   5 -12   0   15.33    0.77
  -5  12   0   17.30    0.87
  -5  12   0   15.69    0.85
   4 -12   0   10.46    0.58
   4 -12   0    9.21    0.59
  -4  12   0    9.94    0.66
  -4  12   0   10.46    0.67
   3 -12   0   14.85    0.71
   3 -12   0   14.75    0.66
   3 -12   0   14.66    0.76
  -3  12   0   14.15    0.77
  -3  12   0   15.37    0.73
   2 -12   0   68.81    2.41
   2 -12   0   69.77    2.48
   2 -12   0   67.42    2.51
  -2  12   0   67.23    2.50
  -2  12   0   70.83    2.46
   1 -12   0   39.97    1.57
   1 -12   0   39.26    1.52
   1 -12   0   41.65    1.45
   1 -12   0   43.24    1.60
  -1  12   0   40.96    1.50
  -1  12   0   41.89    1.60
  -1  12   0   36.84    1.55
   0 -12   0   15.50    0.77
   0 -12   0   17.12    0.83
   0 -12   0   15.85    0.63
   0 -12   0   16.43    0.75
   0  12   0   16.92    0.77
   0  12   0   16.68    0.70
   0  12   0   15.27    0.76
  -1 -12   0   40.35    1.59
  -1 -12   0   43.32    1.66
  -1 -12   0   41.56    1.58
  -1 -12   0   40.75    1.46
   1  12   0   43.22    1.55
   1  12   0   43.53    1.60
  -2 -12   0   75.00    2.63
  -2 -12   0   73.66    2.62
  -2 -12   0   74.55    2.70
   2  12   0   71.82    2.58
   2  12   0   71.80    2.62
  -3 -12   0   17.35    0.88
  -3 -12   0   15.62    0.77
  -3 -12   0   15.24    0.80
   3  12   0   15.52    0.78
   3  12   0   15.83    0.71
  -4 -12   0   10.08    0.74
  -4 -12   0    9.66    0.65
  -4 -12   0   11.80    0.69
   4  12   0    9.83    0.66
   4  12   0    9.98    0.52
  -5 -12   0   15.83    0.89
  -5 -12   0   16.47    0.88
  -5 -12   0   18.32    0.99
   5  12   0   16.93    0.89
   5  12   0   16.99    0.73
  -6 -12   0    2.55    0.44
  -6 -12   0    1.96    0.49
  -6 -12   0    1.31    0.43
   6  12   0    2.25    0.41
   5 -13   0    2.39    0.40
   5 -13   0    2.58    0.36
  -5  13   0    1.65    0.37
  -5  13   0    2.11    0.40
   4 -13   0    2.19    0.37
   4 -13   0    2.33    0.31
  -4  13   0    2.22    0.38
  -4  13   0    2.21    0.38
   3 -13   0    4.67    0.35
   3 -13   0    4.11    0.40
  -3  13   0    4.59    0.41
  -3  13   0    3.97    0.42
   2 -13   0    1.01    0.21
   2 -13   0    0.82    0.29
   2 -13   0    0.70    0.30
  -2  13   0    0.65    0.28
  -2  13   0    0.75    0.29
   1 -13   0    1.87    0.34
   1 -13   0    1.48    0.34
   1 -13   0    1.56    0.29
   1 -13   0    1.89    0.21
  -1  13   0    1.50    0.32
  -1  13   0    2.27    0.31
   0 -13   0    0.06    0.28
   0 -13   0    0.34    0.14
   0 -13   0    0.01    0.23
   0  13   0    0.29    0.27
   0  13   0    0.51    0.24
  -1 -13   0    1.47    0.31
  -1 -13   0    1.64    0.32
  -1 -13   0    1.29    0.33
  -1 -13   0    1.85    0.15
   1  13   0    2.29    0.33
   1  13   0    1.99    0.28
  -2 -13   0    1.75    0.36
  -2 -13   0    1.12    0.31
  -2 -13   0    0.85    0.30
   2  13   0    1.09    0.25
   2  13   0    1.01    0.29
  -3 -13   0    5.55    0.46
  -3 -13   0    5.24    0.51
   3  13   0    4.12    0.34
   3  13   0    4.77    0.42
  -4 -13   0    2.53    0.40
  -4 -13   0    2.61    0.47
  -4 -13   0    2.03    0.37
   4  13   0    2.60    0.29
   4  13   0    1.56    0.35
  -5 -13   0    2.20    0.50
  -5 -13   0    2.43    0.43
  -5 -13   0    1.95    0.40
   5  13   0    2.60    0.43
   5  13   0    2.58    0.29
   5 -14   0    1.34    0.41
   5 -14   0    1.10    0.34
  -5  14   0    1.19    0.37
  -5  14   0    1.28    0.42
   4 -14   0    3.34    0.36
   4 -14   0    3.68    0.45
  -4  14   0    3.74    0.45
  -4  14   0    3.09    0.42
   3 -14   0    8.28    0.50
   3 -14   0    7.87    0.56
  -3  14   0    7.94    0.65
  -3  14   0    7.11    0.64
   2 -14   0    2.04    0.36
   2 -14   0    1.81    0.25
  -2  14   0    1.87    0.34
  -2  14   0    2.02    0.36
   1 -14   0   15.29    0.79
   1 -14   0   16.37    0.67
   1 -14   0   15.40    0.85
  -1  14   0   13.92    0.82
  -1  14   0   17.03    0.78
   0 -14   0    9.35    0.43
   0 -14   0    9.65    0.62
   0 -14   0    8.61    0.66
   0  14   0    9.80    0.58
   0  14   0    8.84    0.63
  -1 -14   0   16.71    0.85
  -1 -14   0   17.35    0.93
  -1 -14   0   16.65    0.80
   1  14   0   18.01    0.87
   1  14   0   15.86    0.77
  -2 -14   0    2.15    0.36
  -2 -14   0    2.27    0.42
  -2 -14   0    1.50    0.35
   2  14   0    1.94    0.34
   2  14   0    1.63    0.28
  -3 -14   0    9.01    0.73
  -3 -14   0    6.99    0.53
  -3 -14   0    8.71    0.63
   3  14   0    8.18    0.62
   3  14   0    7.94    0.53
  -4 -14   0    3.70    0.43
  -4 -14   0    3.73    0.52
   4  14   0    3.64    0.35
   4  14   0    3.46    0.43
  -5 -14   0    1.34    0.41
  -5 -14   0    1.46    0.50
  -5 -14   0    1.74    0.41
   5  14   0    1.44    0.29
   5  14   0    1.38    0.41
   4 -15   0   -0.39    0.34
   4 -15   0    0.21    0.29
  -4  15   0   -0.44    0.32
  -4  15   0    0.07    0.36
   3 -15   0    2.71    0.40
   3 -15   0    3.90    0.35
  -3  15   0    2.93    0.43
  -3  15   0    2.97    0.45
   2 -15   0    0.44    0.32
   2 -15   0    0.65    0.23
  -2  15   0    0.26    0.33
  -2  15   0    0.31    0.30
   1 -15   0    3.05    0.42
   1 -15   0    2.31    0.42
   1 -15   0    2.63    0.26
  -1  15   0    2.03    0.39
  -1  15   0    2.49    0.34
   0 -15   0    0.03    0.33
   0 -15   0    0.24    0.33
   0  15   0    0.16    0.32
   0  15   0    0.04    0.27
  -1 -15   0    2.73    0.37
  -1 -15   0    2.63    0.41
  -1 -15   0    1.97    0.68
   1  15   0    2.06    0.32
   1  15   0    3.15    0.41
  -2 -15   0    0.24    0.36
  -2 -15   0    0.93    0.36
  -2 -15   0    0.13    0.34
   2  15   0    0.30    0.26
   2  15   0    0.30    0.34
  -3 -15   0    3.11    0.49
  -3 -15   0    3.19    0.43
  -3 -15   0    3.56    0.45
   3  15   0    3.14    0.34
   3  15   0    2.27    0.38
  -4 -15   0    0.09    0.35
  -4 -15   0    0.36    0.44
   4  15   0   -0.42    0.26
   4  15   0   -0.18    0.34
   3 -16   0    4.63    0.39
   3 -16   0    3.55    0.46
  -3  16   0    3.64    0.46
  -3  16   0    2.85    0.48
   2 -16   0    2.43    0.34
   2 -16   0    1.28    0.37
  -2  16   0    2.39    0.42
  -2  16   0    2.49    0.45
   1 -16   0    0.07    0.37
   1 -16   0    0.30    0.33
  -1  16   0    0.16    0.32
  -1  16   0    0.20    0.35
   0 -16   0    0.05    0.37
   0 -16   0    0.80    0.38
   0  16   0    0.51    0.35
   0  16   0    0.53    0.31
  -1 -16   0   -0.40    0.34
  -1 -16   0    0.31    0.35
   1  16   0    0.17    0.31
   1  16   0    0.42    0.35
  -2 -16   0    2.38    0.40
  -2 -16   0    1.91    0.44
   2  16   0    1.59    0.33
   2  16   0    2.71    0.44
  -3 -16   0    3.60    0.47
  -3 -16   0    3.88    0.48
   3  16   0    3.92    0.39
   3  16   0    3.86    0.48
   1 -17   0    0.21    0.41
   1 -17   0    0.12    0.39
  -1  17   0    0.07    0.36
  -1  17   0   -0.01    0.37
   0 -17   0   -0.01    0.36
   0 -17   0   -0.40    0.39
   0  17   0    0.10    0.35
   0  17   0    0.04    0.37
  -1 -17   0   -0.04    0.37
  -1 -17   0    0.20    0.39
   1  17   0    0.18    0.33
   1  17   0    0.80    0.39
   1  17  -1    0.28    0.33
   1  17  -1    0.80    0.40
  -1 -17   1    0.23    0.37
  -1 -17   1    0.57    0.43
   0  17  -1   -0.16    0.37
   0  17  -1    0.13    0.35
   0 -17   1    0.03    0.40
   0 -17   1   -0.48    0.38
  -1  17  -1    0.22    0.38
  -1  17  -1   -0.48    0.37
   1 -17   1    0.24    0.41
   3  16  -1    0.14    0.39
   3  16  -1    0.05    0.28
  -3 -16   1    0.44    0.38
  -3 -16   1    0.31    0.35
   2  16  -1   12.39    0.82
   2  16  -1   10.90    0.66
  -2 -16   1   10.61    0.77
  -2 -16   1   10.27    0.73
   1  16  -1   17.74    0.98
   1  16  -1   17.95    0.86
  -1 -16   1   18.44    0.94
  -1 -16   1   16.52    0.93
   0  16  -1    6.90    0.51
   0  16  -1    5.86    0.55
   0 -16   1    7.08    0.55
   0 -16   1    6.80    0.60
  -1  16  -1    3.67    0.44
  -1  16  -1    3.16    0.47
   1 -16   1    3.92    0.49
  -2  16  -1    1.62    0.44
  -2  16  -1    2.04    0.42
   2 -16   1    1.74    0.40
   2 -16   1    1.58    0.28
  -3  16  -1   19.61    1.12
  -3  16  -1   23.53    1.10
   3 -16   1   20.99    1.05
   3 -16   1   20.95    0.93
   4  15  -1    2.38    0.41
   4  15  -1    2.59    0.33
  -4 -15   1    2.39    0.52
  -4 -15   1    2.65    0.41
   3  15  -1    4.72    0.48
   3  15  -1    4.54    0.39
  -3 -15   1    6.31    0.53
  -3 -15   1    4.56    0.57
  -3 -15   1    5.83    0.50
   2  15  -1    0.61    0.27
   2  15  -1    1.15    0.36
  -2 -15   1    0.47    0.38
  -2 -15   1    0.78    0.34
  -2 -15   1    1.41    0.38
   1  15  -1    1.48    0.36
   1  15  -1    1.51    0.31
  -1 -15   1    1.09    0.40
  -1 -15   1    1.06    0.36
  -1 -15   1    1.85    0.38
   0  15  -1    4.18    0.41
   0  15  -1    3.74    0.46
   0 -15   1    3.98    0.45
   0 -15   1    4.61    0.46
  -1  15  -1    3.26    0.45
  -1  15  -1    4.22    0.42
   1 -15   1    3.86    0.49
   1 -15   1    4.24    0.43
   1 -15   1    4.10    0.31
  -2  15  -1   -0.22    0.33
  -2  15  -1    0.05    0.33
   2 -15   1   -0.01    0.31
   2 -15   1   -0.12    0.22
  -3  15  -1    3.17    0.43
  -3  15  -1    3.10    0.47
   3 -15   1    3.36    0.42
   3 -15   1    3.37    0.35
  -4  15  -1    0.11    0.38
  -4  15  -1   -0.22    0.35
   4 -15   1    0.15    0.37
   4 -15   1    0.10    0.29
   5  14  -1    3.43    0.49
  -5 -14   1    3.54    0.49
  -5 -14   1    3.71    0.57
  -5 -14   1    3.37    0.44
   4  14  -1    4.33    0.47
   4  14  -1    4.03    0.35
  -4 -14   1    5.04    0.50
  -4 -14   1    3.87    0.44
  -4 -14   1    4.47    0.54
   3  14  -1   17.07    0.87
   3  14  -1   16.12    0.77
  -3 -14   1   17.68    0.98
  -3 -14   1   18.53    0.88
   2  14  -1    7.20    0.60
   2  14  -1    6.42    0.48
  -2 -14   1    6.84    0.51
  -2 -14   1    5.79    0.48
  -2 -14   1    6.66    0.58
   1  14  -1    4.93    0.46
   1  14  -1    4.20    0.37
  -1 -14   1    3.69    0.41
  -1 -14   1    4.01    0.47
  -1 -14   1    3.95    0.40
   0  14  -1   12.08    0.74
   0  14  -1   14.39    0.69
   0 -14   1   12.16    0.81
   0 -14   1   12.93    0.55
   0 -14   1   11.83    0.71
   0 -14   1   12.06    0.73
  -1  14  -1   29.50    1.36
  -1  14  -1   34.65    1.29
   1 -14   1   32.42    1.37
   1 -14   1   32.32    1.33
   1 -14   1   33.35    1.22
   1 -14   1   32.53    1.41
  -2  14  -1    5.43    0.52
  -2  14  -1    6.86    0.50
   2 -14   1    6.12    0.44
   2 -14   1    6.66    0.51
  -3  14  -1    6.55    0.52
  -3  14  -1    6.02    0.55
   3 -14   1    6.05    0.42
   3 -14   1    5.68    0.49
  -4  14  -1    8.09    0.70
  -4  14  -1    8.60    0.65
   4 -14   1    8.10    0.61
   4 -14   1    8.22    0.56
  -5  14  -1    6.34    0.59
  -5  14  -1    6.81    0.60
   5 -14   1    5.74    0.56
   5 -14   1    6.96    0.50
  -6 -13   1   -0.54    0.44
   5  13  -1    2.59    0.42
   5  13  -1    2.09    0.28
   5  13  -1    2.47    0.29
  -5 -13   1    2.34    0.51
  -5 -13   1    2.57    0.43
  -5 -13   1    2.79    0.41
   4  13  -1    4.73    0.45
   4  13  -1    4.75    0.35
  -4 -13   1    5.10    0.46
  -4 -13   1    4.17    0.51
  -4 -13   1    4.43    0.46
   3  13  -1    3.93    0.32
   3  13  -1    5.02    0.43
  -3 -13   1    3.46    0.38
  -3 -13   1    4.66    0.50
   2  13  -1    0.68    0.30
   2  13  -1    0.50    0.22
  -2 -13   1    0.40    0.27
  -2 -13   1    0.75    0.31
  -2 -13   1    1.13    0.36
   1  13  -1    2.84    0.36
   1  13  -1    2.59    0.29
  -1 -13   1    3.02    0.20
  -1 -13   1    2.77    0.43
  -1 -13   1    3.75    0.39
  -1 -13   1    2.46    0.33
   0  13  -1    3.68    0.33
   0  13  -1    3.69    0.40
   0 -13   1    4.29    0.30
   0 -13   1    3.09    0.37
   0 -13   1    3.58    0.36
  -1  13  -1    9.96    0.58
  -1  13  -1    8.92    0.64
   1 -13   1    8.63    0.66
   1 -13   1    9.23    0.62
   1 -13   1    9.82    0.47
   1 -13   1    8.57    0.55
  -2  13  -1    1.62    0.32
  -2  13  -1    0.78    0.31
   2 -13   1    0.84    0.29
   2 -13   1    0.89    0.30
   2 -13   1    1.54    0.24
  -3  13  -1   -0.11    0.29
  -3  13  -1    0.10    0.31
   3 -13   1   -0.10    0.28
   3 -13   1    0.03    0.22
  -4  13  -1    1.42    0.37
  -4  13  -1    1.66    0.39
   4 -13   1    1.41    0.29
   4 -13   1    2.31    0.38
  -5  13  -1    1.27    0.37
  -5  13  -1    1.92    0.41
   5 -13   1    1.59    0.34
   5 -13   1    1.98    0.40
   6  12  -1    0.63    0.27
   6  12  -1    0.28    0.38
  -6 -12   1    0.03    0.38
  -6 -12   1    0.56    0.35
  -6 -12   1    0.02    0.44
   5  12  -1    5.93    0.44
   5  12  -1    6.48    0.52
  -5 -12   1    7.18    0.63
  -5 -12   1    7.58    0.62
  -5 -12   1    6.31    0.55
   4  12  -1   10.39    0.53
   4  12  -1    9.83    0.67
  -4 -12   1   11.15    0.70
  -4 -12   1   11.63    0.65
  -4 -12   1    9.56    0.75
   3  12  -1    0.22    0.20
   3  12  -1    0.18    0.26
  -3 -12   1    0.32    0.29
  -3 -12   1    0.27    0.33
  -3 -12   1   -0.04    0.25
   2  12  -1    0.51    0.20
   2  12  -1    0.84    0.26
  -2 -12   1    0.61    0.30
  -2 -12   1    0.71    0.25
  -2 -12   1    0.91    0.10
   1  12  -1   13.98    0.64
   1  12  -1   16.61    0.75
  -1 -12   1   15.47    0.57
  -1 -12   1   15.54    0.81
  -1 -12   1   13.93    0.72
  -1 -12   1   14.45    0.57
  -1 -12   1   14.47    0.69
   0  12  -1   13.51    0.65
   0  12  -1   14.41    0.73
   0  12  -1   13.97    0.69
   0 -12   1   13.45    0.56
   0 -12   1   13.08    0.69
   0 -12   1   13.51    0.67
  -1  12  -1    2.48    0.35
  -1  12  -1    1.86    0.27
  -1  12  -1    2.30    0.28
   1 -12   1    3.05    0.36
   1 -12   1    2.73    0.23
   1 -12   1    3.36    0.38
   1 -12   1    2.50    0.29
  -2  12  -1    6.15    0.53
  -2  12  -1    6.08    0.50
   2 -12   1    6.63    0.42
   2 -12   1    6.44    0.49
   2 -12   1    6.48    0.52
  -3  12  -1    0.37    0.26
  -3  12  -1    0.05    0.27
   3 -12   1    0.14    0.26
   3 -12   1    0.09    0.21
   3 -12   1    0.66    0.28
  -4  12  -1   10.09    0.68
  -4  12  -1   10.25    0.69
   4 -12   1   10.40    0.59
   4 -12   1   10.55    0.61
  -5  12  -1    3.97    0.46
  -5  12  -1    3.51    0.45
   5 -12   1    3.20    0.36
   5 -12   1    4.02    0.41
  -6  12  -1    1.71    0.41
  -6  12  -1    0.95    0.37
   6 -12   1    0.90    0.34
   6 -12   1    1.31    0.38
   7  11  -1    0.22    0.38
   7  11  -1    0.08    0.30
  -7 -11   1    0.21    0.48
  -7 -11   1    0.76    0.41
  -7 -11   1    0.25    0.41
   6  11  -1    0.66    0.27
   6  11  -1    0.94    0.37
  -6 -11   1    0.96    0.44
  -6 -11   1    0.50    0.38
  -6 -11   1    0.71    0.37
   5  11  -1    1.42    0.22
   5  11  -1    1.71    0.36
  -5 -11   1    2.03    0.43
  -5 -11   1    1.85    0.35
  -5 -11   1    2.16    0.39
   4  11  -1    3.06    0.36
   4  11  -1    3.00    0.26
  -4 -11   1    2.73    0.34
  -4 -11   1    2.93    0.37
  -4 -11   1    2.35    0.39
   3  11  -1    0.65    0.19
   3  11  -1    0.29    0.23
  -3 -11   1    0.30    0.27
  -3 -11   1    0.29    0.31
  -3 -11   1    0.45    0.24
   2  11  -1    0.22    0.18
   2  11  -1    0.24    0.22
  -2 -11   1    0.34    0.13
  -2 -11   1    0.30    0.08
  -2 -11   1    0.20    0.28
  -2 -11   1    0.24    0.21
   1  11  -1    2.72    0.30
   1  11  -1    2.32    0.24
  -1 -11   1    2.80    0.30
  -1 -11   1    2.46    0.17
  -1 -11   1    1.75    0.26
  -1 -11   1    2.16    0.33
  -1 -11   1    2.49    0.18
   0  11  -1    0.31    0.21
   0  11  -1    0.78    0.20
   0  11  -1    0.65    0.24
   0 -11   1    0.54    0.13
   0 -11   1    0.54    0.21
   0 -11   1    0.90    0.25
   0 -11   1    0.74    0.26
  -1  11  -1   -0.03    0.22
  -1  11  -1    0.15    0.19
  -1  11  -1   -0.01    0.18
   1 -11   1    0.02    0.19
   1 -11   1    0.02    0.24
   1 -11   1    0.10    0.22
   1 -11   1    0.11    0.14
  -2  11  -1    1.24    0.27
  -2  11  -1    1.45    0.23
  -2  11  -1    1.83    0.29
   2 -11   1    1.75    0.28
   2 -11   1    1.61    0.21
   2 -11   1    1.58    0.25
  -3  11  -1    4.24    0.40
  -3  11  -1    4.36    0.38
   3 -11   1    4.07    0.32
   3 -11   1    3.42    0.34
   3 -11   1    4.26    0.40
  -4  11  -1    0.43    0.28
  -4  11  -1    0.17    0.27
   4 -11   1    0.60    0.24
   4 -11   1    0.52    0.27
   4 -11   1    0.19    0.27
  -5  11  -1    1.83    0.36
  -5  11  -1    1.42    0.35
   5 -11   1    1.64    0.33
   5 -11   1    1.74    0.30
  -6  11  -1    0.63    0.34
  -6  11  -1    0.51    0.35
   6 -11   1    0.37    0.32
   6 -11   1    0.78    0.32
   7  10  -1    0.38    0.29
   7  10  -1    0.32    0.40
  -7 -10   1   -0.49    0.42
  -7 -10   1   -0.08    0.40
   6  10  -1   -0.09    0.31
   6  10  -1    0.00    0.25
  -6 -10   1   -0.65    0.35
  -6 -10   1   -0.11    0.33
  -6 -10   1   -0.29    0.32
   5  10  -1    1.01    0.32
   5  10  -1    1.14    0.19
  -5 -10   1    0.73    0.35
  -5 -10   1    1.02    0.32
  -5 -10   1    0.95    0.32
   4  10  -1    8.89    0.44
   4  10  -1    7.86    0.55
  -4 -10   1    9.01    0.57
  -4 -10   1    9.01    0.55
  -4 -10   1    8.85    0.65
   3  10  -1    1.78    0.26
   3  10  -1    2.16    0.21
  -3 -10   1    1.99    0.30
  -3 -10   1    1.40    0.31
  -3 -10   1    2.08    0.27
   2  10  -1    0.28    0.21
   2  10  -1    0.05    0.16
  -2 -10   1    0.15    0.26
  -2 -10   1    0.24    0.22
  -2 -10   1    0.19    0.19
  -2 -10   1    0.25    0.12
   1  10  -1   -0.12    0.20
   1  10  -1    0.38    0.20
   1  10  -1    0.28    0.17
  -1 -10   1    0.18    0.09
  -1 -10   1    0.55    0.20
  -1 -10   1    0.57    0.25
  -1 -10   1    0.29    0.10
  -1 -10   1    0.26    0.20
   0  10  -1    6.51    0.24
   0  10  -1    6.37    0.44
   0  10  -1    6.60    0.42
   0  10  -1    6.68    0.39
   0 -10   1    6.03    0.42
   0 -10   1    6.30    0.47
   0 -10   1    6.61    0.31
   0 -10   1    6.01    0.40
  -1  10  -1    2.38    0.26
  -1  10  -1    1.74    0.24
  -1  10  -1    2.58    0.29
   1 -10   1    2.11    0.24
   1 -10   1    2.10    0.18
   1 -10   1    2.55    0.30
   1 -10   1    1.82    0.26
  -2  10  -1    0.09    0.17
  -2  10  -1   -0.17    0.18
  -2  10  -1    0.06    0.20
   2 -10   1    0.09    0.20
   2 -10   1    0.07    0.19
   2 -10   1    0.09    0.15
  -3  10  -1    5.45    0.42
  -3  10  -1    5.25    0.46
  -3  10  -1    6.55    0.40
   3 -10   1    5.12    0.39
   3 -10   1    5.18    0.39
   3 -10   1    5.59    0.46
  -4  10  -1    0.97    0.28
  -4  10  -1    0.41    0.26
   4 -10   1    1.24    0.27
   4 -10   1    1.58    0.28
   4 -10   1    0.77    0.12
   4 -10   1    0.58    0.22
  -5  10  -1    3.83    0.42
  -5  10  -1    3.59    0.39
   5 -10   1    4.23    0.27
   5 -10   1    4.52    0.40
   5 -10   1    3.17    0.33
  -6  10  -1    1.59    0.35
  -6  10  -1    1.61    0.37
   6 -10   1    1.34    0.33
   6 -10   1    1.51    0.31
  -7  10  -1    0.49    0.44
  -7  10  -1    1.20    0.35
  -7  10  -1    1.04    0.39
   7 -10   1    1.28    0.35
   7   9  -1    1.06    0.31
   7   9  -1    1.12    0.37
  -7  -9   1    1.37    0.47
  -7  -9   1    0.47    0.41
   6   9  -1    3.80    0.37
   6   9  -1    3.48    0.42
  -6  -9   1    3.94    0.48
  -6  -9   1    3.92    0.46
   5   9  -1    4.18    0.31
   5   9  -1    4.16    0.40
  -5  -9   1    5.25    0.49
  -5  -9   1    4.12    0.42
  -5  -9   1    4.29    0.43
   4   9  -1    0.64    0.16
   4   9  -1    0.49    0.14
   4   9  -1    0.74    0.25
  -4  -9   1    0.64    0.07
  -4  -9   1    0.44    0.26
  -4  -9   1    0.45    0.24
  -4  -9   1    0.45    0.29
   3   9  -1    1.25    0.24
   3   9  -1    1.37    0.18
   3   9  -1    0.95    0.14
  -3  -9   1    1.34    0.09
  -3  -9   1    1.35    0.24
  -3  -9   1    1.38    0.27
  -3  -9   1    1.12    0.29
   2   9  -1    9.80    0.45
   2   9  -1    9.91    0.43
   2   9  -1   10.21    0.52
  -2  -9   1   10.91    0.51
  -2  -9   1    9.35    0.53
  -2  -9   1   10.37    0.43
  -2  -9   1   10.56    0.59
   1   9  -1    4.15    0.29
   1   9  -1    4.13    0.37
   1   9  -1    5.06    0.35
  -1  -9   1    4.32    0.22
  -1  -9   1    4.43    0.37
  -1  -9   1    3.88    0.32
   0   9  -1    2.88    0.27
   0   9  -1    3.86    0.32
   0   9  -1    3.62    0.28
   0   9  -1    3.33    0.14
   0  -9   1    3.80    0.28
   0  -9   1    3.10    0.30
   0  -9   1    3.28    0.14
   0  -9   1    2.91    0.25
   0  -9   1    3.12    0.21
  -1   9  -1   -0.08    0.16
  -1   9  -1    0.03    0.17
  -1   9  -1    0.00    0.14
   1  -9   1   -0.04    0.11
   1  -9   1    0.09    0.17
   1  -9   1    0.09    0.16
   1  -9   1   -0.08    0.18
  -2   9  -1    5.50    0.35
  -2   9  -1    4.73    0.39
  -2   9  -1    5.37    0.35
   2  -9   1    4.62    0.35
   2  -9   1    4.80    0.38
   2  -9   1    5.03    0.31
  -3   9  -1    5.24    0.42
  -3   9  -1    5.80    0.37
  -3   9  -1    5.39    0.38
   3  -9   1    4.90    0.38
   3  -9   1    4.90    0.41
   3  -9   1    5.02    0.23
   3  -9   1    5.00    0.35
  -4   9  -1    1.62    0.15
  -4   9  -1    1.50    0.14
  -4   9  -1    1.75    0.24
  -4   9  -1    1.85    0.29
  -4   9  -1    1.35    0.28
   4  -9   1    1.32    0.23
   4  -9   1    1.76    0.29
   4  -9   1    1.62    0.26
   4  -9   1    1.54    0.14
  -5   9  -1    0.13    0.24
  -5   9  -1    0.10    0.26
   5  -9   1    0.15    0.23
   5  -9   1    0.22    0.23
   5  -9   1    0.11    0.13
   5  -9   1    0.11    0.25
  -6   9  -1    0.56    0.28
  -6   9  -1    0.25    0.31
   6  -9   1    0.70    0.28
   6  -9   1    0.46    0.18
   6  -9   1    0.43    0.29
  -7   9  -1    0.18    0.33
  -7   9  -1   -0.06    0.41
  -7   9  -1    0.43    0.31
   7  -9   1   -0.18    0.31
   8   8  -1    1.12    0.41
   8   8  -1    1.22    0.35
  -8  -8   1    1.48    0.51
  -8  -8   1    2.04    0.49
   7   8  -1    3.10    0.44
   7   8  -1    2.53    0.35
  -7  -8   1    3.19    0.46
  -7  -8   1    2.79    0.51
   6   8  -1    9.09    0.41
   6   8  -1    7.61    0.62
  -6  -8   1    9.53    0.72
  -6  -8   1    9.21    0.67
   5   8  -1    4.48    0.29
   5   8  -1    4.16    0.38
  -5  -8   1    5.29    0.45
  -5  -8   1    4.54    0.44
   4   8  -1    8.20    0.37
   4   8  -1    7.50    0.50
  -4  -8   1    7.98    0.54
  -4  -8   1    7.62    0.55
  -4  -8   1    7.67    0.49
  -4  -8   1    7.88    0.31
   3   8  -1   42.12    1.49
   3   8  -1   40.10    1.54
   3   8  -1   42.39    1.47
  -3  -8   1   42.20    1.44
  -3  -8   1   42.57    1.56
  -3  -8   1   43.04    1.59
  -3  -8   1   42.94    1.58
   2   8  -1   77.71    2.74
   2   8  -1   77.76    2.69
   2   8  -1   76.12    2.68
   2   8  -1   80.67    2.79
  -2  -8   1   79.80    2.74
  -2  -8   1   76.25    2.78
  -2  -8   1   76.37    2.74
  -2  -8   1   81.43    2.69
   1   8  -1   43.34    1.56
   1   8  -1   43.10    1.56
   1   8  -1   43.64    1.60
   1   8  -1   42.75    1.53
  -1  -8   1   43.26    1.50
  -1  -8   1   46.76    1.57
  -1  -8   1   42.98    1.61
  -1  -8   1   40.75    1.55
   0   8  -1   15.80    0.61
   0   8  -1   16.10    0.61
   0   8  -1   13.78    0.63
   0  -8   1   14.76    0.67
   0  -8   1   15.11    0.63
   0  -8   1   15.36    0.62
   0  -8   1   14.85    0.53
  -1   8  -1   38.12    1.40
  -1   8  -1   40.20    1.40
  -1   8  -1   37.92    1.37
  -1   8  -1   40.29    1.36
   1  -8   1   37.64    1.34
   1  -8   1   34.49    1.39
   1  -8   1   38.02    1.42
   1  -8   1   37.80    1.37
  -2   8  -1   67.98    2.43
  -2   8  -1   72.42    2.42
  -2   8  -1   70.39    2.41
   2  -8   1   66.35    2.38
   2  -8   1   67.80    2.40
   2  -8   1   66.61    2.44
  -3   8  -1   37.28    1.24
  -3   8  -1   36.23    1.37
  -3   8  -1   35.76    1.34
   3  -8   1   36.13    1.24
   3  -8   1   36.09    1.38
   3  -8   1   35.16    1.33
   3  -8   1   35.29    1.31
  -4   8  -1   20.73    0.75
  -4   8  -1   21.31    0.92
  -4   8  -1   18.94    0.86
  -4   8  -1   21.65    0.89
  -4   8  -1   21.85    0.77
   4  -8   1   21.46    0.85
   4  -8   1   20.06    0.90
   4  -8   1   22.04    0.77
   4  -8   1   20.50    0.86
  -5   8  -1   22.81    0.99
  -5   8  -1   22.32    0.93
   5  -8   1   21.77    0.82
   5  -8   1   21.25    0.90
   5  -8   1   23.03    0.99
   5  -8   1   21.77    0.93
  -6   8  -1   23.71    1.10
  -6   8  -1   24.00    1.15
  -6   8  -1   24.26    1.02
   6  -8   1   24.22    0.92
   6  -8   1   23.08    1.01
   6  -8   1   24.40    0.99
  -7   8  -1   11.49    0.76
  -7   8  -1   11.39    0.85
  -7   8  -1   11.24    0.68
   7  -8   1   11.47    0.57
   7  -8   1   10.85    0.68
   8   7  -1    2.09    0.36
   8   7  -1    2.13    0.41
  -8  -7   1    2.08    0.45
  -8  -7   1    1.92    0.49
   7   7  -1    2.82    0.35
   7   7  -1    1.63    0.36
  -7  -7   1    2.91    0.46
  -7  -7   1    3.22    0.46
   6   7  -1   18.06    0.66
   6   7  -1   16.49    0.83
  -6  -7   1   17.85    0.90
  -6  -7   1   16.91    0.86
   5   7  -1   17.05    0.64
   5   7  -1   16.61    0.78
  -5  -7   1   15.88    0.82
  -5  -7   1   17.35    0.83
   4   7  -1   16.36    0.60
   4   7  -1   15.90    0.62
   4   7  -1   16.44    0.73
  -4  -7   1   16.60    0.59
  -4  -7   1   16.39    0.77
  -4  -7   1   16.27    0.76
   3   7  -1    9.40    0.49
   3   7  -1   10.21    0.43
  -3  -7   1   10.71    0.54
  -3  -7   1   10.22    0.38
  -3  -7   1   10.79    0.45
  -3  -7   1    9.89    0.50
  -3  -7   1   10.44    0.53
   2   7  -1    0.74    0.17
   2   7  -1    0.75    0.12
   2   7  -1    0.65    0.17
   2   7  -1    0.74    0.19
  -2  -7   1    0.71    0.16
  -2  -7   1    0.89    0.20
  -2  -7   1    0.49    0.17
  -2  -7   1    0.92    0.16
   1   7  -1   21.56    0.77
   1   7  -1   19.99    0.80
   1   7  -1   19.93    0.82
   1   7  -1   21.31    0.79
   1   7  -1   20.05    0.80
  -1  -7   1   22.47    0.79
  -1  -7   1   21.07    0.80
  -1  -7   1   19.01    0.78
  -1  -7   1   20.28    0.84
  -1  -7   1   20.68    0.73
   0   7  -1   40.13    1.36
   0   7  -1   36.68    1.38
   0   7  -1   39.26    1.40
   0   7  -1   38.60    1.36
   0  -7   1   35.64    1.36
   0  -7   1   37.42    1.30
   0  -7   1   40.69    1.37
   0  -7   1   34.93    1.37
   0  -7   1   40.48    1.37
   0  -7   1   39.40    1.42
  -1   7  -1   10.29    0.41
  -1   7  -1    9.86    0.44
  -1   7  -1    9.60    0.43
  -1   7  -1    9.12    0.45
   1  -7   1    9.68    0.46
   1  -7   1   10.03    0.41
   1  -7   1    8.73    0.39
   1  -7   1    9.19    0.44
  -2   7  -1   12.53    0.51
  -2   7  -1   12.44    0.53
  -2   7  -1   12.04    0.51
  -2   7  -1   12.72    0.55
   2  -7   1   12.01    0.43
   2  -7   1   12.30    0.52
   2  -7   1   11.50    0.49
   2  -7   1   11.45    0.55
  -3   7  -1    9.13    0.34
  -3   7  -1    8.45    0.44
  -3   7  -1    8.44    0.44
  -3   7  -1    9.61    0.48
   3  -7   1    8.41    0.42
   3  -7   1    9.14    0.44
   3  -7   1    8.63    0.48
   3  -7   1    8.54    0.34
  -4   7  -1   12.14    0.59
  -4   7  -1   12.05    0.45
  -4   7  -1   12.52    0.48
  -4   7  -1   10.85    0.57
  -4   7  -1   12.56    0.63
   4  -7   1   12.28    0.55
   4  -7   1   12.31    0.57
   4  -7   1   12.44    0.48
   4  -7   1   11.75    0.61
  -5   7  -1    1.97    0.32
  -5   7  -1    1.97    0.19
  -5   7  -1    2.68    0.32
  -5   7  -1    2.56    0.28
   5  -7   1    2.24    0.28
   5  -7   1    2.39    0.32
   5  -7   1    2.44    0.28
   5  -7   1    2.60    0.21
  -6   7  -1    2.27    0.37
  -6   7  -1    1.37    0.35
  -6   7  -1    2.12    0.29
   6  -7   1    2.61    0.24
   6  -7   1    2.28    0.33
   6  -7   1    2.21    0.30
  -7   7  -1    3.74    0.37
  -7   7  -1    3.29    0.43
  -7   7  -1    3.25    0.49
   7  -7   1    3.41    0.38
   7  -7   1    3.27    0.31
  -8   7  -1    0.80    0.45
  -8   7  -1    0.37    0.38
   8  -7   1    0.31    0.27
   8  -7   1    0.91    0.36
   8   6  -1    4.76    0.48
   8   6  -1    5.41    0.44
  -8  -6   1    5.48    0.58
  -8  -6   1    5.72    0.58
   7   6  -1    3.14    0.40
   7   6  -1    4.39    0.39
  -7  -6   1    3.44    0.45
  -7  -6   1    3.20    0.45
   6   6  -1   20.77    0.75
   6   6  -1   19.68    0.91
  -6  -6   1   20.64    0.96
  -6  -6   1   20.75    0.97
   5   6  -1   42.81    1.60
   5   6  -1   42.24    1.48
  -5  -6   1   43.85    1.53
  -5  -6   1   42.29    1.62
  -5  -6   1   41.35    1.63
   4   6  -1   98.99    3.35
   4   6  -1   97.44    3.33
   4   6  -1   95.20    3.42
  -4  -6   1   97.36    3.46
  -4  -6   1  101.90    3.34
  -4  -6   1   98.79    3.45
   3   6  -1   75.29    2.52
   3   6  -1   72.20    2.53
   3   6  -1   72.95    2.58
   3   6  -1   79.01    2.64
  -3  -6   1   77.92    2.56
  -3  -6   1   72.16    2.51
  -3  -6   1   70.53    2.61
  -3  -6   1   71.27    2.60
   2   6  -1   98.65    3.41
   2   6  -1   99.49    3.33
   2   6  -1  101.47    3.42
   2   6  -1   95.69    3.38
   2   6  -1   95.19    3.34
  -2  -6   1   96.28    3.38
  -2  -6   1   93.24    3.40
  -2  -6   1  105.47    3.41
   1   6  -1  284.86    9.39
   1   6  -1  276.78    9.36
   1   6  -1  275.10    9.37
   1   6  -1  275.50    9.38
  -1  -6   1  257.13    9.41
  -1  -6   1  292.68    9.36
  -1  -6   1  279.69    9.34
  -1  -6   1  275.13    9.40
  -1  -6   1  273.41    9.36
   0   6  -1   60.11    2.08
   0   6  -1   59.60    2.04
   0   6  -1   54.43    2.06
   0   6  -1   63.57    2.08
   0  -6   1   59.82    2.09
   0  -6   1   65.17    2.07
   0  -6   1   61.53    2.06
   0  -6   1   56.81    2.00
   0  -6   1   54.96    2.04
   0  -6   1   55.84    2.05
  -1   6  -1  314.55   10.97
  -1   6  -1  338.02   10.84
  -1   6  -1  326.89   10.82
  -1   6  -1  319.99   10.91
   1  -6   1  325.63   10.86
   1  -6   1  308.23   10.83
   1  -6   1  321.98   10.88
   1  -6   1  309.79   10.81
  -2   6  -1   42.25    1.50
  -2   6  -1   39.72    1.47
  -2   6  -1   43.27    1.46
  -2   6  -1   44.20    1.47
  -2   6  -1   42.23    1.41
  -2   6  -1   41.17    1.48
   2  -6   1   39.53    1.46
   2  -6   1   40.57    1.50
   2  -6   1   40.68    1.41
   2  -6   1   44.60    1.46
   2  -6   1   35.71    1.45
   2  -6   1   42.53    1.46
  -3   6  -1  120.59    4.04
  -3   6  -1  109.17    4.01
  -3   6  -1  121.70    4.05
  -3   6  -1  123.39    3.96
   3  -6   1  115.26    4.05
   3  -6   1  113.41    4.00
   3  -6   1  113.27    4.01
   3  -6   1  118.64    3.96
  -4   6  -1  108.21    3.62
  -4   6  -1  107.35    3.53
  -4   6  -1   98.55    3.57
  -4   6  -1  104.64    3.49
  -4   6  -1  103.83    3.62
   4  -6   1  103.57    3.56
   4  -6   1   98.53    3.57
   4  -6   1  102.71    3.62
   4  -6   1  102.89    3.52
  -5   6  -1   48.35    1.84
  -5   6  -1   50.19    1.84
  -5   6  -1   49.42    1.78
   5  -6   1   48.08    1.73
   5  -6   1   47.96    1.83
   5  -6   1   49.13    1.78
   5  -6   1   50.00    1.77
  -6   6  -1   27.13    1.19
  -6   6  -1   28.56    1.22
  -6   6  -1   28.15    1.09
   6  -6   1   28.59    1.10
   6  -6   1   25.95    1.16
   6  -6   1   28.07    1.05
  -7   6  -1   36.64    1.46
  -7   6  -1   39.23    1.62
  -7   6  -1   37.55    1.57
   7  -6   1   39.77    1.43
   7  -6   1   38.41    1.47
  -8   6  -1    9.84    0.77
  -8   6  -1   10.35    0.77
   8  -6   1   10.27    0.66
   8  -6   1    9.94    0.62
   8   5  -1    1.35    0.37
   8   5  -1    1.34    0.35
  -8  -5   1    0.82    0.40
  -8  -5   1    0.83    0.37
   7   5  -1   17.89    0.72
   7   5  -1   18.71    0.90
   7   5  -1   18.88    0.84
  -7  -5   1   18.38    0.95
  -7  -5   1   17.77    0.92
   6   5  -1   31.04    1.12
   6   5  -1   31.00    1.10
   6   5  -1   32.76    1.27
  -6  -5   1   31.19    1.29
  -6  -5   1   31.32    1.30
   5   5  -1   40.66    1.49
   5   5  -1   38.96    1.37
   5   5  -1   38.75    1.37
  -5  -5   1   39.42    1.39
  -5  -5   1   39.86    1.51
  -5  -5   1   39.40    1.52
   4   5  -1    2.67    0.18
   4   5  -1    1.94    0.22
  -4  -5   1    1.80    0.24
  -4  -5   1    2.17    0.27
   3   5  -1   22.79    0.92
   3   5  -1   24.27    0.87
   3   5  -1   25.59    0.96
   3   5  -1   25.83    0.97
   3   5  -1   24.41    0.85
  -3  -5   1   24.60    0.96
  -3  -5   1   26.69    0.90
  -3  -5   1   23.65    0.96
  -3  -5   1   22.88    0.85
  -3  -5   1   24.95    0.95
   2   5  -1   22.58    0.86
   2   5  -1   22.46    0.83
   2   5  -1   23.24    0.81
   2   5  -1   23.94    0.89
   2   5  -1   25.15    0.91
  -2  -5   1   24.41    0.89
  -2  -5   1   22.74    0.88
  -2  -5   1   22.45    0.80
   1   5  -1   52.07    1.82
   1   5  -1   53.46    1.85
   1   5  -1   54.32    1.87
  -1  -5   1   53.88    1.84
  -1  -5   1   59.37    1.90
  -1  -5   1   51.72    1.87
  -1  -5   1   49.58    1.84
  -1  -5   1   52.41    1.81
  -1  -5   1   49.47    1.84
   0   5  -1   12.31    0.45
   0   5  -1   11.80    0.49
   0   5  -1   11.65    0.46
   0   5  -1   12.02    0.48
   0  -5   1   11.65    0.50
   0  -5   1   12.43    0.46
   0  -5   1   11.72    0.41
   0  -5   1   11.83    0.46
  -1   5  -1   79.41    2.73
  -1   5  -1   82.47    2.73
  -1   5  -1   77.55    2.71
   1  -5   1   77.39    2.71
   1  -5   1   74.96    2.73
   1  -5   1   80.60    2.72
   1  -5   1   80.83    2.66
  -2   5  -1   77.42    2.64
  -2   5  -1   78.42    2.66
  -2   5  -1   76.71    2.67
  -2   5  -1   75.00    2.68
  -2   5  -1   74.67    2.65
  -2   5  -1   80.03    2.61
   2  -5   1   76.87    2.66
   2  -5   1   73.93    2.68
   2  -5   1   78.42    2.65
   2  -5   1   79.76    2.64
   2  -5   1   74.84    2.61
   2  -5   1   78.14    2.64
  -3   5  -1    9.91    0.49
  -3   5  -1    9.97    0.47
  -3   5  -1   10.09    0.39
  -3   5  -1    9.99    0.44
  -3   5  -1   10.06    0.37
  -3   5  -1    9.98    0.42
   3  -5   1   10.52    0.43
   3  -5   1   10.01    0.44
   3  -5   1   10.12    0.48
   3  -5   1    9.84    0.39
   3  -5   1   10.27    0.46
   3  -5   1   10.66    0.45
  -4   5  -1   -0.03    0.14
  -4   5  -1    0.05    0.15
  -4   5  -1    0.07    0.10
  -4   5  -1    0.09    0.17
   4  -5   1   -0.08    0.13
   4  -5   1    0.15    0.15
   4  -5   1    0.18    0.18
   4  -5   1    0.01    0.10
   4  -5   1    0.02    0.15
  -5   5  -1    6.88    0.46
  -5   5  -1    5.06    0.37
  -5   5  -1    6.42    0.48
  -5   5  -1    6.11    0.46
   5  -5   1    6.44    0.35
   5  -5   1    6.36    0.45
   5  -5   1    6.08    0.39
  -6   5  -1    3.25    0.30
  -6   5  -1    3.31    0.41
  -6   5  -1    3.24    0.38
   6  -5   1    3.73    0.33
   6  -5   1    3.67    0.29
   6  -5   1    3.56    0.38
  -7   5  -1    1.63    0.26
  -7   5  -1    1.71    0.36
  -7   5  -1    1.35    0.35
   7  -5   1    1.18    0.27
   7  -5   1    1.38    0.33
   7  -5   1    1.56    0.28
  -8   5  -1    2.52    0.44
  -8   5  -1    2.97    0.50
   8  -5   1    2.60    0.36
   8  -5   1    2.84    0.35
   8   4  -1    2.55    0.40
   8   4  -1    2.99    0.39
   8   4  -1    2.89    0.27
  -8  -4   1    2.51    0.43
  -8  -4   1    2.76    0.45
   7   4  -1   19.12    0.85
   7   4  -1   18.02    0.74
   7   4  -1   19.41    0.90
  -7  -4   1   18.70    0.94
  -7  -4   1   18.75    0.93
   6   4  -1   26.56    0.95
   6   4  -1   26.47    1.11
   6   4  -1   27.51    0.99
   6   4  -1   27.08    0.95
  -6  -4   1   26.82    1.14
  -6  -4   1   27.22    1.14
   5   4  -1   41.23    1.55
   5   4  -1   41.81    1.45
   5   4  -1   41.94    1.45
  -5  -4   1   40.34    1.56
  -5  -4   1   43.14    1.46
  -5  -4   1   40.25    1.57
   4   4  -1  149.91    5.11
   4   4  -1  148.16    5.04
   4   4  -1  148.87    5.04
  -4  -4   1  143.87    5.12
  -4  -4   1  152.60    5.15
  -4  -4   1  150.79    5.14
   3   4  -1  170.40    5.98
   3   4  -1  188.17    6.03
   3   4  -1  175.38    5.92
   3   4  -1  183.17    6.01
   3   4  -1  167.24    5.93
  -3  -4   1  175.08    6.00
  -3  -4   1  185.14    6.02
  -3  -4   1  175.24    5.97
  -3  -4   1  166.78    5.93
  -3  -4   1  173.59    6.01
   2   4  -1  284.30    9.29
   2   4  -1  264.61    9.31
   2   4  -1  284.50    9.27
   2   4  -1  290.49    9.30
   2   4  -1  262.73    9.31
  -2  -4   1  277.94    9.28
  -2  -4   1  260.67    9.26
  -2  -4   1  268.54    9.28
   1   4  -1   49.68    1.82
   1   4  -1   56.14    1.85
   1   4  -1   52.51    1.80
   1   4  -1   55.20    1.84
  -1  -4   1   51.41    1.85
  -1  -4   1   51.32    1.83
  -1  -4   1   56.09    1.84
  -1  -4   1   51.15    1.80
  -1  -4   1   50.84    1.82
  -1  -4   1   52.91    1.81
   0   4  -1  277.72    8.76
   0   4  -1  251.16    8.78
   0   4  -1  249.85   10.06
   0   4  -1  258.54    8.71
   0  -4   1  249.38    8.68
   0  -4   1  249.25    8.73
   0  -4   1  255.75    8.76
   0  -4   1  265.07    8.82
  -1   4  -1  363.28   12.30
  -1   4  -1  344.49   12.33
  -1   4  -1  384.55   12.42
  -1   4  -1  381.19   12.22
  -1   4  -1  351.29   12.40
   1  -4   1  368.14   12.33
   1  -4   1  356.69   12.35
   1  -4   1  354.40   12.22
  -2   4  -1  181.91    5.90
  -2   4  -1  180.81    5.85
  -2   4  -1  159.63    5.87
  -2   4  -1  175.78    5.90
   2  -4   1  168.08    5.87
   2  -4   1  184.79    5.90
   2  -4   1  168.98    5.87
   2  -4   1  171.04    5.86
   2  -4   1  169.88    5.91
  -3   4  -1   71.22    2.33
  -3   4  -1   69.93    2.30
  -3   4  -1   67.63    2.40
  -3   4  -1   70.15    2.35
  -3   4  -1   67.21    2.40
  -3   4  -1   66.79    2.36
   3  -4   1   69.14    2.38
   3  -4   1   68.26    2.35
   3  -4   1   67.39    2.36
   3  -4   1   69.66    2.34
   3  -4   1   64.98    2.33
   3  -4   1   65.29    2.40
  -4   4  -1   56.06    1.93
  -4   4  -1   52.14    1.92
  -4   4  -1   53.40    1.85
  -4   4  -1   53.26    1.87
   4  -4   1   49.64    1.91
   4  -4   1   54.01    1.85
   4  -4   1   54.17    1.84
   4  -4   1   52.78    1.86
   4  -4   1   51.71    1.87
  -5   4  -1   85.07    3.12
  -5   4  -1   90.49    3.14
  -5   4  -1   88.59    3.13
  -5   4  -1   88.03    3.05
   5  -4   1   88.35    3.12
   5  -4   1   87.24    3.05
   5  -4   1   88.38    3.04
  -6   4  -1   32.19    1.33
  -6   4  -1   34.42    1.36
  -6   4  -1   36.31    1.38
  -6   4  -1   30.94    1.23
   6  -4   1   33.74    1.23
   6  -4   1   32.89    1.25
   6  -4   1   31.17    1.32
  -7   4  -1   17.78    0.93
  -7   4  -1   18.57    0.95
  -7   4  -1   18.09    0.79
   7  -4   1   18.67    0.92
   7  -4   1   19.42    0.82
   7  -4   1   17.89    0.82
  -8   4  -1   15.72    0.92
  -8   4  -1   15.11    0.94
   8  -4   1   16.05    0.79
   8  -4   1   16.21    0.78
  -9  -3   1    3.57    0.50
  -9  -3   1    3.14    0.50
   8   3  -1   11.03    0.63
   8   3  -1   10.92    0.55
   8   3  -1   10.95    0.72
  -8  -3   1   10.93    0.78
  -8  -3   1   10.02    0.75
   7   3  -1    9.81    0.62
   7   3  -1    9.43    0.55
   7   3  -1   10.07    0.48
  -7  -3   1   10.32    0.68
  -7  -3   1    9.75    0.68
   6   3  -1    4.91    0.24
   6   3  -1    5.48    0.31
   6   3  -1    5.14    0.40
   6   3  -1    5.24    0.38
  -6  -3   1    5.54    0.48
  -6  -3   1    5.53    0.45
   5   3  -1    3.05    0.18
   5   3  -1    2.85    0.21
   5   3  -1    3.29    0.30
  -5  -3   1    2.65    0.19
  -5  -3   1    2.79    0.31
  -5  -3   1    2.98    0.31
   4   3  -1   63.84    2.23
   4   3  -1   63.58    2.25
   4   3  -1   61.94    2.16
   4   3  -1   62.76    2.17
  -4  -3   1   63.32    2.27
  -4  -3   1   63.61    2.25
  -4  -3   1   62.37    2.25
  -4  -3   1   64.72    2.13
   3   3  -1    0.27    0.12
   3   3  -1    0.40    0.06
   3   3  -1    0.38    0.13
   3   3  -1    0.14    0.11
  -3  -3   1    0.17    0.09
  -3  -3   1    0.27    0.06
  -3  -3   1    0.36    0.13
  -3  -3   1    0.07    0.12
  -3  -3   1    0.34    0.13
   2   3  -1  169.28    5.82
   2   3  -1  186.85    5.84
   2   3  -1  165.58    5.80
   2   3  -1  183.13    5.84
   2   3  -1  176.73    5.80
  -2  -3   1  170.72    5.81
  -2  -3   1  173.63    5.84
  -2  -3   1  158.78    5.82
  -2  -3   1  161.40    5.83
   1   3  -1  444.47   15.83
   1   3  -1  499.49   15.88
   1   3  -1  470.15   15.90
   1   3  -1  456.69   15.94
  -1  -3   1  454.66   15.92
  -1  -3   1  469.05   15.94
  -1  -3   1  466.75   15.88
  -1  -3   1  492.13   16.02
  -1  -3   1  454.13   15.87
  -1  -3   1  474.11   15.83
   0   3  -1   45.13    1.65
   0   3  -1   49.25    1.66
   0   3  -1   50.75    1.67
   0   3  -1   49.59    1.65
   0  -3   1   48.36    1.65
   0  -3   1   45.96    1.65
   0  -3   1   49.66    1.68
  -1   3  -1   53.93    1.80
  -1   3  -1   52.84    1.82
  -1   3  -1   49.58    1.81
  -1   3  -1   51.90    1.83
  -1   3  -1   53.68    1.81
  -1   3  -1   54.75    1.79
   1  -3   1   52.39    1.83
   1  -3   1   54.01    1.78
   1  -3   1   52.20    1.78
   1  -3   1   53.08    1.81
  -2   3  -1   44.67    1.58
  -2   3  -1   45.44    1.53
  -2   3  -1   46.98    1.58
  -2   3  -1   42.45    1.55
   2  -3   1   46.15    1.55
   2  -3   1   43.69    1.53
   2  -3   1   45.11    1.54
   2  -3   1   43.01    1.58
  -3   3  -1    1.03    0.11
  -3   3  -1    0.96    0.12
  -3   3  -1    0.75    0.15
  -3   3  -1    1.05    0.13
  -3   3  -1    1.09    0.17
   3  -3   1    0.79    0.10
   3  -3   1    0.92    0.15
   3  -3   1    1.07    0.15
   3  -3   1    0.89    0.13
   3  -3   1    0.90    0.12
  -4   3  -1    1.24    0.15
  -4   3  -1    1.36    0.22
  -4   3  -1    1.27    0.21
  -4   3  -1    1.48    0.16
  -4   3  -1    1.07    0.14
  -4   3  -1    0.99    0.19
   4  -3   1    1.44    0.17
   4  -3   1    1.55    0.14
   4  -3   1    1.52    0.21
  -5   3  -1    6.50    0.36
  -5   3  -1    7.82    0.49
  -5   3  -1    6.56    0.47
  -5   3  -1    6.90    0.48
   5  -3   1    6.64    0.37
   5  -3   1    6.80    0.33
   5  -3   1    6.44    0.44
   5  -3   1    6.85    0.38
  -6   3  -1    8.64    0.44
  -6   3  -1    8.10    0.57
  -6   3  -1    9.29    0.69
  -6   3  -1    8.05    0.58
   6  -3   1    8.37    0.47
   6  -3   1    9.72    0.48
   6  -3   1    7.18    0.54
  -7   3  -1    3.09    0.28
  -7   3  -1    3.39    0.41
  -7   3  -1    3.53    0.44
   7  -3   1    3.46    0.33
   7  -3   1    3.48    0.41
   7  -3   1    3.39    0.34
  -8   3  -1    0.24    0.38
  -8   3  -1   -0.01    0.34
   8  -3   1    0.60    0.30
   8  -3   1    0.58    0.28
   9   2  -1    2.67    0.31
   9   2  -1    2.59    0.40
  -9  -2   1    2.09    0.49
  -9  -2   1    2.18    0.45
   8   2  -1    2.14    0.38
   8   2  -1    1.72    0.25
   8   2  -1    1.49    0.33
  -8  -2   1    2.31    0.44
  -8  -2   1    1.97    0.39
   7   2  -1   10.66    0.51
   7   2  -1   10.11    0.64
   7   2  -1   11.12    0.57
   7   2  -1   10.85    0.45
  -7  -2   1    9.80    0.66
  -7  -2   1   10.65    0.70
   6   2  -1   26.92    1.10
   6   2  -1   27.94    0.95
   6   2  -1   26.95    1.06
   6   2  -1   27.28    1.01
  -6  -2   1   27.21    1.13
  -6  -2   1   26.07    0.93
  -6  -2   1   28.65    1.15
   5   2  -1   23.70    0.79
   5   2  -1   22.39    0.91
   5   2  -1   21.72    0.83
  -5  -2   1   22.27    0.95
  -5  -2   1   21.90    0.83
  -5  -2   1   22.16    0.93
  -5  -2   1   23.57    0.94
  -5  -2   1   22.13    0.77
   4   2  -1   12.40    0.46
   4   2  -1   13.17    0.57
   4   2  -1   13.07    0.49
   4   2  -1   13.15    0.56
  -4  -2   1   12.50    0.44
  -4  -2   1   11.91    0.57
  -4  -2   1   12.26    0.49
  -4  -2   1   12.34    0.57
  -4  -2   1   13.45    0.58
   3   2  -1   34.14    1.13
   3   2  -1   32.40    1.18
   3   2  -1   33.39    1.19
  -3  -2   1   33.31    1.11
  -3  -2   1   32.99    1.20
  -3  -2   1   31.49    1.13
  -3  -2   1   31.81    1.19
  -3  -2   1   32.33    1.19
   2   2  -1  786.97   25.23
   2   2  -1  719.23   24.99
   2   2  -1  739.16   25.22
   2   2  -1  760.48   25.03
   2   2  -1  729.07   25.16
  -2  -2   1  765.09   25.23
  -2  -2   1  717.05   25.16
  -2  -2   1  756.47   25.16
  -2  -2   1  699.07   24.99
   1   2  -1   43.56    1.47
   1   2  -1   45.50    1.50
   1   2  -1   40.79    1.49
  -1  -2   1   44.11    1.50
  -1  -2   1   42.64    1.48
  -1  -2   1   42.29    1.50
  -1  -2   1   42.82    1.47
  -1  -2   1   45.47    1.50
   0   2  -1   94.00    3.29
   0   2  -1   90.97    3.27
   0   2  -1  104.19    3.27
   0   2  -1   96.56    3.29
   0  -2   1   97.67    3.30
   0  -2   1   94.90    3.60
   0  -2   1   98.66    3.27
   0  -2   1   93.42    3.26
  -1   2  -1    2.35    0.14
  -1   2  -1    2.24    0.11
  -1   2  -1    2.24    0.14
  -1   2  -1    2.37    0.10
   1  -2   1    2.27    0.10
   1  -2   1    2.16    0.11
   1  -2   1    2.22    0.14
  -2   2  -1  113.35    3.77
  -2   2  -1  111.78    3.81
  -2   2  -1  114.00    3.76
  -2   2  -1  112.44    3.77
  -2   2  -1  111.27    3.80
   2  -2   1  111.81    3.77
   2  -2   1  108.63    3.76
   2  -2   1  109.36    3.77
   2  -2   1  106.43    3.80
   2  -2   1  113.06    3.77
  -3   2  -1  158.51    5.18
  -3   2  -1  153.12    5.22
  -3   2  -1  165.24    5.24
  -3   2  -1  156.67    5.19
  -3   2  -1  147.50    5.22
   3  -2   1  142.33    5.18
   3  -2   1  156.05    5.18
   3  -2   1  149.21    5.23
   3  -2   1  144.76    5.23
   3  -2   1  156.24    5.23
  -4   2  -1   31.55    1.20
  -4   2  -1   32.18    1.14
  -4   2  -1   30.96    1.20
  -4   2  -1   32.43    1.22
  -4   2  -1   32.56    1.15
  -4   2  -1   32.45    1.15
   4  -2   1   31.60    1.14
   4  -2   1   31.78    1.15
   4  -2   1   31.11    1.20
  -5   2  -1    3.00    0.30
  -5   2  -1    2.73    0.21
  -5   2  -1    2.57    0.31
  -5   2  -1    2.00    0.27
   5  -2   1    2.43    0.22
   5  -2   1    2.08    0.27
   5  -2   1    2.64    0.20
  -6   2  -1   16.94    0.82
  -6   2  -1   16.95    0.82
  -6   2  -1   16.22    0.70
   6  -2   1   18.07    0.66
   6  -2   1   17.84    0.72
   6  -2   1   16.69    0.81
   6  -2   1   17.18    0.73
  -7   2  -1   15.23    0.84
  -7   2  -1   15.25    0.83
   7  -2   1   16.44    0.74
   7  -2   1   15.59    0.71
   7  -2   1   15.32    0.81
  -8   2  -1    2.89    0.45
  -8   2  -1    3.34    0.46
   8  -2   1    3.59    0.35
   8  -2   1    3.20    0.44
   8  -2   1    2.87    0.35
   9   1  -1    2.12    0.31
   9   1  -1    2.10    0.37
  -9  -1   1    1.67    0.44
  -9  -1   1    3.51    0.54
   8   1  -1   -0.21    0.30
   8   1  -1    0.25    0.29
   8   1  -1    0.01    0.22
  -8  -1   1   -0.06    0.36
  -8  -1   1    0.47    0.35
   7   1  -1    0.30    0.19
   7   1  -1    0.14    0.25
   7   1  -1    0.13    0.12
   7   1  -1    0.24    0.24
  -7  -1   1   -0.25    0.27
  -7  -1   1    0.46    0.31
   6   1  -1    6.54    0.26
   6   1  -1    6.24    0.29
   6   1  -1    5.68    0.45
   6   1  -1    5.79    0.41
   6   1  -1    6.60    0.36
  -6  -1   1    4.65    0.42
  -6  -1   1    5.70    0.25
  -6  -1   1    5.72    0.47
   5   1  -1    8.66    0.42
   5   1  -1    7.97    0.38
   5   1  -1    8.04    0.45
   5   1  -1    8.35    0.32
  -5  -1   1    7.22    0.46
  -5  -1   1    7.38    0.45
  -5  -1   1    8.58    0.49
   4   1  -1    6.91    0.42
   4   1  -1    6.79    0.37
   4   1  -1    6.93    0.31
   4   1  -1    7.22    0.27
   4   1  -1    6.90    0.38
  -4  -1   1    7.46    0.40
  -4  -1   1    6.85    0.33
  -4  -1   1    7.47    0.41
  -4  -1   1    7.41    0.39
  -4  -1   1    6.91    0.31
   3   1  -1    7.94    0.31
   3   1  -1    7.54    0.36
   3   1  -1    7.52    0.35
   3   1  -1    7.58    0.29
  -3  -1   1    7.98    0.37
  -3  -1   1    7.83    0.36
  -3  -1   1    8.07    0.37
   2   1  -1    5.96    0.22
   2   1  -1    5.86    0.23
   2   1  -1    5.68    0.26
   2   1  -1    5.93    0.27
  -2  -1   1    6.25    0.27
  -2  -1   1    5.91    0.28
  -2  -1   1    5.65    0.26
  -2  -1   1    5.81    0.23
   1   1  -1   31.80    1.11
   1   1  -1   31.99    1.10
   1   1  -1   31.55    1.09
   1   1  -1   31.53    1.11
  -1  -1   1   31.01    1.12
  -1  -1   1   30.51    1.12
  -1  -1   1   31.20    1.10
  -1  -1   1   31.44    1.12
  -1  -1   1   31.56    1.10
   0   1  -1   33.60    1.20
   0   1  -1   34.49    1.20
   0   1  -1   35.31    1.21
   0   1  -1   35.30    1.21
   0   1  -1   35.54    1.19
   0  -1   1   34.32    1.20
   0  -1   1   35.95    1.20
   0  -1   1   35.51    1.20
   0  -1   1   35.61    1.20
   0  -1   1   33.47    1.20
  -1   1  -1  177.85    5.89
  -1   1  -1  171.99    5.89
  -1   1  -1  177.95    5.91
  -1   1  -1  174.44    5.90
  -1   1  -1  173.66    5.87
   1  -1   1  169.66    5.88
   1  -1   1  175.74    5.92
   1  -1   1  174.42    5.93
   1  -1   1  168.88    5.89
  -2   1  -1   62.53    2.14
  -2   1  -1   61.87    2.12
  -2   1  -1   60.73    2.10
  -2   1  -1   61.89    2.09
  -2   1  -1   60.30    2.13
  -2   1  -1   62.61    2.10
   2  -1   1   61.83    2.09
   2  -1   1   59.18    2.10
   2  -1   1   63.86    2.10
   2  -1   1   58.12    2.13
  -3   1  -1   -0.21    0.11
  -3   1  -1    0.13    0.12
  -3   1  -1   -0.07    0.07
  -3   1  -1    0.06    0.08
  -3   1  -1   -0.15    0.10
   3  -1   1   -0.06    0.12
   3  -1   1   -0.12    0.06
   3  -1   1   -0.08    0.07
   3  -1   1    0.02    0.03
   3  -1   1   -0.04    0.08
  -4   1  -1    0.40    0.18
  -4   1  -1    0.57    0.12
  -4   1  -1    0.09    0.16
  -4   1  -1    0.48    0.12
  -4   1  -1    0.31    0.15
  -4   1  -1    0.38    0.11
   4  -1   1    0.23    0.11
   4  -1   1    0.44    0.13
   4  -1   1    0.10    0.17
   4  -1   1    0.41    0.05
  -5   1  -1    2.65    0.29
  -5   1  -1    2.59    0.32
  -5   1  -1    2.73    0.21
  -5   1  -1    2.42    0.29
   5  -1   1    2.31    0.21
   5  -1   1    2.23    0.12
   5  -1   1    1.97    0.26
   5  -1   1    2.48    0.19
  -6   1  -1    1.74    0.29
  -6   1  -1    2.84    0.33
   6  -1   1    2.17    0.17
   6  -1   1    2.85    0.25
   6  -1   1    2.04    0.32
  -7   1  -1    0.37    0.31
  -7   1  -1    0.54    0.29
   7  -1   1    0.41    0.29
   7  -1   1    0.33    0.22
   7  -1   1    0.37    0.26
  -8   1  -1    7.04    0.58
  -8   1  -1    6.24    0.56
   8  -1   1    7.46    0.64
   8  -1   1    7.43    0.58
   8  -1   1    7.62    0.50
   9   0  -1    0.17    0.26
   9   0  -1   -0.52    0.34
  -9   0   1    0.76    0.43
  -9   0   1    0.09    0.39
   8   0  -1    0.01    0.22
   8   0  -1   -0.16    0.25
   8   0  -1   -0.20    0.28
  -8   0   1   -0.10    0.35
  -8   0   1   -0.09    0.30
   7   0  -1   -0.05    0.10
   7   0  -1    0.06    0.24
   7   0  -1    0.05    0.23
   7   0  -1    0.03    0.19
  -7   0   1    0.05    0.26
  -7   0   1   -0.20    0.25
   6   0  -1   -0.09    0.09
   6   0  -1   -0.08    0.19
   6   0  -1   -0.13    0.08
   6   0  -1   -0.04    0.15
   6   0  -1   -0.20    0.21
  -6   0   1    0.12    0.22
  -6   0   1   -0.14    0.22
  -6   0   1   -0.03    0.23
   5   0  -1   -0.01    0.13
   5   0  -1    0.04    0.07
   5   0  -1   -0.09    0.16
   5   0  -1   -0.04    0.08
   5   0  -1   -0.05    0.16
  -5   0   1   -0.01    0.17
  -5   0   1    0.03    0.17
  -5   0   1   -0.02    0.19
   4   0  -1   -0.04    0.12
   4   0  -1    0.07    0.06
   4   0  -1   -0.22    0.09
   4   0  -1   -0.03    0.05
   4   0  -1   -0.01    0.13
   4   0  -1    0.08    0.13
   4   0  -1    0.15    0.10
  -4   0   1    0.05    0.15
  -4   0   1   -0.08    0.14
  -4   0   1    0.02    0.13
  -4   0   1   -0.24    0.09
  -4   0   1   -0.10    0.09
   3   0  -1    0.13    0.04
   3   0  -1    0.02    0.09
   3   0  -1   -0.08    0.07
   3   0  -1    0.07    0.08
   3   0  -1   -0.14    0.08
  -3   0   1   -0.14    0.08
  -3   0   1    0.09    0.11
  -3   0   1   -0.04    0.09
  -3   0   1   -0.01    0.09
  -3   0   1   -0.03    0.04
   2   0  -1   -0.01    0.06
   2   0  -1   -0.07    0.06
   2   0  -1    0.03    0.05
   2   0  -1   -0.01    0.02
   2   0  -1    0.05    0.05
   2   0  -1    0.00    0.06
  -2   0   1   -0.03    0.04
  -2   0   1    0.02    0.06
  -2   0   1    0.01    0.04
  -2   0   1    0.02    0.03
  -2   0   1    0.11    0.06
  -2   0   1   -0.04    0.06
   1   0  -1   -0.18    0.02
   1   0  -1   -0.26    0.02
   1   0  -1   -0.27    0.03
   1   0  -1   -0.26    0.03
   1   0  -1   -0.11    0.03
  -1   0   1   -0.29    0.02
  -1   0   1   -0.26    0.03
  -1   0   1   -0.15    0.01
  -1   0   1   -0.06    0.03
  -1   0  -1   -0.63    0.03
  -1   0  -1   -0.64    0.04
  -1   0  -1   -0.64    0.03
  -1   0  -1   -0.50    0.05
  -1   0  -1   -0.66    0.03
   1   0   1   -0.56    0.03
   1   0   1   -0.63    0.04
   1   0   1   -0.59    0.03
   1   0   1   -0.63    0.04
   1   0   1   -0.60    0.03
  -2   0  -1   -0.11    0.06
  -2   0  -1   -0.11    0.05
  -2   0  -1    0.24    0.09
  -2   0  -1    0.08    0.06
  -2   0  -1   -0.17    0.07
   2   0   1    0.34    0.07
   2   0   1   -0.14    0.05
   2   0   1   -0.16    0.08
   2   0   1   -0.03    0.05
   2   0   1    0.28    0.07
  -3   0  -1   -0.03    0.07
  -3   0  -1    0.01    0.10
  -3   0  -1   -0.01    0.11
  -3   0  -1   -0.08    0.11
  -3   0  -1   -0.10    0.08
   3   0   1    0.01    0.11
   3   0   1   -0.02    0.07
   3   0   1   -0.10    0.08
   3   0   1    0.07    0.06
   3   0   1   -0.05    0.08
  -4   0  -1    0.16    0.11
  -4   0  -1    0.07    0.15
  -4   0  -1   -0.06    0.10
  -4   0  -1   -0.02    0.14
  -4   0  -1    0.05    0.15
   4   0   1   -0.06    0.12
   4   0   1    0.01    0.10
   4   0   1   -0.05    0.15
   4   0   1    0.09    0.08
  -5   0  -1    0.35    0.21
  -5   0  -1    0.18    0.19
  -5   0  -1   -0.23    0.18
   5   0   1    0.00    0.13
   5   0   1   -0.02    0.13
   5   0   1   -0.36    0.18
  -6   0  -1   -0.10    0.23
  -6   0  -1   -0.10    0.23
   6   0   1   -0.03    0.16
   6   0   1    0.00    0.07
   6   0   1   -0.43    0.23
   6   0   1    0.05    0.11
  -7   0  -1   -0.09    0.28
  -7   0  -1    0.23    0.30
   7   0   1   -0.06    0.20
   7   0   1    0.07    0.24
   7   0   1   -0.35    0.25
  -8   0  -1    0.67    0.37
  -8   0  -1    0.09    0.35
   8   0   1   -0.02    0.27
   8   0   1    0.09    0.24
   8   0   1   -0.33    0.32
   9  -1  -1    2.46    0.34
   9  -1  -1    3.02    0.42
  -9   1   1    2.68    0.47
  -9   1   1    2.09    0.49
   8  -1  -1   -0.21    0.23
   8  -1  -1   -0.02    0.28
   8  -1  -1    0.31    0.29
  -8   1   1    0.05    0.36
  -8   1   1   -0.11    0.32
   7  -1  -1    0.44    0.21
   7  -1  -1    0.33    0.24
   7  -1  -1    0.23    0.25
  -7   1   1    0.12    0.27
  -7   1   1    0.06    0.29
   6  -1  -1    6.13    0.45
   6  -1  -1    6.41    0.39
   6  -1  -1    6.72    0.38
   6  -1  -1    6.23    0.27
  -6   1   1    6.28    0.47
  -6   1   1    6.63    0.48
  -6   1   1    6.14    0.49
   5  -1  -1    7.94    0.41
   5  -1  -1    8.31    0.33
   5  -1  -1    7.90    0.31
   5  -1  -1    7.72    0.45
   5  -1  -1    8.54    0.40
  -5   1   1    7.49    0.45
  -5   1   1    8.54    0.49
  -5   1   1    7.70    0.35
  -5   1   1    8.93    0.48
   4  -1  -1    7.12    0.28
   4  -1  -1    6.83    0.34
   4  -1  -1    7.23    0.33
   4  -1  -1    7.51    0.38
   4  -1  -1    7.01    0.28
   4  -1  -1    6.85    0.37
  -4   1   1    7.17    0.39
  -4   1   1    6.73    0.37
  -4   1   1    7.67    0.40
  -4   1   1    7.66    0.32
  -4   1   1    6.96    0.30
  -4   1   1    7.69    0.34
  -4   1   1    7.30    0.34
   3  -1  -1    7.70    0.29
   3  -1  -1    7.71    0.33
   3  -1  -1    7.51    0.35
   3  -1  -1    7.71    0.32
   3  -1  -1    7.88    0.29
   3  -1  -1    8.35    0.39
  -3   1   1    7.70    0.38
  -3   1   1    8.06    0.36
  -3   1   1    7.52    0.33
  -3   1   1    8.81    0.37
  -3   1   1    7.55    0.30
   2  -1  -1    5.59    0.24
   2  -1  -1    5.87    0.26
   2  -1  -1    5.75    0.22
   2  -1  -1    5.73    0.24
   2  -1  -1    5.95    0.22
   2  -1  -1    5.75    0.26
  -2   1   1    5.80    0.26
  -2   1   1    6.16    0.25
  -2   1   1    5.89    0.26
  -2   1   1    5.86    0.28
  -2   1   1    5.82    0.24
  -2   1   1    6.07    0.22
  -2   1   1    5.64    0.23
   1  -1  -1   31.49    1.10
   1  -1  -1   31.77    1.09
   1  -1  -1   29.89    1.10
   1  -1  -1   28.90    1.10
   1  -1  -1   30.98    1.09
   1  -1  -1   31.17    1.10
   1  -1  -1   32.61    1.10
  -1   1   1   30.68    1.09
  -1   1   1   32.18    1.10
  -1   1   1   30.44    1.10
  -1   1   1   31.28    1.09
  -1   1   1   32.40    1.10
   0  -1  -1   35.95    1.23
   0  -1  -1   34.52    1.23
   0  -1  -1   33.95    1.22
   0  -1  -1   35.56    1.22
   0  -1  -1   35.75    1.23
   0  -1  -1   35.93    1.22
   0   1   1   36.03    1.22
   0   1   1   34.62    1.22
   0   1   1   36.40    1.23
   0   1   1   35.57    1.22
   0   1   1   36.60    1.22
  -1  -1  -1  179.47    6.00
  -1  -1  -1  182.44    6.05
  -1  -1  -1  180.57    6.03
  -1  -1  -1  167.99    6.01
   1   1   1  170.29    5.97
   1   1   1  184.94    6.05
   1   1   1  178.70    5.99
   1   1   1  175.32    5.96
   1   1   1  173.39    5.98
  -2  -1  -1   60.49    2.15
  -2  -1  -1   64.27    2.16
  -2  -1  -1   61.23    2.13
   2   1   1   62.26    2.11
   2   1   1   62.68    2.12
   2   1   1   60.48    2.11
   2   1   1   60.61    2.15
   2   1   1   63.66    2.15
   2   1   1   61.26    2.13
  -3  -1  -1   -0.02    0.12
  -3  -1  -1   -0.16    0.08
  -3  -1  -1   -0.03    0.12
  -3  -1  -1   -0.15    0.10
   3   1   1    0.08    0.07
   3   1   1   -0.10    0.10
   3   1   1   -0.19    0.12
   3   1   1   -0.01    0.09
   3   1   1   -0.03    0.08
   3   1   1   -0.02    0.06
  -4  -1  -1    0.37    0.15
  -4  -1  -1    0.39    0.17
  -4  -1  -1    0.28    0.17
   4   1   1    0.54    0.14
   4   1   1    0.46    0.10
   4   1   1    0.33    0.16
   4   1   1    0.57    0.11
   4   1   1    0.36    0.13
  -5  -1  -1    1.87    0.26
  -5  -1  -1    3.14    0.38
  -5  -1  -1    2.51    0.28
   5   1   1    2.45    0.28
   5   1   1    1.90    0.21
   5   1   1    2.72    0.20
  -6  -1  -1    2.64    0.17
  -6  -1  -1    1.83    0.29
  -6  -1  -1    2.04    0.32
   6   1   1    2.23    0.21
   6   1   1    2.05    0.30
   6   1   1    2.46    0.21
  -7  -1  -1    0.06    0.28
  -7  -1  -1    0.80    0.31
   7   1   1    0.41    0.14
   7   1   1    0.60    0.30
   7   1   1    0.26    0.19
  -8  -1  -1    7.92    0.61
  -8  -1  -1    6.88    0.58
   8   1   1    7.56    0.50
   8   1   1    7.41    0.64
   8   1   1    9.36    0.60
   9  -2  -1    2.28    0.38
   9  -2  -1    3.05    0.37
  -9   2   1    3.13    0.52
  -9   2   1    2.44    0.45
   8  -2  -1    1.77    0.32
   8  -2  -1    1.68    0.29
  -8   2   1    1.50    0.43
  -8   2   1    0.75    0.33
   7  -2  -1   11.08    0.58
   7  -2  -1   10.53    0.61
   7  -2  -1    9.88    0.54
  -7   2   1   10.03    0.65
  -7   2   1   10.81    0.71
   6  -2  -1   27.48    1.04
   6  -2  -1   26.51    0.93
   6  -2  -1   28.13    0.98
   6  -2  -1   27.34    1.03
   6  -2  -1   25.67    1.08
  -6   2   1   26.31    1.10
  -6   2   1   27.73    1.14
  -6   2   1   28.42    1.14
  -6   2   1   25.65    0.99
   5  -2  -1   23.39    0.86
   5  -2  -1   21.76    0.90
   5  -2  -1   22.18    0.77
   5  -2  -1   22.48    0.85
  -5   2   1   22.08    0.82
  -5   2   1   22.46    0.93
  -5   2   1   21.40    0.91
  -5   2   1   21.98    0.90
   4  -2  -1   12.46    0.55
   4  -2  -1   12.42    0.55
   4  -2  -1   12.38    0.51
   4  -2  -1   12.49    0.45
   4  -2  -1   12.70    0.51
   4  -2  -1   13.43    0.47
  -4   2   1   12.54    0.50
  -4   2   1   13.29    0.57
  -4   2   1   12.33    0.50
  -4   2   1   12.55    0.48
  -4   2   1   11.74    0.56
  -4   2   1   12.11    0.51
  -4   2   1   12.61    0.55
   3  -2  -1   31.72    1.15
   3  -2  -1   32.90    1.18
   3  -2  -1   32.51    1.12
   3  -2  -1   34.14    1.19
   3  -2  -1   33.42    1.14
   3  -2  -1   33.13    1.16
  -3   2   1   33.19    1.16
  -3   2   1   32.42    1.18
  -3   2   1   32.59    1.14
  -3   2   1   32.59    1.15
  -3   2   1   32.86    1.16
  -3   2   1   33.19    1.20
  -3   2   1   33.48    1.19
   2  -2  -1  690.60   24.69
   2  -2  -1  728.90   24.66
   2  -2  -1  751.75   24.77
   2  -2  -1  731.03   24.70
   2  -2  -1  747.37   24.58
   2  -2  -1  718.38   24.68
   2  -2  -1  747.50   24.71
  -2   2   1  748.32   24.75
  -2   2   1  747.49   24.59
  -2   2   1  678.69   24.66
  -2   2   1  741.55   24.75
   1  -2  -1   42.51    1.44
   1  -2  -1   41.65    1.44
   1  -2  -1   42.71    1.45
   1  -2  -1   41.28    1.44
   1  -2  -1   44.49    1.45
   1  -2  -1   42.28    1.45
  -1   2   1   43.35    1.44
  -1   2   1   41.96    1.44
  -1   2   1   40.24    1.44
  -1   2   1   42.97    1.44
  -1   2   1   41.26    1.45
  -1   2   1   43.58    1.44
   0  -2  -1   93.62    3.26
   0  -2  -1  100.78    3.30
   0  -2  -1   97.59    3.28
   0  -2  -1   95.64    3.27
   0  -2  -1   96.14    3.27
   0  -2  -1   95.82    3.25
   0  -2  -1   94.36    3.29
   0   2   1   92.13    3.30
   0   2   1  100.66    3.28
   0   2   1   95.65    3.25
   0   2   1   96.80    3.25
   0   2   1   97.87    3.25
   0   2   1   95.62    3.26
  -1  -2  -1    2.26    0.12
  -1  -2  -1    2.09    0.13
  -1  -2  -1    2.19    0.10
  -1  -2  -1    2.28    0.13
   1   2   1    2.24    0.12
   1   2   1    2.12    0.13
   1   2   1    2.17    0.10
   1   2   1    2.16    0.11
   1   2   1    2.31    0.09
   1   2   1    2.31    0.14
  -2  -2  -1  109.77    3.77
  -2  -2  -1  116.78    3.83
  -2  -2  -1  108.88    3.81
  -2  -2  -1  106.71    3.82
   2   2   1  108.88    3.79
   2   2   1  110.68    3.82
   2   2   1  110.89    3.77
   2   2   1  122.54    3.84
   2   2   1  111.60    3.81
  -3  -2  -1  155.78    5.31
  -3  -2  -1  159.05    5.34
  -3  -2  -1  155.55    5.25
  -3  -2  -1  155.11    5.32
   3   2   1  147.17    5.28
   3   2   1  158.79    5.31
   3   2   1  160.03    5.33
   3   2   1  155.99    5.26
   3   2   1  154.10    5.32
  -4  -2  -1   31.90    1.18
  -4  -2  -1   31.53    1.09
  -4  -2  -1   31.83    1.22
  -4  -2  -1   31.54    1.20
   4   2   1   27.48    1.18
   4   2   1   31.06    1.14
   4   2   1   33.05    1.18
   4   2   1   33.79    1.13
   4   2   1   32.45    1.11
  -5  -2  -1    2.37    0.27
  -5  -2  -1    2.35    0.28
  -5  -2  -1    2.61    0.16
   5   2   1    2.54    0.19
   5   2   1    2.31    0.23
   5   2   1    2.58    0.30
  -6  -2  -1   16.62    0.81
  -6  -2  -1   16.69    0.82
  -6  -2  -1   17.18    0.62
   6   2   1   16.53    0.81
   6   2   1   17.87    0.68
   6   2   1   16.59    0.67
  -7  -2  -1   16.18    0.87
  -7  -2  -1   15.84    0.84
   7   2   1   15.74    0.67
   7   2   1   15.82    0.83
  -8  -2  -1    3.50    0.45
  -8  -2  -1    2.89    0.45
   8   2   1    3.30    0.30
   8   2   1    2.33    0.40
   8   2   1    3.17    0.37
  -9   3   1    4.13    0.51
  -9   3   1    3.87    0.58
   8  -3  -1   12.17    0.64
   8  -3  -1   11.96    0.66
  -8   3   1   10.11    0.74
  -8   3   1   11.05    0.83
   7  -3  -1   10.31    0.56
   7  -3  -1   10.07    0.61
   7  -3  -1    9.95    0.52
  -7   3   1    8.97    0.68
  -7   3   1    9.75    0.62
  -7   3   1    9.84    0.47
   6  -3  -1    5.43    0.38
   6  -3  -1    5.26    0.29
   6  -3  -1    5.24    0.39
   6  -3  -1    5.06    0.43
  -6   3   1    4.72    0.31
  -6   3   1    4.92    0.43
  -6   3   1    5.08    0.44
  -6   3   1    5.43    0.48
   5  -3  -1    2.82    0.20
   5  -3  -1    2.69    0.26
   5  -3  -1    3.04    0.24
   5  -3  -1    2.76    0.22
  -5   3   1    2.45    0.26
  -5   3   1    3.11    0.32
  -5   3   1    3.67    0.31
  -5   3   1    2.87    0.24
   4  -3  -1   62.04    2.22
   4  -3  -1   66.12    2.23
   4  -3  -1   63.16    2.19
   4  -3  -1   62.30    2.18
  -4   3   1   62.57    2.18
  -4   3   1   62.01    2.22
  -4   3   1   60.27    2.18
  -4   3   1   64.71    2.24
  -4   3   1   63.13    2.25
  -4   3   1   65.07    2.21
   3  -3  -1    0.21    0.08
   3  -3  -1    0.39    0.10
   3  -3  -1    0.33    0.10
   3  -3  -1    0.34    0.12
   3  -3  -1    0.30    0.07
   3  -3  -1    0.21    0.10
  -3   3   1    0.27    0.05
  -3   3   1    0.32    0.11
  -3   3   1    0.31    0.08
  -3   3   1    0.30    0.10
  -3   3   1    0.28    0.11
  -3   3   1    0.36    0.08
   2  -3  -1  172.31    5.78
   2  -3  -1  169.80    5.78
   2  -3  -1  168.67    5.78
   2  -3  -1  176.40    5.77
   2  -3  -1  169.35    5.79
   2  -3  -1  166.52    5.77
  -2   3   1  173.55    5.79
  -2   3   1  174.51    5.78
  -2   3   1  156.41    5.76
  -2   3   1  175.16    5.75
  -2   3   1  176.89    5.78
  -2   3   1  169.46    5.77
   1  -3  -1  484.53   15.78
   1  -3  -1  472.38   15.67
   1  -3  -1  458.46   15.64
   1  -3  -1  463.83   15.66
   1  -3  -1  459.46   15.73
   1  -3  -1  462.27   15.66
   1  -3  -1  467.36   15.71
  -1   3   1  432.27   15.70
  -1   3   1  487.38   15.70
  -1   3   1  441.71   15.65
  -1   3   1  466.31   15.70
   0  -3  -1   47.89    1.64
   0  -3  -1   49.19    1.65
   0  -3  -1   50.13    1.66
   0  -3  -1   47.52    1.64
   0  -3  -1   49.08    1.65
   0  -3  -1   46.44    1.66
   0   3   1   49.64    1.64
   0   3   1   46.21    1.65
   0   3   1   49.17    1.66
   0   3   1   49.86    1.65
   0   3   1   45.72    1.66
   0   3   1   50.16    1.64
  -1  -3  -1   50.57    1.80
  -1  -3  -1   51.15    1.81
  -1  -3  -1   51.83    1.78
   1   3   1   53.38    1.82
   1   3   1   54.21    1.82
   1   3   1   54.14    1.79
   1   3   1   52.85    1.79
   1   3   1   52.57    1.81
  -2  -3  -1   45.82    1.62
  -2  -3  -1   44.57    1.55
  -2  -3  -1   43.67    1.61
  -2  -3  -1   46.80    1.60
   2   3   1   45.37    1.60
   2   3   1   46.06    1.58
   2   3   1   45.50    1.56
   2   3   1   45.52    1.61
   2   3   1   47.91    1.62
   2   3   1   46.15    1.55
  -3  -3  -1    0.73    0.12
  -3  -3  -1    0.94    0.08
  -3  -3  -1    0.93    0.16
  -3  -3  -1    0.74    0.13
  -3  -3  -1    1.03    0.17
   3   3   1    0.70    0.13
   3   3   1    1.09    0.08
   3   3   1    0.82    0.16
   3   3   1    0.73    0.11
   3   3   1    0.71    0.15
  -4  -3  -1    0.99    0.19
  -4  -3  -1    0.94    0.18
  -4  -3  -1    1.34    0.10
  -4  -3  -1    1.25    0.21
   4   3   1    1.06    0.16
   4   3   1    1.21    0.21
   4   3   1    1.35    0.18
   4   3   1    1.30    0.11
   4   3   1    1.73    0.16
  -5  -3  -1    6.76    0.27
  -5  -3  -1    6.34    0.44
  -5  -3  -1    6.99    0.47
   5   3   1    6.45    0.31
   5   3   1    6.61    0.37
   5   3   1    6.78    0.46
  -6  -3  -1    7.05    0.56
  -6  -3  -1    8.55    0.56
  -6  -3  -1    8.32    0.34
   6   3   1    9.63    0.42
   6   3   1    9.24    0.41
   6   3   1    8.22    0.57
  -7  -3  -1    2.77    0.39
  -7  -3  -1    2.79    0.39
   7   3   1    3.24    0.25
   7   3   1    3.44    0.41
  -8  -3  -1    0.17    0.35
  -8  -3  -1    0.56    0.39
   8   3   1    0.67    0.21
   8   3   1    0.34    0.37
   8   3   1    0.66    0.32
   8  -4  -1    2.39    0.34
   8  -4  -1    3.19    0.36
  -8   4   1    2.62    0.46
  -8   4   1    2.52    0.40
   7  -4  -1   18.63    0.79
   7  -4  -1   17.09    0.84
   7  -4  -1   18.50    0.80
  -7   4   1   17.17    0.86
  -7   4   1   18.14    0.95
  -7   4   1   18.15    0.74
   6  -4  -1   28.60    0.99
   6  -4  -1   28.44    1.04
   6  -4  -1   26.82    1.09
   6  -4  -1   27.03    1.03
  -6   4   1   24.28    1.13
  -6   4   1   26.38    1.01
  -6   4   1   25.75    1.10
  -6   4   1   27.72    1.14
   5  -4  -1   42.16    1.50
   5  -4  -1   43.69    1.48
   5  -4  -1   41.13    1.55
   5  -4  -1   41.94    1.51
  -5   4   1   40.53    1.49
  -5   4   1   41.68    1.60
  -5   4   1   43.09    1.58
  -5   4   1   41.15    1.56
   4  -4  -1  154.71    5.06
   4  -4  -1  146.44    5.09
   4  -4  -1  142.91    5.06
   4  -4  -1  150.82    5.08
   4  -4  -1  148.92    5.11
  -4   4   1  151.98    5.13
  -4   4   1  145.61    5.07
  -4   4   1  146.56    5.11
  -4   4   1  151.04    5.15
  -4   4   1  151.17    5.07
  -4   4   1  151.05    5.03
   3  -4  -1  176.57    5.87
   3  -4  -1  180.16    5.86
   3  -4  -1  175.34    5.87
   3  -4  -1  170.22    5.84
   3  -4  -1  167.78    5.87
  -3   4   1  176.97    5.86
  -3   4   1  162.58    5.83
  -3   4   1  181.74    5.86
  -3   4   1  177.23    5.88
  -3   4   1  168.79    5.88
  -3   4   1  160.16    5.85
  -3   4   1  175.96    5.82
   2  -4  -1  266.39    9.06
   2  -4  -1  262.85    9.12
   2  -4  -1  275.41    9.06
   2  -4  -1  263.51    9.12
  -2   4   1  270.15    9.04
  -2   4   1  282.04    9.12
  -2   4   1  277.50    9.16
  -2   4   1  240.15    9.04
  -2   4   1  280.08    9.15
  -2   4   1  266.06    9.12
   1  -4  -1   50.54    1.78
   1  -4  -1   52.55    1.76
   1  -4  -1   50.45    1.75
   1  -4  -1   50.70    1.77
   1  -4  -1   52.12    1.76
   1  -4  -1   52.20    1.77
  -1   4   1   49.45    1.75
  -1   4   1   49.74    1.77
  -1   4   1   50.95    1.75
  -1   4   1   50.81    1.77
  -1   4   1   54.47    1.77
  -1   4   1   53.90    1.76
   0  -4  -1  256.24    8.67
   0  -4  -1  258.57    8.76
   0  -4  -1  252.86    8.65
   0  -4  -1  250.97    8.63
   0  -4  -1  266.40    8.73
   0  -4  -1  246.09    8.64
   0   4   1  259.83    8.67
   0   4   1  261.27    8.72
   0   4   1  237.92    8.66
   0   4   1  259.20    8.66
   0   4   1  255.71    8.72
   0   4   1  263.53    8.64
  -1  -4  -1  358.77   12.31
  -1  -4  -1  359.64   12.46
  -1  -4  -1  364.65   12.49
  -1  -4  -1  363.80   12.35
  -1  -4  -1  348.51   12.34
   1   4   1  383.36   12.44
   1   4   1  367.95   12.33
   1   4   1  365.18   12.41
   1   4   1  362.59   12.42
   1   4   1  358.79   12.33
   1   4   1  370.22   12.32
  -2  -4  -1  170.75    6.03
  -2  -4  -1  177.65    5.98
  -2  -4  -1  174.51    6.03
  -2  -4  -1  181.63    6.05
   2   4   1  165.23    6.02
   2   4   1  183.14    6.01
   2   4   1  184.09    6.04
   2   4   1  178.72    5.99
   2   4   1  182.10    6.05
  -3  -4  -1   70.87    2.35
  -3  -4  -1   67.43    2.38
  -3  -4  -1   67.64    2.38
  -3  -4  -1   66.83    2.30
  -3  -4  -1   71.19    2.41
   3   4   1   67.12    2.31
   3   4   1   66.31    2.34
   3   4   1   69.62    2.38
   3   4   1   68.08    2.30
   3   4   1   70.34    2.41
   3   4   1   60.80    2.37
  -4  -4  -1   52.45    1.87
  -4  -4  -1   49.87    1.88
  -4  -4  -1   51.86    1.77
   4   4   1   53.00    1.88
   4   4   1   51.91    1.77
   4   4   1   51.19    1.82
   4   4   1   52.28    1.86
  -5  -4  -1   87.37    3.18
  -5  -4  -1   89.53    3.04
  -5  -4  -1   87.90    3.16
   5   4   1   89.40    3.06
   5   4   1   91.02    3.11
   5   4   1   92.59    3.17
  -6  -4  -1   32.05    1.33
  -6  -4  -1   32.18    1.35
  -6  -4  -1   32.09    1.14
   6   4   1   33.74    1.34
   6   4   1   34.70    1.21
   6   4   1   33.74    1.19
  -7  -4  -1   19.76    0.93
  -7  -4  -1   17.96    0.96
   7   4   1   19.09    0.93
   7   4   1   18.77    0.74
  -8  -4  -1   15.30    0.91
  -8  -4  -1   16.41    0.96
   8   4   1   16.62    0.90
   8   4   1   15.84    0.83
   8   4   1   16.92    0.76
   8  -5  -1    0.92    0.29
   8  -5  -1    1.44    0.33
  -8   5   1    0.99    0.44
  -8   5   1    1.27    0.35
   7  -5  -1   18.82    0.80
   7  -5  -1   19.31    0.83
  -7   5   1   18.27    0.95
  -7   5   1   18.38    0.90
  -7   5   1   18.08    0.78
   6  -5  -1   32.12    1.17
   6  -5  -1   31.32    1.19
   6  -5  -1   30.36    1.23
  -6   5   1   31.11    1.25
  -6   5   1   32.41    1.32
  -6   5   1   29.84    1.16
   5  -5  -1   38.32    1.41
   5  -5  -1   40.63    1.43
   5  -5  -1   38.94    1.47
   5  -5  -1   41.88    1.44
  -5   5   1   38.55    1.42
  -5   5   1   39.89    1.49
  -5   5   1   39.35    1.53
  -5   5   1   37.68    1.48
   4  -5  -1    2.62    0.19
   4  -5  -1    2.39    0.23
   4  -5  -1    2.64    0.24
   4  -5  -1    2.27    0.17
   4  -5  -1    2.34    0.21
  -4   5   1    2.09    0.13
  -4   5   1    1.92    0.22
  -4   5   1    2.05    0.22
  -4   5   1    2.28    0.17
  -4   5   1    2.13    0.19
   3  -5  -1   23.86    0.87
   3  -5  -1   23.72    0.86
   3  -5  -1   23.11    0.83
   3  -5  -1   22.51    0.88
   3  -5  -1   23.68    0.86
   3  -5  -1   24.07    0.89
  -3   5   1   24.14    0.89
  -3   5   1   21.51    0.83
  -3   5   1   24.60    0.87
  -3   5   1   25.47    0.90
  -3   5   1   23.50    0.89
  -3   5   1   24.03    0.82
  -3   5   1   21.61    0.86
   2  -5  -1   23.51    0.84
   2  -5  -1   22.66    0.84
   2  -5  -1   22.92    0.83
   2  -5  -1   23.40    0.85
   2  -5  -1   22.75    0.80
  -2   5   1   23.34    0.85
  -2   5   1   22.60    0.84
  -2   5   1   22.29    0.83
  -2   5   1   21.89    0.82
  -2   5   1   22.45    0.83
  -2   5   1   23.56    0.81
  -2   5   1   23.56    0.85
   1  -5  -1   54.25    1.84
   1  -5  -1   52.69    1.82
   1  -5  -1   52.76    1.86
   1  -5  -1   53.91    1.85
  -1   5   1   49.93    1.81
  -1   5   1   52.82    1.84
  -1   5   1   55.40    1.85
  -1   5   1   53.60    1.80
  -1   5   1   53.54    1.84
   0  -5  -1   11.57    0.45
   0  -5  -1   11.73    0.47
   0  -5  -1   10.99    0.48
   0  -5  -1   11.47    0.42
   0  -5  -1   11.78    0.42
   0  -5  -1   12.21    0.47
   0   5   1   11.75    0.42
   0   5   1   11.82    0.46
   0   5   1   12.58    0.46
   0   5   1   11.71    0.46
   0   5   1   12.29    0.48
  -1  -5  -1   75.10    2.77
  -1  -5  -1   79.05    2.74
  -1  -5  -1   79.55    2.76
  -1  -5  -1   81.62    2.78
   1   5   1   81.14    2.74
   1   5   1   77.15    2.76
   1   5   1   84.69    2.79
   1   5   1   85.40    2.78
   1   5   1   80.62    2.76
  -2  -5  -1   78.50    2.71
  -2  -5  -1   75.98    2.69
  -2  -5  -1   76.13    2.63
  -2  -5  -1   74.47    2.69
   2   5   1   81.69    2.72
   2   5   1   76.59    2.68
   2   5   1   77.05    2.70
   2   5   1   78.36    2.66
   2   5   1   79.66    2.64
  -3  -5  -1   10.36    0.49
  -3  -5  -1   10.43    0.49
  -3  -5  -1    9.77    0.38
  -3  -5  -1   10.89    0.51
  -3  -5  -1   10.33    0.44
   3   5   1   10.01    0.39
   3   5   1   10.36    0.48
   3   5   1   10.20    0.43
   3   5   1   11.15    0.52
   3   5   1    9.48    0.47
  -4  -5  -1    0.00    0.19
  -4  -5  -1    0.11    0.07
  -4  -5  -1    0.07    0.17
   4   5   1   -0.12    0.18
   4   5   1    0.09    0.14
   4   5   1    0.06    0.07
  -5  -5  -1    5.81    0.48
  -5  -5  -1    5.84    0.25
  -5  -5  -1    6.60    0.46
   5   5   1    5.73    0.36
   5   5   1    6.17    0.27
   5   5   1    5.72    0.47
  -6  -5  -1    2.88    0.16
  -6  -5  -1    3.75    0.41
  -6  -5  -1    2.76    0.35
   6   5   1    3.10    0.23
   6   5   1    3.65    0.40
  -7  -5  -1    1.79    0.39
  -7  -5  -1    1.59    0.36
   7   5   1    1.51    0.19
   7   5   1    1.55    0.36
  -8  -5  -1    1.65    0.42
  -8  -5  -1    2.56    0.47
   8   5   1    2.37    0.43
   8  -6  -1    5.90    0.46
   8  -6  -1    5.39    0.41
  -8   6   1    4.57    0.47
  -8   6   1    5.02    0.56
   7  -6  -1    3.35    0.37
   7  -6  -1    3.35    0.31
  -7   6   1    3.69    0.33
  -7   6   1    4.02    0.41
  -7   6   1    3.89    0.48
   6  -6  -1   20.36    0.84
   6  -6  -1   21.18    0.81
   6  -6  -1   19.38    0.88
  -6   6   1   20.15    0.98
  -6   6   1   18.17    0.88
  -6   6   1   20.27    0.82
   5  -6  -1   42.39    1.51
   5  -6  -1   41.43    1.53
   5  -6  -1   40.13    1.53
   5  -6  -1   41.50    1.47
  -5   6   1   40.36    1.41
  -5   6   1   41.96    1.61
  -5   6   1   42.31    1.55
  -5   6   1   40.83    1.55
  -5   6   1   40.66    1.50
   4  -6  -1   99.74    3.35
   4  -6  -1   98.55    3.33
   4  -6  -1   87.35    3.29
   4  -6  -1   97.07    3.36
  -4   6   1   97.66    3.27
  -4   6   1   92.05    3.33
  -4   6   1   98.83    3.30
  -4   6   1   96.00    3.36
  -4   6   1  101.92    3.36
   3  -6  -1   69.49    2.48
   3  -6  -1   76.74    2.50
   3  -6  -1   71.69    2.48
   3  -6  -1   69.80    2.51
   3  -6  -1   72.40    2.51
   3  -6  -1   71.49    2.46
  -3   6   1   72.87    2.45
  -3   6   1   71.16    2.51
  -3   6   1   68.96    2.49
  -3   6   1   74.59    2.51
  -3   6   1   72.26    2.45
   2  -6  -1   93.51    3.19
   2  -6  -1   92.38    3.21
   2  -6  -1   93.32    3.22
   2  -6  -1   92.73    3.17
   2  -6  -1   98.04    3.21
   2  -6  -1   88.33    3.19
  -2   6   1   95.60    3.22
  -2   6   1   86.83    3.20
  -2   6   1   95.60    3.21
  -2   6   1   94.43    3.17
  -2   6   1   97.84    3.22
   1  -6  -1  277.41    9.23
   1  -6  -1  284.63    9.24
   1  -6  -1  269.85    9.22
   1  -6  -1  279.82    9.21
   1  -6  -1  270.08    9.23
   1  -6  -1  262.44    9.19
  -1   6   1  256.09    9.23
  -1   6   1  277.08    9.20
  -1   6   1  273.28    9.21
  -1   6   1  279.47    9.22
  -1   6   1  278.61    9.22
  -1   6   1  276.45    9.22
  -1   6   1  260.89    9.21
   0  -6  -1   56.27    2.03
   0  -6  -1   61.85    2.01
   0  -6  -1   56.21    1.97
   0  -6  -1   56.44    1.97
   0  -6  -1   56.21    2.02
   0  -6  -1   57.51    2.00
   0  -6  -1   58.81    2.02
   0   6   1   54.56    2.00
   0   6   1   58.50    2.00
   0   6   1   59.94    2.02
   0   6   1   56.56    2.00
   0   6   1   59.82    1.96
   0   6   1   58.45    2.03
  -1  -6  -1  308.71   10.57
  -1  -6  -1  321.19   10.59
  -1  -6  -1  304.59   10.55
  -1  -6  -1  324.23   10.60
  -1  -6  -1  318.98   10.61
  -1  -6  -1  305.69   10.59
   1   6   1  335.49   10.61
   1   6   1  293.57   10.57
   1   6   1  310.87   10.58
   1   6   1  308.85   10.57
  -2  -6  -1   39.76    1.51
  -2  -6  -1   42.22    1.52
  -2  -6  -1   43.26    1.48
  -2  -6  -1   42.19    1.53
   2   6   1   42.11    1.51
   2   6   1   42.98    1.54
   2   6   1   42.06    1.47
   2   6   1   42.85    1.53
   2   6   1   41.96    1.48
  -3  -6  -1  116.35    4.16
  -3  -6  -1  118.46    4.16
  -3  -6  -1  128.53    4.13
   3   6   1  113.01    4.11
   3   6   1  116.28    4.15
   3   6   1  117.25    4.11
   3   6   1  125.68    4.18
   3   6   1  129.06    4.21
  -4  -6  -1  105.38    3.60
  -4  -6  -1   98.97    3.59
   4   6   1  106.14    3.59
   4   6   1  100.88    3.53
  -5  -6  -1   48.61    1.83
  -5  -6  -1   48.12    1.83
   5   6   1   48.09    1.76
   5   6   1   51.04    1.83
   5   6   1   49.34    1.68
  -6  -6  -1   28.75    1.19
  -6  -6  -1   27.57    1.21
   6   6   1   27.92    1.00
   6   6   1   28.50    1.19
  -7  -6  -1   38.34    1.54
  -7  -6  -1   37.34    1.55
   7   6   1   35.93    1.50
  -8  -6  -1    9.97    0.81
  -8  -6  -1   10.15    0.80
   8   6   1    9.71    0.73
   8  -7  -1    2.38    0.38
   8  -7  -1    2.09    0.31
  -8   7   1    1.49    0.48
  -8   7   1    1.68    0.37
   7  -7  -1    2.20    0.33
   7  -7  -1    2.07    0.27
  -7   7   1    1.80    0.35
  -7   7   1    2.62    0.31
  -7   7   1    3.13    0.48
   6  -7  -1   17.14    0.78
   6  -7  -1   18.07    0.72
   6  -7  -1   17.23    0.83
  -6   7   1   18.48    0.90
  -6   7   1   17.17    0.76
  -6   7   1   16.83    0.82
   5  -7  -1   17.77    0.72
   5  -7  -1   17.15    0.75
   5  -7  -1   16.48    0.65
   5  -7  -1   15.50    0.73
  -5   7   1   16.83    0.76
  -5   7   1   16.94    0.72
  -5   7   1   15.69    0.73
  -5   7   1   16.40    0.64
  -5   7   1   16.01    0.59
   4  -7  -1   16.80    0.69
   4  -7  -1   16.37    0.70
   4  -7  -1   16.83    0.68
   4  -7  -1   16.64    0.62
  -4   7   1   15.18    0.68
  -4   7   1   16.41    0.60
  -4   7   1   15.88    0.61
  -4   7   1   16.69    0.71
  -4   7   1   15.79    0.68
   3  -7  -1    9.68    0.39
   3  -7  -1    9.56    0.47
   3  -7  -1   10.01    0.48
   3  -7  -1    9.94    0.44
  -3   7   1    9.84    0.37
  -3   7   1    9.78    0.45
  -3   7   1   10.45    0.48
  -3   7   1    9.71    0.46
  -3   7   1    9.79    0.39
   2  -7  -1    0.78    0.16
   2  -7  -1    0.88    0.09
   2  -7  -1    0.79    0.11
   2  -7  -1    0.85    0.13
   2  -7  -1    0.74    0.14
  -2   7   1    0.82    0.13
  -2   7   1    0.71    0.07
  -2   7   1    0.79    0.06
  -2   7   1    0.74    0.15
  -2   7   1    0.86    0.15
  -2   7   1    0.89    0.09
   1  -7  -1   20.93    0.78
   1  -7  -1   19.91    0.80
   1  -7  -1   19.82    0.75
   1  -7  -1   21.17    0.80
   1  -7  -1   22.70    0.77
   1  -7  -1   20.46    0.80
  -1   7   1   20.03    0.78
  -1   7   1   20.42    0.71
  -1   7   1   21.69    0.77
  -1   7   1   21.64    0.78
  -1   7   1   19.51    0.72
  -1   7   1   20.58    0.79
  -1   7   1   20.50    0.78
   0  -7  -1   36.01    1.31
   0  -7  -1   39.39    1.38
   0  -7  -1   36.23    1.37
   0  -7  -1   37.20    1.38
   0  -7  -1   41.06    1.36
   0  -7  -1   38.52    1.35
   0  -7  -1   36.93    1.31
   0   7   1   36.12    1.36
   0   7   1   39.06    1.36
   0   7   1   39.65    1.37
   0   7   1   37.16    1.35
   0   7   1   40.19    1.33
   0   7   1   37.24    1.38
   0   7   1   38.80    1.30
  -1  -7  -1    9.15    0.45
  -1  -7  -1    9.91    0.44
  -1  -7  -1    8.87    0.33
  -1  -7  -1    8.93    0.43
  -1  -7  -1    9.31    0.37
   1   7   1   10.00    0.46
   1   7   1    9.56    0.43
   1   7   1    9.13    0.36
   1   7   1    8.86    0.42
   1   7   1    9.59    0.43
   1   7   1    9.56    0.41
   1   7   1    9.64    0.39
  -2  -7  -1   12.15    0.57
  -2  -7  -1   13.64    0.58
  -2  -7  -1   13.24    0.56
  -2  -7  -1   12.71    0.51
   2   7   1   13.33    0.50
   2   7   1   12.82    0.50
   2   7   1   12.78    0.59
   2   7   1   13.05    0.57
   2   7   1   12.19    0.52
   2   7   1   12.24    0.55
  -3  -7  -1    8.76    0.47
  -3  -7  -1    8.73    0.50
  -3  -7  -1    8.90    0.48
   3   7   1    8.41    0.46
   3   7   1    9.08    0.40
   3   7   1    9.50    0.38
   3   7   1    9.70    0.59
   3   7   1    8.71    0.41
  -4  -7  -1   11.55    0.61
  -4  -7  -1   12.88    0.62
   4   7   1   11.50    0.51
   4   7   1   11.79    0.51
   4   7   1   11.53    0.59
  -5  -7  -1    2.39    0.33
  -5  -7  -1    1.52    0.29
   5   7   1    1.99    0.31
   5   7   1    2.05    0.20
   5   7   1    1.71    0.22
  -6  -7  -1    1.64    0.35
  -6  -7  -1    1.73    0.37
   6   7   1    1.96    0.34
   6   7   1    2.31    0.22
  -7  -7  -1    3.12    0.45
  -7  -7  -1    3.49    0.46
   7   7   1    2.68    0.41
  -8  -7  -1    0.31    0.39
  -8  -7  -1    0.43    0.40
   8   7   1    0.13    0.37
   8  -8  -1    1.68    0.30
   8  -8  -1    1.03    0.34
  -8   8   1    1.70    0.51
  -8   8   1    0.90    0.35
   7  -8  -1    3.86    0.40
   7  -8  -1    2.83    0.30
  -7   8   1    2.79    0.39
  -7   8   1    3.72    0.53
  -7   8   1    3.41    0.36
   6  -8  -1    7.97    0.59
   6  -8  -1    9.06    0.47
   6  -8  -1    9.50    0.57
  -6   8   1    9.39    0.68
  -6   8   1    9.55    0.60
  -6   8   1    9.05    0.55
   5  -8  -1    5.12    0.36
   5  -8  -1    3.84    0.35
   5  -8  -1    4.88    0.40
   5  -8  -1    4.38    0.30
  -5   8   1    4.18    0.37
  -5   8   1    4.01    0.29
  -5   8   1    4.73    0.39
   4  -8  -1    7.76    0.35
   4  -8  -1    7.38    0.44
   4  -8  -1    7.64    0.45
   4  -8  -1    7.42    0.41
  -4   8   1    7.62    0.33
  -4   8   1    7.46    0.46
  -4   8   1    8.24    0.43
  -4   8   1    7.41    0.45
  -4   8   1    7.68    0.33
   3  -8  -1   40.60    1.50
   3  -8  -1   40.65    1.51
   3  -8  -1   40.55    1.43
   3  -8  -1   40.79    1.47
  -3   8   1   40.28    1.44
  -3   8   1   40.62    1.50
  -3   8   1   41.82    1.41
  -3   8   1   41.29    1.51
  -3   8   1   43.99    1.49
   2  -8  -1   74.40    2.62
   2  -8  -1   74.92    2.67
   2  -8  -1   76.81    2.66
  -2   8   1   76.12    2.65
  -2   8   1   75.22    2.57
  -2   8   1   79.66    2.65
  -2   8   1   79.45    2.59
  -2   8   1   76.11    2.57
  -2   8   1   73.00    2.66
   1  -8  -1   41.57    1.52
   1  -8  -1   42.45    1.49
   1  -8  -1   44.91    1.48
   1  -8  -1   41.24    1.45
   1  -8  -1   42.29    1.51
  -1   8   1   39.80    1.42
  -1   8   1   40.79    1.48
  -1   8   1   41.48    1.50
  -1   8   1   38.99    1.49
  -1   8   1   42.06    1.40
   0  -8  -1   14.96    0.63
   0  -8  -1   14.73    0.54
   0  -8  -1   14.81    0.61
   0  -8  -1   14.56    0.55
   0  -8  -1   15.42    0.65
   0   8   1   15.51    0.66
   0   8   1   14.55    0.64
   0   8   1   15.32    0.62
   0   8   1   16.22    0.66
   0   8   1   15.52    0.54
  -1  -8  -1   39.79    1.44
  -1  -8  -1   39.53    1.42
  -1  -8  -1   36.72    1.32
  -1  -8  -1   36.57    1.39
   1   8   1   40.31    1.44
   1   8   1   37.90    1.40
   1   8   1   40.56    1.46
   1   8   1   38.75    1.38
   1   8   1   39.01    1.34
  -2  -8  -1   67.97    2.45
  -2  -8  -1   68.30    2.43
  -2  -8  -1   69.32    2.45
  -2  -8  -1   70.99    2.39
   2   8   1   74.94    2.50
   2   8   1   68.46    2.38
   2   8   1   72.57    2.39
   2   8   1   64.86    2.42
   2   8   1   65.44    2.40
  -3  -8  -1   36.03    1.41
  -3  -8  -1   37.58    1.42
  -3  -8  -1   37.79    1.40
   3   8   1   37.28    1.33
   3   8   1   36.86    1.39
   3   8   1   37.42    1.34
   3   8   1   38.12    1.32
  -4  -8  -1   21.46    0.92
  -4  -8  -1   23.03    0.93
  -4  -8  -1   20.69    0.94
   4   8   1   21.80    0.80
   4   8   1   22.12    0.92
   4   8   1   21.10    0.84
   4   8   1   21.00    0.83
  -5  -8  -1   22.22    1.01
  -5  -8  -1   22.41    1.00
   5   8   1   22.45    0.87
   5   8   1   22.62    0.98
  -6  -8  -1   24.09    1.12
  -6  -8  -1   23.70    1.13
   6   8   1   24.04    0.93
   6   8   1   25.35    1.10
  -7  -8  -1   11.02    0.82
  -7  -8  -1   10.69    0.79
   7   8   1   10.68    0.73
   7  -9  -1    0.76    0.33
   7  -9  -1    0.70    0.23
  -7   9   1    0.93    0.30
  -7   9   1    0.55    0.31
  -7   9   1    1.07    0.46
   6  -9  -1    3.29    0.38
   6  -9  -1    3.41    0.27
   6  -9  -1    3.81    0.37
  -6   9   1    3.73    0.36
  -6   9   1    3.46    0.39
  -6   9   1    3.27    0.45
   5  -9  -1    3.52    0.33
   5  -9  -1    4.52    0.29
   5  -9  -1    4.89    0.42
   5  -9  -1    4.37    0.39
  -5   9   1    3.47    0.34
  -5   9   1    3.79    0.36
   4  -9  -1    0.62    0.20
   4  -9  -1    0.30    0.19
   4  -9  -1    0.56    0.12
   4  -9  -1    0.61    0.22
  -4   9   1    0.52    0.22
  -4   9   1    0.36    0.10
  -4   9   1    0.60    0.12
  -4   9   1    0.79    0.22
   3  -9  -1    1.12    0.19
   3  -9  -1    0.95    0.20
   3  -9  -1    1.24    0.12
   3  -9  -1    0.94    0.21
  -3   9   1    1.20    0.19
  -3   9   1    1.03    0.21
  -3   9   1    1.25    0.09
  -3   9   1    1.13    0.21
  -3   9   1    1.36    0.10
   2  -9  -1    9.42    0.49
   2  -9  -1    9.78    0.44
   2  -9  -1   10.27    0.50
  -2   9   1   10.86    0.49
  -2   9   1    9.92    0.50
  -2   9   1   10.24    0.39
  -2   9   1   10.73    0.50
   1  -9  -1    4.34    0.36
   1  -9  -1    4.14    0.34
   1  -9  -1    3.55    0.28
   1  -9  -1    4.10    0.24
  -1   9   1    3.79    0.30
  -1   9   1    3.54    0.31
  -1   9   1    3.88    0.31
  -1   9   1    4.15    0.19
   0  -9  -1    3.75    0.31
   0  -9  -1    3.28    0.17
   0  -9  -1    3.21    0.19
   0  -9  -1    3.51    0.26
   0  -9  -1    3.56    0.29
   0   9   1    3.77    0.29
   0   9   1    3.43    0.16
   0   9   1    3.33    0.28
   0   9   1    3.55    0.30
  -1  -9  -1    0.25    0.19
  -1  -9  -1   -0.09    0.15
  -1  -9  -1   -0.02    0.06
  -1  -9  -1    0.03    0.17
   1   9   1    0.02    0.14
   1   9   1    0.07    0.17
   1   9   1    0.04    0.08
   1   9   1    0.30    0.16
  -2  -9  -1    5.37    0.42
  -2  -9  -1    5.20    0.29
  -2  -9  -1    4.64    0.37
  -2  -9  -1    5.35    0.38
   2   9   1    4.90    0.27
   2   9   1    5.27    0.41
   2   9   1    5.11    0.37
   2   9   1    5.10    0.34
  -3  -9  -1    5.88    0.46
  -3  -9  -1    6.09    0.43
  -3  -9  -1    5.55    0.44
   3   9   1    5.42    0.32
   3   9   1    5.47    0.35
   3   9   1    5.73    0.42
   3   9   1    5.98    0.35
  -4  -9  -1    1.97    0.31
  -4  -9  -1    1.25    0.30
  -4  -9  -1    1.46    0.30
   4   9   1    1.59    0.21
   4   9   1    1.89    0.29
   4   9   1    1.63    0.21
  -5  -9  -1    0.11    0.29
  -5  -9  -1   -0.03    0.27
  -5  -9  -1    0.12    0.30
   5   9   1    0.02    0.26
   5   9   1    0.15    0.17
  -6  -9  -1    0.63    0.34
  -6  -9  -1    0.63    0.39
   6   9   1    0.45    0.18
   6   9   1    0.39    0.32
  -7  -9  -1   -0.44    0.35
  -7  -9  -1    0.40    0.42
   7   9   1   -0.21    0.33
   7 -10  -1    0.11    0.34
  -7  10   1    0.85    0.32
  -7  10   1    0.24    0.30
  -7  10   1    0.19    0.38
   6 -10  -1    0.25    0.29
   6 -10  -1    0.33    0.32
   6 -10  -1    0.19    0.17
  -6  10   1    0.05    0.27
  -6  10   1    0.05    0.27
   5 -10  -1    0.95    0.30
   5 -10  -1    0.96    0.26
   5 -10  -1    0.96    0.16
  -5  10   1    1.09    0.28
  -5  10   1    1.07    0.28
   4 -10  -1    7.45    0.49
   4 -10  -1    7.84    0.50
   4 -10  -1    7.99    0.36
   4 -10  -1    7.96    0.47
  -4  10   1    8.45    0.53
  -4  10   1    8.30    0.53
   3 -10  -1    1.53    0.26
   3 -10  -1    1.39    0.21
   3 -10  -1    1.88    0.25
  -3  10   1    1.91    0.26
  -3  10   1    2.20    0.29
  -3  10   1    1.91    0.22
   2 -10  -1    0.05    0.20
   2 -10  -1   -0.07    0.16
   2 -10  -1   -0.04    0.14
  -2  10   1    0.16    0.07
  -2  10   1    0.46    0.19
  -2  10   1   -0.05    0.19
  -2  10   1   -0.03    0.15
   1 -10  -1    0.46    0.19
   1 -10  -1    0.39    0.20
   1 -10  -1    0.36    0.21
   1 -10  -1    0.23    0.12
  -1  10   1    0.26    0.18
  -1  10   1    0.18    0.07
  -1  10   1    0.18    0.16
  -1  10   1    0.14    0.17
   0 -10  -1    6.24    0.42
   0 -10  -1    6.55    0.44
   0 -10  -1    6.29    0.29
   0 -10  -1    6.47    0.27
   0 -10  -1    6.60    0.38
   0  10   1    6.41    0.25
   0  10   1    5.80    0.42
   0  10   1    6.44    0.40
   0  10   1    6.77    0.39
  -1 -10  -1    2.62    0.28
  -1 -10  -1    2.12    0.24
  -1 -10  -1    3.65    0.34
  -1 -10  -1    2.04    0.14
   1  10   1    2.33    0.17
   1  10   1    1.85    0.22
   1  10   1    1.86    0.23
   1  10   1    2.10    0.28
  -2 -10  -1   -0.05    0.12
  -2 -10  -1    0.13    0.21
  -2 -10  -1    0.49    0.25
   2  10   1    0.22    0.24
   2  10   1   -0.05    0.19
   2  10   1    0.38    0.18
   2  10   1    0.01    0.12
  -3 -10  -1    5.74    0.46
  -3 -10  -1    5.33    0.48
  -3 -10  -1    6.14    0.47
   3  10   1    5.80    0.45
   3  10   1    6.11    0.38
   3  10   1    5.87    0.33
  -4 -10  -1    1.04    0.30
  -4 -10  -1    1.49    0.34
  -4 -10  -1    0.82    0.29
   4  10   1    1.02    0.21
   4  10   1    1.30    0.30
  -5 -10  -1    3.89    0.42
  -5 -10  -1    4.48    0.47
  -5 -10  -1    4.23    0.46
   5  10   1    3.72    0.41
   5  10   1    3.87    0.30
  -6 -10  -1    1.02    0.42
  -6 -10  -1    1.40    0.37
  -6 -10  -1    0.76    0.37
   6  10   1    1.11    0.23
   6  10   1    1.16    0.39
  -7 -10  -1    0.64    0.40
  -7 -10  -1    0.43    0.44
   7  10   1    0.82    0.40
   7 -11  -1    0.73    0.36
  -7  11   1    0.13    0.44
  -7  11   1    0.49    0.33
  -7  11   1    0.99    0.35
   6 -11  -1    1.38    0.33
   6 -11  -1    0.89    0.35
  -6  11   1    0.63    0.32
  -6  11   1    0.92    0.32
   5 -11  -1    1.79    0.36
   5 -11  -1    1.66    0.31
  -5  11   1    1.96    0.34
  -5  11   1    1.63    0.32
   4 -11  -1    2.62    0.34
   4 -11  -1    2.34    0.28
  -4  11   1    3.24    0.37
  -4  11   1    3.23    0.35
   3 -11  -1   -0.15    0.24
   3 -11  -1    0.21    0.19
   3 -11  -1    0.33    0.22
  -3  11   1    0.22    0.25
  -3  11   1    0.20    0.22
   2 -11  -1    0.23    0.16
   2 -11  -1    0.16    0.20
   2 -11  -1    0.13    0.22
  -2  11   1    0.19    0.17
  -2  11   1    0.18    0.21
  -2  11   1    0.06    0.21
   1 -11  -1    2.04    0.19
   1 -11  -1    2.34    0.27
   1 -11  -1    2.44    0.30
   1 -11  -1    2.95    0.33
  -1  11   1    2.14    0.26
  -1  11   1    2.04    0.27
  -1  11   1    2.01    0.25
  -1  11   1    2.40    0.15
   0 -11  -1    0.76    0.09
   0 -11  -1    0.88    0.13
   0 -11  -1    0.68    0.22
   0 -11  -1    0.87    0.23
   0 -11  -1    0.48    0.23
   0  11   1    0.68    0.21
   0  11   1    0.70    0.20
   0  11   1    0.45    0.21
   0  11   1    0.81    0.10
  -1 -11  -1    0.25    0.23
  -1 -11  -1    0.07    0.20
  -1 -11  -1   -0.04    0.08
  -1 -11  -1    0.05    0.21
   1  11   1    0.09    0.22
   1  11   1    0.28    0.20
   1  11   1    0.00    0.19
  -2 -11  -1    1.71    0.31
  -2 -11  -1    1.41    0.26
  -2 -11  -1    1.76    0.19
   2  11   1    1.66    0.27
   2  11   1    1.59    0.23
  -3 -11  -1    4.46    0.39
  -3 -11  -1    5.11    0.45
  -3 -11  -1    4.87    0.41
   3  11   1    4.78    0.37
   3  11   1    4.13    0.36
  -4 -11  -1    0.56    0.33
  -4 -11  -1    0.64    0.29
  -4 -11  -1    0.54    0.30
   4  11   1    0.92    0.30
   4  11   1    0.36    0.21
  -5 -11  -1    2.80    0.40
  -5 -11  -1    1.58    0.39
  -5 -11  -1    1.54    0.36
   5  11   1    2.16    0.38
   5  11   1    1.38    0.24
  -6 -11  -1    0.42    0.36
  -6 -11  -1    0.49    0.43
  -6 -11  -1    0.38    0.39
   6  11   1    0.41    0.38
   6 -12  -1    0.42    0.34
   6 -12  -1    0.38    0.33
  -6  12   1    0.58    0.32
  -6  12   1    0.55    0.34
   5 -12  -1    7.14    0.48
   5 -12  -1    7.07    0.54
  -5  12   1    5.49    0.49
  -5  12   1    6.84    0.57
   4 -12  -1    9.98    0.56
   4 -12  -1    9.68    0.64
  -4  12   1   10.45    0.65
  -4  12   1    9.96    0.63
   3 -12  -1   -0.12    0.19
   3 -12  -1    0.29    0.27
  -3  12   1    0.38    0.24
  -3  12   1    0.13    0.26
   2 -12  -1    0.53    0.26
   2 -12  -1    0.56    0.18
   2 -12  -1    0.51    0.23
  -2  12   1    0.34    0.24
  -2  12   1    0.19    0.26
   1 -12  -1   13.87    0.69
   1 -12  -1   14.97    0.74
   1 -12  -1   14.50    0.75
   1 -12  -1   14.41    0.59
  -1  12   1   14.86    0.67
  -1  12   1   13.28    0.70
   0 -12  -1   12.98    0.70
   0 -12  -1   13.27    0.65
   0 -12  -1   13.31    0.70
   0 -12  -1   13.67    0.53
   0  12   1   14.30    0.68
   0  12   1   12.75    0.63
   0  12   1   12.49    0.67
  -1 -12  -1    2.52    0.34
  -1 -12  -1    2.75    0.35
  -1 -12  -1    2.61    0.31
  -1 -12  -1    2.33    0.18
   1  12   1    2.58    0.29
   1  12   1    2.22    0.35
   1  12   1    3.48    0.30
  -2 -12  -1    6.75    0.57
  -2 -12  -1    7.65    0.50
  -2 -12  -1    7.17    0.52
   2  12   1    6.24    0.50
   2  12   1    6.45    0.45
  -3 -12  -1    0.40    0.27
  -3 -12  -1    0.49    0.32
   3  12   1    0.11    0.22
   3  12   1    0.04    0.25
  -4 -12  -1   10.15    0.67
  -4 -12  -1   10.42    0.75
  -4 -12  -1   11.05    0.69
   4  12   1   10.36    0.57
   4  12   1   10.77    0.66
  -5 -12  -1    4.01    0.52
  -5 -12  -1    3.95    0.44
  -5 -12  -1    3.51    0.44
   5  12   1    3.88    0.44
   5  12   1    3.33    0.31
  -6 -12  -1    0.82    0.46
  -6 -12  -1    1.30    0.42
  -6 -12  -1    1.52    0.42
   6  12   1    1.14    0.41
  -6  13   1    0.11    0.32
   5 -13  -1    2.15    0.40
   5 -13  -1    2.55    0.36
  -5  13   1    2.06    0.37
  -5  13   1    2.45    0.40
   4 -13  -1    3.99    0.36
   4 -13  -1    5.02    0.47
  -4  13   1    3.80    0.42
  -4  13   1    4.05    0.43
   3 -13  -1    3.70    0.32
   3 -13  -1    4.31    0.43
  -3  13   1    3.52    0.39
  -3  13   1    4.72    0.43
   2 -13  -1    0.72    0.20
   2 -13  -1    0.45    0.28
  -2  13   1    0.47    0.27
  -2  13   1    0.36    0.25
   1 -13  -1    2.17    0.33
   1 -13  -1    2.85    0.38
   1 -13  -1    2.89    0.37
   1 -13  -1    2.49    0.23
  -1  13   1    3.13    0.32
  -1  13   1    2.27    0.34
   0 -13  -1    3.20    0.39
   0 -13  -1    3.55    0.27
   0 -13  -1    3.40    0.41
   0 -13  -1    4.64    0.40
   0  13   1    4.04    0.38
   0  13   1    3.81    0.33
  -1 -13  -1   10.62    0.60
  -1 -13  -1    9.00    0.62
  -1 -13  -1   10.71    0.66
   1  13   1    8.92    0.58
   1  13   1    9.84    0.55
  -2 -13  -1    0.84    0.34
  -2 -13  -1    1.61    0.32
  -2 -13  -1    1.09    0.30
   2  13   1    1.33    0.26
   2  13   1    1.25    0.29
  -3 -13  -1   -0.05    0.29
  -3 -13  -1    0.10    0.32
   3  13   1    0.05    0.24
   3  13   1    0.33    0.29
  -4 -13  -1    1.72    0.37
  -4 -13  -1    2.02    0.44
  -4 -13  -1    1.48    0.36
   4  13   1    1.78    0.37
   4  13   1    2.07    0.30
  -5 -13  -1    1.62    0.47
  -5 -13  -1    1.32    0.39
  -5 -13  -1    1.28    0.38
   5  13   1    1.94    0.29
   5  13   1    1.15    0.37
   5 -14  -1    3.00    0.38
   5 -14  -1    3.94    0.47
  -5  14   1    3.00    0.46
  -5  14   1    3.14    0.42
   4 -14  -1    4.15    0.38
   4 -14  -1    4.38    0.47
  -4  14   1    4.03    0.44
  -4  14   1    3.76    0.44
   3 -14  -1   15.24    0.70
   3 -14  -1   16.48    0.83
  -3  14   1   16.53    0.83
  -3  14   1   13.43    0.81
   2 -14  -1    5.91    0.42
   2 -14  -1    5.97    0.48
  -2  14   1    6.74    0.55
  -2  14   1    5.78    0.49
   1 -14  -1    4.19    0.42
   1 -14  -1    3.89    0.47
   1 -14  -1    3.62    0.28
  -1  14   1    3.91    0.41
  -1  14   1    4.58    0.39
   0 -14  -1   11.86    0.72
   0 -14  -1   12.53    0.54
   0 -14  -1   12.21    0.75
   0  14   1   14.38    0.68
   0  14   1   13.33    0.74
  -1 -14  -1   33.28    1.39
  -1 -14  -1   35.00    1.45
  -1 -14  -1   33.84    1.37
   1  14   1   34.29    1.39
   1  14   1   34.47    1.33
  -2 -14  -1    5.61    0.52
  -2 -14  -1    6.34    0.50
  -2 -14  -1    6.74    0.50
   2  14   1    6.38    0.55
   2  14   1    5.70    0.48
  -3 -14  -1    7.12    0.52
  -3 -14  -1    6.05    0.49
  -3 -14  -1    5.96    0.59
   3  14   1    6.55    0.58
   3  14   1    6.14    0.49
  -4 -14  -1    9.81    0.70
  -4 -14  -1    9.26    0.79
   4  14   1    9.15    0.59
   4  14   1    9.48    0.70
  -5 -14  -1    7.71    0.62
  -5 -14  -1    7.60    0.71
  -5 -14  -1    7.29    0.59
   5  14   1    7.28    0.54
   5  14   1    6.58    0.58
   4 -15  -1    2.11    0.34
   4 -15  -1    2.48    0.44
  -4  15   1    3.00    0.48
  -4  15   1    2.30    0.40
   3 -15  -1    4.91    0.39
   3 -15  -1    4.38    0.48
  -3  15   1    4.92    0.48
  -3  15   1    4.58    0.49
   2 -15  -1    0.95    0.34
   2 -15  -1    0.95    0.24
  -2  15   1    0.80    0.31
  -2  15   1    0.98    0.34
   1 -15  -1    1.52    0.29
   1 -15  -1    0.78    0.36
   1 -15  -1    1.31    0.40
  -1  15   1    1.76    0.34
  -1  15   1    0.88    0.33
   0 -15  -1    2.87    0.43
   0 -15  -1    3.86    0.45
   0  15   1    3.73    0.43
   0  15   1    4.27    0.40
  -1 -15  -1    4.03    0.48
  -1 -15  -1    4.13    0.44
   1  15   1    4.07    0.39
   1  15   1    4.97    0.47
  -2 -15  -1   -0.22    0.32
  -2 -15  -1   -0.17    0.31
   2  15   1    0.03    0.28
   2  15   1    0.69    0.31
  -3 -15  -1    3.79    0.44
  -3 -15  -1    4.49    0.48
  -3 -15  -1    3.81    0.52
   3  15   1    3.46    0.43
   3  15   1    3.50    0.36
  -4 -15  -1    0.22    0.41
  -4 -15  -1   -0.03    0.36
  -4 -15  -1   -0.01    0.35
   4  15   1   -0.17    0.27
   4  15   1    0.25    0.36
   3 -16  -1    0.34    0.38
   3 -16  -1    0.21    0.27
  -3  16   1    0.59    0.40
  -3  16   1   -0.05    0.34
   2 -16  -1   10.35    0.74
  -2  16   1    9.28    0.74
  -2  16   1   10.80    0.73
   1 -16  -1   16.26    0.94
   1 -16  -1   15.58    0.86
  -1  16   1   12.68    0.85
  -1  16   1   16.34    0.79
   0 -16  -1    6.69    0.58
   0 -16  -1    7.71    0.59
   0  16   1    6.18    0.55
   0  16   1    6.90    0.57
  -1 -16  -1    3.28    0.45
  -1 -16  -1    3.68    0.45
   1  16   1    4.00    0.46
   1  16   1    4.11    0.41
  -2 -16  -1    1.45    0.40
  -2 -16  -1    1.77    0.42
   2  16   1    1.75    0.39
   2  16   1    1.04    0.31
  -3 -16  -1   24.07    1.08
  -3 -16  -1   23.64    1.12
   3  16   1   21.90    1.01
   3  16   1   20.25    1.07
   1 -17  -1    0.35    0.39
   1 -17  -1    0.45    0.42
  -1  17   1    0.17    0.37
  -1  17   1    0.50    0.36
   0 -17  -1   -0.09    0.38
   0 -17  -1    0.04    0.39
   0  17   1   -0.33    0.32
   0  17   1    0.39    0.36
  -1 -17  -1   -0.01    0.39
  -1 -17  -1    0.35    0.38
   1  17   1   -0.05    0.32
   1  17   1    0.83    0.38
   1  17  -2    0.08    0.39
  -1 -17   2    0.02    0.40
   0  17  -2    0.24    0.40
   0  17  -2    0.09    0.35
   0 -17   2   -0.38    0.35
   0 -17   2   -0.48    0.39
   3  16  -2    1.31    0.43
   3  16  -2    0.79    0.30
  -3 -16   2    1.23    0.37
  -3 -16   2    0.84    0.43
  -3 -16   2    0.24    0.43
   2  16  -2    0.14    0.30
   2  16  -2    0.05    0.36
  -2 -16   2    0.60    0.65
  -2 -16   2   -0.15    0.37
  -2 -16   2    0.14    0.33
   1  16  -2    0.45    0.32
   1  16  -2    0.67    0.37
  -1 -16   2    0.08    0.34
  -1 -16   2    0.46    0.33
   0  16  -2    0.13    0.37
   0  16  -2   -0.03    0.33
   0 -16   2   -0.16    0.36
   0 -16   2   -0.22    0.32
  -1  16  -2    0.37    0.39
  -1  16  -2    0.59    0.32
   1 -16   2    0.12    0.36
  -2  16  -2   -0.01    0.38
  -2  16  -2    0.01    0.36
   2 -16   2   -0.17    0.34
   2 -16   2    0.02    0.25
  -3  16  -2    0.37    0.43
   3 -16   2    0.45    0.40
   4  15  -2    1.40    0.29
   4  15  -2    2.58    0.43
  -4 -15   2    2.03    0.37
  -4 -15   2    1.21    0.48
   3  15  -2    0.41    0.37
   3  15  -2    0.16    0.27
  -3 -15   2    0.34    0.42
  -3 -15   2   -0.13    0.34
  -3 -15   2   -0.02    0.32
   2  15  -2    0.71    0.29
   2  15  -2    0.63    0.37
  -2 -15   2    1.39    0.34
  -2 -15   2    0.76    0.37
  -2 -15   2    0.78    0.40
   1  15  -2    1.99    0.38
   1  15  -2    1.35    0.32
  -1 -15   2    1.84    0.39
  -1 -15   2    1.32    0.35
  -1 -15   2    1.43    0.45
   0  15  -2    0.04    0.34
   0  15  -2    0.60    0.29
   0 -15   2    0.49    0.40
   0 -15   2    0.55    0.34
   0 -15   2    0.47    0.34
  -1  15  -2    1.26    0.35
  -1  15  -2    0.95    0.39
   1 -15   2    1.29    0.37
   1 -15   2    1.17    0.24
  -2  15  -2    0.63    0.37
  -2  15  -2    0.96    0.38
   2 -15   2    1.09    0.26
   2 -15   2    1.23    0.36
  -3  15  -2   -0.18    0.34
  -3  15  -2   -0.53    0.36
   3 -15   2   -0.15    0.25
   3 -15   2    0.29    0.35
  -4  15  -2   -0.33    0.37
  -4  15  -2    0.79    0.43
   4 -15   2    0.02    0.36
   4 -15   2   -0.23    0.28
   5  14  -2    0.06    0.36
  -5 -14   2    0.18    0.46
  -5 -14   2    0.05    0.33
  -5 -14   2   -0.51    0.38
   4  14  -2   -0.35    0.22
   4  14  -2    0.01    0.33
  -4 -14   2   -0.38    0.32
  -4 -14   2    0.27    0.41
  -4 -14   2   -0.10    0.31
   3  14  -2    1.10    0.36
   3  14  -2    0.69    0.25
  -3 -14   2    0.88    0.31
  -3 -14   2    1.62    0.45
   2  14  -2    1.42    0.27
   2  14  -2    2.21    0.39
  -2 -14   2    1.24    0.38
  -2 -14   2    1.20    0.32
  -2 -14   2    1.55    0.33
   1  14  -2    0.46    0.31
   1  14  -2   -0.19    0.24
  -1 -14   2   -0.32    0.28
  -1 -14   2    0.23    0.37
  -1 -14   2   -0.02    0.31
   0  14  -2    0.62    0.29
   0  14  -2    0.75    0.33
   0 -14   2    0.86    0.33
   0 -14   2    1.02    0.33
   0 -14   2    1.27    0.41
   0 -14   2    1.14    0.19
  -1  14  -2   32.00    1.53
  -1  14  -2   39.80    1.45
   1 -14   2   38.00    1.47
   1 -14   2   39.14    1.37
   1 -14   2   35.81    1.57
  -2  14  -2   -0.11    0.32
  -2  14  -2    0.65    0.31
   2 -14   2    0.27    0.24
   2 -14   2    0.61    0.29
  -3  14  -2    2.34    0.39
  -3  14  -2    2.66    0.45
   3 -14   2    3.73    0.35
   3 -14   2    3.47    0.42
  -4  14  -2    0.93    0.40
  -4  14  -2    0.88    0.36
   4 -14   2    0.62    0.29
   4 -14   2    1.42    0.38
  -5  14  -2    4.00    0.52
  -5  14  -2    2.98    0.48
   5 -14   2    2.43    0.38
   5 -14   2    3.50    0.48
   6  13  -2    2.45    0.46
  -6 -13   2    1.84    0.52
  -6 -13   2    1.88    0.47
   5  13  -2    3.72    0.33
   5  13  -2    4.43    0.50
   5  13  -2    3.83    0.32
  -5 -13   2    3.78    0.49
  -5 -13   2    4.44    0.45
  -5 -13   2    3.94    0.56
   4  13  -2   11.93    0.57
   4  13  -2   12.33    0.75
   4  13  -2   12.80    0.62
  -4 -13   2   13.27    0.87
  -4 -13   2   13.48    0.81
  -4 -13   2   13.15    0.73
   3  13  -2    3.27    0.31
   3  13  -2    3.07    0.23
   3  13  -2    3.65    0.40
  -3 -13   2    3.69    0.37
  -3 -13   2    3.41    0.46
   2  13  -2    7.32    0.58
   2  13  -2    6.35    0.45
  -2 -13   2    7.16    0.64
  -2 -13   2    6.39    0.52
   1  13  -2   30.31    1.17
   1  13  -2   30.25    1.26
  -1 -13   2   29.55    1.08
  -1 -13   2   31.87    1.23
  -1 -13   2   28.94    1.31
  -1 -13   2   29.95    1.22
   0  13  -2    7.93    0.62
   0  13  -2    9.00    0.55
   0 -13   2    8.87    0.69
   0 -13   2    7.96    0.57
   0 -13   2    8.66    0.42
   0 -13   2    7.68    0.56
  -1  13  -2   25.87    1.01
  -1  13  -2   21.48    1.07
   1 -13   2   23.60    0.91
   1 -13   2   23.72    1.01
   1 -13   2   21.08    1.03
   1 -13   2   23.86    1.11
  -2  13  -2    0.55    0.32
  -2  13  -2    0.91    0.29
   2 -13   2    0.79    0.22
   2 -13   2    0.80    0.30
   2 -13   2    0.71    0.31
  -3  13  -2    7.23    0.53
  -3  13  -2    6.23    0.54
   3 -13   2    5.40    0.47
   3 -13   2    6.48    0.44
  -4  13  -2    4.58    0.47
  -4  13  -2    4.14    0.48
   4 -13   2    4.81    0.41
   4 -13   2    4.00    0.45
  -5  13  -2    0.32    0.36
  -5  13  -2   -0.11    0.34
   5 -13   2    0.23    0.35
   5 -13   2    0.43    0.30
   6  12  -2    0.87    0.37
   6  12  -2    0.50    0.27
  -6 -12   2    0.84    0.42
  -6 -12   2    0.85    0.48
  -6 -12   2    0.93    0.35
   5  12  -2    3.46    0.42
   5  12  -2    3.85    0.30
   5  12  -2    3.74    0.31
  -5 -12   2    3.53    0.41
  -5 -12   2    3.77    0.51
  -5 -12   2    3.58    0.46
   4  12  -2    5.00    0.45
   4  12  -2    3.86    0.28
   4  12  -2    4.39    0.31
  -4 -12   2    3.93    0.43
  -4 -12   2    3.62    0.47
  -4 -12   2    4.22    0.40
   3  12  -2    0.10    0.13
   3  12  -2    0.37    0.20
   3  12  -2    0.49    0.28
  -3 -12   2    0.14    0.24
  -3 -12   2    0.49    0.35
  -3 -12   2    0.03    0.29
   2  12  -2   12.99    0.53
   2  12  -2   13.53    0.63
   2  12  -2   14.28    0.71
  -2 -12   2   15.13    0.80
  -2 -12   2   14.76    0.69
   1  12  -2   14.02    0.72
   1  12  -2   14.16    0.63
   1  12  -2   12.96    0.48
  -1 -12   2   13.55    0.54
  -1 -12   2   12.63    0.67
  -1 -12   2   14.11    0.58
  -1 -12   2   13.00    0.65
  -1 -12   2   12.80    0.78
   0  12  -2   37.25    1.32
   0  12  -2   32.48    1.38
   0 -12   2   33.17    1.33
   0 -12   2   35.83    1.45
   0 -12   2   35.62    1.24
   0 -12   2   31.78    1.34
  -1  12  -2   10.58    0.54
  -1  12  -2   10.88    0.78
  -1  12  -2    8.86    0.62
   1 -12   2    9.21    0.60
   1 -12   2   10.27    0.48
   1 -12   2   10.70    0.66
   1 -12   2    8.62    0.56
  -2  12  -2   17.51    0.77
  -2  12  -2   15.10    0.82
   2 -12   2   16.27    0.71
   2 -12   2   16.13    0.84
   2 -12   2   17.19    0.78
  -3  12  -2   35.78    1.51
  -3  12  -2   39.80    1.47
   3 -12   2   34.60    1.50
   3 -12   2   37.05    1.44
   3 -12   2   37.52    1.39
  -4  12  -2   14.22    0.79
  -4  12  -2   13.69    0.82
   4 -12   2   13.90    0.74
   4 -12   2   13.34    0.69
  -5  12  -2    6.75    0.56
  -5  12  -2    7.16    0.60
   5 -12   2    8.06    0.56
   5 -12   2    8.55    0.57
  -6  12  -2    9.28    0.76
  -6  12  -2    7.34    0.64
   6 -12   2    9.05    0.63
   6 -12   2    8.55    0.64
   7  11  -2   10.44    0.67
   7  11  -2    9.63    0.78
  -7 -11   2    9.19    0.77
  -7 -11   2    9.46    0.76
  -7 -11   2    9.71    0.73
   6  11  -2    5.91    0.53
   6  11  -2    6.41    0.47
  -6 -11   2    6.99    0.65
  -6 -11   2    6.40    0.54
  -6 -11   2    4.94    0.53
   5  11  -2   10.85    0.54
   5  11  -2    9.57    0.48
   5  11  -2    9.26    0.66
  -5 -11   2   10.62    0.72
  -5 -11   2   10.42    0.78
  -5 -11   2    9.99    0.63
   4  11  -2   33.65    1.23
   4  11  -2   33.41    1.23
   4  11  -2   31.77    1.31
  -4 -11   2   35.07    1.38
  -4 -11   2   33.39    1.42
  -4 -11   2   32.70    1.32
   3  11  -2   12.63    0.67
   3  11  -2   12.81    0.53
   3  11  -2   11.60    0.57
  -3 -11   2   13.57    0.75
  -3 -11   2   13.77    0.65
  -3 -11   2   13.44    0.71
   2  11  -2   57.96    2.10
   2  11  -2   57.43    2.03
   2  11  -2   55.61    1.98
  -2 -11   2   57.16    2.07
  -2 -11   2   58.37    2.10
  -2 -11   2   59.34    2.01
  -2 -11   2   56.70    2.16
   1  11  -2   54.06    1.86
   1  11  -2   57.29    2.01
   1  11  -2   56.83    1.95
  -1 -11   2   54.24    2.06
  -1 -11   2   51.04    1.96
  -1 -11   2   51.22    1.97
  -1 -11   2   56.79    1.88
   0  11  -2    6.38    0.49
   0  11  -2    7.00    0.41
   0  11  -2    6.73    0.45
   0 -11   2    7.23    0.35
   0 -11   2    6.43    0.45
   0 -11   2    7.39    0.43
  -1  11  -2   37.27    1.47
  -1  11  -2   37.44    1.43
  -1  11  -2   39.41    1.41
   1 -11   2   37.05    1.49
   1 -11   2   37.29    1.35
   1 -11   2   35.58    1.39
   1 -11   2   37.77    1.44
  -2  11  -2   43.12    1.52
  -2  11  -2   39.95    1.51
  -2  11  -2   38.31    1.56
   2 -11   2   39.24    1.45
   2 -11   2   38.18    1.56
   2 -11   2   40.15    1.50
  -3  11  -2   10.90    0.67
  -3  11  -2   12.37    0.65
   3 -11   2   11.88    0.61
   3 -11   2   11.01    0.68
   3 -11   2   10.91    0.56
  -4  11  -2    0.42    0.29
  -4  11  -2   -0.14    0.26
   4 -11   2    0.33    0.29
   4 -11   2    0.17    0.26
   4 -11   2    0.44    0.26
  -5  11  -2    2.94    0.40
  -5  11  -2    2.65    0.40
   5 -11   2    3.73    0.41
   5 -11   2    3.28    0.36
  -6  11  -2    0.74    0.37
  -6  11  -2    0.90    0.35
   6 -11   2    0.75    0.32
   6 -11   2    1.00    0.32
   7  10  -2    1.30    0.33
   7  10  -2    1.28    0.40
  -7 -10   2    1.65    0.53
  -7 -10   2    1.35    0.45
   6  10  -2    1.98    0.37
   6  10  -2    2.01    0.30
  -6 -10   2    2.37    0.40
  -6 -10   2    2.22    0.44
  -6 -10   2    1.93    0.45
   5  10  -2   11.84    0.69
   5  10  -2   11.79    0.59
   5  10  -2   12.08    0.53
  -5 -10   2   12.02    0.75
  -5 -10   2   12.57    0.81
  -5 -10   2   12.75    0.70
   4  10  -2    2.04    0.22
   4  10  -2    2.34    0.32
   4  10  -2    2.37    0.22
  -4 -10   2    2.50    0.37
  -4 -10   2    2.60    0.31
  -4 -10   2    2.39    0.38
   3  10  -2    7.69    0.52
   3  10  -2    8.28    0.41
  -3 -10   2    8.58    0.52
  -3 -10   2    8.29    0.61
  -3 -10   2    8.26    0.33
  -3 -10   2    8.11    0.49
   2  10  -2   62.59    2.31
   2  10  -2   63.95    2.26
  -2 -10   2   64.66    2.33
  -2 -10   2   65.26    2.30
  -2 -10   2   65.91    2.24
  -2 -10   2   65.08    2.38
   1  10  -2   30.20    1.07
   1  10  -2   31.12    1.28
   1  10  -2   32.59    1.21
   1  10  -2   30.76    1.14
  -1 -10   2   29.15    1.17
  -1 -10   2   32.07    1.27
  -1 -10   2   30.91    1.08
   0  10  -2   17.87    0.76
   0  10  -2   16.69    0.78
   0  10  -2   18.02    0.72
   0 -10   2   16.48    0.74
   0 -10   2   16.12    0.81
   0 -10   2   17.99    0.73
  -1  10  -2   43.45    1.66
  -1  10  -2   46.54    1.60
  -1  10  -2   46.84    1.63
   1 -10   2   40.87    1.62
   1 -10   2   41.52    1.59
   1 -10   2   44.53    1.69
   1 -10   2   43.92    1.56
  -2  10  -2   63.90    2.15
  -2  10  -2   58.55    2.18
  -2  10  -2   61.07    2.15
   2 -10   2   57.44    2.09
   2 -10   2   57.44    2.12
   2 -10   2   58.86    2.20
  -3  10  -2   36.51    1.36
  -3  10  -2   37.06    1.38
  -3  10  -2   33.40    1.41
   3 -10   2   34.26    1.32
   3 -10   2   35.72    1.35
   3 -10   2   36.40    1.42
  -4  10  -2   47.48    1.84
  -4  10  -2   48.96    1.80
   4 -10   2   48.22    1.76
   4 -10   2   46.81    1.73
   4 -10   2   47.02    1.63
   4 -10   2   46.42    1.83
  -5  10  -2   12.77    0.79
  -5  10  -2   13.22    0.74
   5 -10   2   13.37    0.70
   5 -10   2   14.28    0.58
   5 -10   2   13.32    0.68
  -6  10  -2   13.18    0.76
  -6  10  -2   11.63    0.81
   6 -10   2   11.76    0.71
   6 -10   2   11.82    0.69
  -7  10  -2    7.82    0.65
  -7  10  -2    5.40    0.62
  -7  10  -2    5.13    0.59
   7 -10   2    6.52    0.51
   7   9  -2    8.07    0.57
   7   9  -2    6.51    0.56
  -7  -9   2    8.75    0.69
  -7  -9   2    7.74    0.66
   6   9  -2   10.37    0.58
   6   9  -2   10.81    0.70
  -6  -9   2   12.17    0.76
  -6  -9   2   10.47    0.74
   5   9  -2   10.34    0.46
   5   9  -2   10.52    0.54
   5   9  -2    9.63    0.63
  -5  -9   2   10.79    0.62
  -5  -9   2   10.33    0.65
  -5  -9   2   11.03    0.72
   4   9  -2   42.59    1.53
   4   9  -2   42.89    1.62
   4   9  -2   44.24    1.52
  -4  -9   2   43.43    1.49
  -4  -9   2   43.85    1.63
  -4  -9   2   40.92    1.67
  -4  -9   2   45.73    1.68
   3   9  -2   29.69    1.11
   3   9  -2   31.70    1.20
   3   9  -2   31.02    1.13
  -3  -9   2   31.07    1.23
  -3  -9   2   30.00    1.26
  -3  -9   2   31.31    1.19
  -3  -9   2   32.05    1.08
   2   9  -2   15.33    0.69
   2   9  -2   14.90    0.60
   2   9  -2   15.92    0.63
  -2  -9   2   15.86    0.67
  -2  -9   2   16.59    0.72
  -2  -9   2   15.89    0.61
  -2  -9   2   16.71    0.77
   1   9  -2  127.46    4.41
   1   9  -2  129.90    4.39
   1   9  -2  123.86    4.31
   1   9  -2  128.55    4.43
   1   9  -2  128.38    4.36
  -1  -9   2  127.96    4.32
  -1  -9   2  125.80    4.38
  -1  -9   2  129.04    4.46
   0   9  -2   13.91    0.68
   0   9  -2   16.12    0.68
   0   9  -2   16.52    0.64
   0   9  -2   15.29    0.62
   0  -9   2   14.45    0.65
   0  -9   2   14.85    0.64
   0  -9   2   14.84    0.71
  -1   9  -2   31.98    1.16
  -1   9  -2   30.47    1.13
  -1   9  -2   30.68    1.19
   1  -9   2   29.29    1.16
   1  -9   2   29.62    1.10
   1  -9   2   31.13    1.21
   1  -9   2   29.58    1.13
  -2   9  -2   33.72    1.37
  -2   9  -2   37.92    1.35
  -2   9  -2   37.49    1.35
   2  -9   2   35.60    1.30
   2  -9   2   35.27    1.39
   2  -9   2   35.04    1.32
  -3   9  -2   20.02    0.81
  -3   9  -2   18.08    0.84
  -3   9  -2   19.30    0.80
   3  -9   2   18.50    0.66
   3  -9   2   17.76    0.75
   3  -9   2   18.64    0.78
   3  -9   2   18.25    0.84
  -4   9  -2   21.85    0.93
  -4   9  -2   21.46    0.94
  -4   9  -2   21.11    0.98
   4  -9   2   21.93    0.90
   4  -9   2   22.17    0.91
   4  -9   2   22.04    0.97
   4  -9   2   22.81    0.79
  -5   9  -2    0.07    0.28
  -5   9  -2   -0.02    0.25
   5  -9   2    0.34    0.25
   5  -9   2    0.38    0.24
   5  -9   2    0.12    0.13
   5  -9   2    0.12    0.26
  -6   9  -2    0.54    0.29
  -6   9  -2    0.25    0.33
   6  -9   2    0.47    0.29
   6  -9   2    0.67    0.28
   6  -9   2    0.38    0.17
  -7   9  -2    4.26    0.45
  -7   9  -2    2.93    0.47
  -7   9  -2    4.29    0.56
   7  -9   2    3.75    0.42
   8   8  -2    2.98    0.41
   8   8  -2    2.89    0.45
  -8  -8   2    3.91    0.55
  -8  -8   2    3.21    0.56
   7   8  -2    8.99    0.58
   7   8  -2    8.46    0.68
  -7  -8   2    7.74    0.66
  -7  -8   2    7.33    0.62
   6   8  -2    0.38    0.20
   6   8  -2    0.31    0.28
   6   8  -2   -0.18    0.23
  -6  -8   2    0.21    0.30
  -6  -8   2    0.07    0.33
   5   8  -2    4.36    0.38
   5   8  -2    4.11    0.27
   5   8  -2    3.97    0.30
  -5  -8   2    4.32    0.44
  -5  -8   2    3.72    0.41
   4   8  -2   12.26    0.61
   4   8  -2   11.82    0.49
  -4  -8   2   12.44    0.46
  -4  -8   2   11.81    0.67
  -4  -8   2   12.30    0.67
  -4  -8   2   11.57    0.60
   3   8  -2   18.62    0.82
   3   8  -2   19.90    0.76
  -3  -8   2   20.20    0.89
  -3  -8   2   21.87    0.82
  -3  -8   2   20.69    0.88
  -3  -8   2   20.45    0.83
  -3  -8   2   20.81    0.72
   2   8  -2   32.77    1.28
   2   8  -2   34.26    1.23
   2   8  -2   34.46    1.33
   2   8  -2   32.70    1.21
  -2  -8   2   33.21    1.30
  -2  -8   2   36.41    1.23
  -2  -8   2   34.93    1.27
  -2  -8   2   35.75    1.35
  -2  -8   2   36.97    1.28
   1   8  -2   28.54    1.05
   1   8  -2   27.93    0.98
   1   8  -2   28.37    1.08
   1   8  -2   30.62    1.11
   1   8  -2   27.75    1.03
  -1  -8   2   27.20    1.04
  -1  -8   2   29.73    1.06
  -1  -8   2   25.67    1.06
  -1  -8   2   29.30    0.99
  -1  -8   2   27.34    1.12
   0   8  -2    0.56    0.13
   0   8  -2    0.35    0.15
   0   8  -2    0.37    0.16
   0   8  -2    0.54    0.14
   0  -8   2    0.48    0.05
   0  -8   2    0.45    0.19
   0  -8   2    0.49    0.16
   0  -8   2    0.53    0.15
  -1   8  -2  115.75    3.88
  -1   8  -2  117.70    3.85
  -1   8  -2  110.99    3.90
  -1   8  -2  115.54    3.86
   1  -8   2  107.94    3.85
   1  -8   2  111.50    3.92
   1  -8   2  107.22    3.88
  -2   8  -2   69.50    2.46
  -2   8  -2   71.23    2.51
  -2   8  -2   74.83    2.48
   2  -8   2   69.30    2.51
   2  -8   2   67.82    2.45
   2  -8   2   69.06    2.44
  -3   8  -2    5.83    0.40
  -3   8  -2    6.61    0.45
  -3   8  -2    6.21    0.25
  -3   8  -2    6.23    0.39
   3  -8   2    5.53    0.37
   3  -8   2    5.82    0.36
   3  -8   2    5.78    0.43
   3  -8   2    6.44    0.26
  -4   8  -2   17.46    0.77
  -4   8  -2   17.26    0.82
  -4   8  -2   16.04    0.75
  -4   8  -2   16.77    0.61
  -4   8  -2   17.42    0.63
   4  -8   2   16.93    0.72
   4  -8   2   17.36    0.63
   4  -8   2   16.22    0.72
   4  -8   2   15.81    0.80
  -5   8  -2   18.12    0.83
  -5   8  -2   18.08    0.90
   5  -8   2   20.08    0.90
   5  -8   2   18.62    0.71
   5  -8   2   17.18    0.81
   5  -8   2   18.39    0.80
  -6   8  -2   12.65    0.80
  -6   8  -2   14.28    0.74
  -6   8  -2   11.70    0.81
   6  -8   2   12.96    0.68
   6  -8   2   13.36    0.81
   6  -8   2   12.97    0.58
   6  -8   2   13.35    0.68
  -7   8  -2    2.64    0.45
  -7   8  -2    3.03    0.38
  -7   8  -2    2.61    0.48
   7  -8   2    2.63    0.29
   7  -8   2    2.83    0.38
   8   7  -2    0.40    0.36
   8   7  -2    0.31    0.33
  -8  -7   2    0.73    0.45
  -8  -7   2    0.12    0.41
   7   7  -2    8.33    0.65
   7   7  -2    8.43    0.57
  -7  -7   2    7.38    0.60
  -7  -7   2    8.87    0.75
   6   7  -2    0.68    0.23
   6   7  -2    0.61    0.12
   6   7  -2    0.78    0.29
  -6  -7   2    0.63    0.33
  -6  -7   2    0.62    0.34
   5   7  -2    1.77    0.26
   5   7  -2    2.06    0.29
   5   7  -2    2.75    0.21
  -5  -7   2    2.39    0.36
  -5  -7   2    2.13    0.36
   4   7  -2    8.92    0.50
   4   7  -2    9.62    0.40
   4   7  -2    9.44    0.37
  -4  -7   2    9.56    0.58
  -4  -7   2    9.60    0.40
  -4  -7   2    9.89    0.55
   3   7  -2    0.18    0.10
   3   7  -2    0.26    0.17
  -3  -7   2    0.17    0.18
  -3  -7   2    0.26    0.20
  -3  -7   2    0.17    0.16
  -3  -7   2    0.04    0.07
  -3  -7   2    0.34    0.12
   2   7  -2   60.92    2.14
   2   7  -2   65.68    2.24
   2   7  -2   61.89    2.19
  -2  -7   2   58.21    2.19
  -2  -7   2   63.04    2.23
  -2  -7   2   59.95    2.17
  -2  -7   2   64.65    2.17
   1   7  -2   21.72    0.81
   1   7  -2   21.22    0.79
   1   7  -2   21.32    0.85
   1   7  -2   22.34    0.85
   1   7  -2   21.88    0.84
  -1  -7   2   20.30    0.87
  -1  -7   2   21.55    0.76
  -1  -7   2   20.20    0.81
  -1  -7   2   23.04    0.82
  -1  -7   2   24.03    0.85
  -1  -7   2   19.09    0.82
   0   7  -2    0.53    0.13
   0   7  -2    0.42    0.15
   0   7  -2    0.41    0.15
   0   7  -2    0.53    0.10
   0  -7   2    0.32    0.11
   0  -7   2    0.31    0.17
   0  -7   2    0.46    0.05
   0  -7   2    0.30    0.13
   0  -7   2    0.37    0.12
  -1   7  -2   15.37    0.59
  -1   7  -2   15.39    0.61
  -1   7  -2   17.38    0.64
  -1   7  -2   15.01    0.65
   1  -7   2   14.22    0.60
   1  -7   2   14.42    0.66
   1  -7   2   16.12    0.61
  -2   7  -2   39.19    1.40
  -2   7  -2   40.27    1.37
  -2   7  -2   39.16    1.30
  -2   7  -2   37.24    1.41
  -2   7  -2   37.48    1.38
   2  -7   2   38.42    1.36
   2  -7   2   38.12    1.37
   2  -7   2   36.96    1.42
   2  -7   2   36.81    1.30
  -3   7  -2    1.45    0.24
  -3   7  -2    1.65    0.12
  -3   7  -2    1.72    0.22
  -3   7  -2    1.73    0.22
   3  -7   2    1.50    0.20
   3  -7   2    1.20    0.17
   3  -7   2    1.64    0.13
   3  -7   2    1.26    0.23
  -4   7  -2    5.05    0.26
  -4   7  -2    5.09    0.21
  -4   7  -2    4.91    0.37
  -4   7  -2    5.23    0.45
  -4   7  -2    5.22    0.40
   4  -7   2    5.11    0.36
   4  -7   2    5.34    0.36
   4  -7   2    5.26    0.27
   4  -7   2    5.21    0.44
  -5   7  -2    3.96    0.29
  -5   7  -2    4.84    0.41
  -5   7  -2    5.00    0.43
  -5   7  -2    4.50    0.36
   5  -7   2    4.52    0.36
   5  -7   2    5.05    0.43
   5  -7   2    4.16    0.33
   5  -7   2    4.70    0.30
  -6   7  -2    2.25    0.38
  -6   7  -2    2.81    0.40
  -6   7  -2    3.29    0.35
   6  -7   2    2.44    0.24
   6  -7   2    2.15    0.36
   6  -7   2    2.68    0.31
  -7   7  -2    2.83    0.43
  -7   7  -2    2.23    0.45
  -7   7  -2    2.53    0.35
   7  -7   2    2.26    0.29
   7  -7   2    3.26    0.38
  -8   7  -2   -0.39    0.39
  -8   7  -2   -0.01    0.38
   8  -7   2   -0.18    0.26
   8  -7   2    0.14    0.29
   8   6  -2    1.36    0.35
   8   6  -2    0.56    0.34
  -8  -6   2    0.41    0.43
  -8  -6   2    0.82    0.39
   7   6  -2   -0.03    0.27
   7   6  -2   -0.01    0.28
  -7  -6   2    0.18    0.33
  -7  -6   2    0.35    0.33
   6   6  -2    0.66    0.23
   6   6  -2    0.97    0.28
   6   6  -2    0.71    0.11
  -6  -6   2    0.90    0.33
  -6  -6   2    0.79    0.32
   5   6  -2   31.28    1.09
   5   6  -2   30.68    1.16
   5   6  -2   31.00    1.21
  -5  -6   2   30.26    1.25
  -5  -6   2   31.47    1.11
  -5  -6   2   31.02    1.26
   4   6  -2    0.10    0.09
   4   6  -2    0.10    0.19
   4   6  -2    0.07    0.06
  -4  -6   2    0.10    0.21
  -4  -6   2    0.22    0.22
   3   6  -2   10.90    0.43
   3   6  -2   11.40    0.42
   3   6  -2   10.98    0.50
  -3  -6   2   10.66    0.54
  -3  -6   2   10.47    0.42
  -3  -6   2   11.45    0.55
  -3  -6   2   12.60    0.47
   2   6  -2   25.31    0.96
   2   6  -2   26.46    1.00
   2   6  -2   28.66    1.05
  -2  -6   2   29.72    1.04
  -2  -6   2   26.62    1.00
  -2  -6   2   24.84    1.02
  -2  -6   2   29.13    0.99
  -2  -6   2   25.52    1.04
   1   6  -2   12.91    0.57
   1   6  -2   11.47    0.53
   1   6  -2   12.21    0.48
   1   6  -2   12.03    0.44
   1   6  -2   12.20    0.52
  -1  -6   2   14.04    0.53
  -1  -6   2   13.15    0.45
  -1  -6   2   12.54    0.49
  -1  -6   2   11.18    0.50
  -1  -6   2   11.58    0.56
  -1  -6   2   11.30    0.49
   0   6  -2    2.07    0.18
   0   6  -2    1.92    0.15
   0   6  -2    1.92    0.19
   0  -6   2    1.78    0.20
   0  -6   2    2.15    0.18
   0  -6   2    2.03    0.09
   0  -6   2    1.53    0.15
  -1   6  -2    0.00    0.10
  -1   6  -2    0.08    0.11
  -1   6  -2    0.05    0.13
  -1   6  -2    0.07    0.09
   1  -6   2    0.11    0.10
   1  -6   2    0.05    0.08
   1  -6   2    0.21    0.13
  -2   6  -2    3.47    0.21
  -2   6  -2    3.36    0.15
  -2   6  -2    3.49    0.29
  -2   6  -2    3.60    0.26
  -2   6  -2    2.95    0.25
  -2   6  -2    3.48    0.23
   2  -6   2    3.70    0.22
   2  -6   2    3.46    0.15
   2  -6   2    3.09    0.23
   2  -6   2    3.64    0.29
   2  -6   2    3.14    0.24
  -3   6  -2   19.38    0.68
  -3   6  -2   18.70    0.80
  -3   6  -2   18.39    0.75
  -3   6  -2   19.28    0.78
   3  -6   2   19.57    0.68
   3  -6   2   18.00    0.73
   3  -6   2   19.01    0.73
   3  -6   2   18.28    0.80
  -4   6  -2    0.32    0.19
  -4   6  -2    0.47    0.12
  -4   6  -2    0.95    0.20
  -4   6  -2    0.57    0.05
  -4   6  -2    0.50    0.21
   4  -6   2    0.56    0.18
   4  -6   2    0.50    0.22
   4  -6   2    0.60    0.17
   4  -6   2    0.62    0.12
  -5   6  -2    0.33    0.25
  -5   6  -2    0.57    0.23
  -5   6  -2    0.28    0.20
   5  -6   2    0.49    0.16
   5  -6   2    0.52    0.26
   5  -6   2    0.69    0.21
   5  -6   2    0.39    0.21
  -6   6  -2    7.13    0.50
  -6   6  -2    7.65    0.61
  -6   6  -2    7.19    0.60
   6  -6   2    7.09    0.43
   6  -6   2    7.36    0.49
   6  -6   2    6.95    0.57
  -7   6  -2    0.27    0.33
  -7   6  -2    0.40    0.26
  -7   6  -2    0.56    0.37
   7  -6   2    0.53    0.28
   7  -6   2    0.44    0.24
  -8   6  -2    0.13    0.41
  -8   6  -2    0.13    0.38
   8  -6   2   -0.16    0.26
   8  -6   2    0.27    0.32
   8   5  -2    2.80    0.38
   8   5  -2    2.17    0.37
  -8  -5   2    2.19    0.45
  -8  -5   2    2.07    0.41
   7   5  -2    0.37    0.25
   7   5  -2    0.50    0.30
  -7  -5   2    0.32    0.32
  -7  -5   2    0.43    0.34
   6   5  -2    4.83    0.41
   6   5  -2    5.52    0.23
   6   5  -2    4.63    0.36
  -6  -5   2    5.99    0.52
  -6  -5   2    6.16    0.48
   5   5  -2    0.82    0.22
   5   5  -2    0.75    0.09
   5   5  -2    0.63    0.19
  -5  -5   2    1.05    0.27
  -5  -5   2    0.89    0.13
  -5  -5   2    0.65    0.22
   4   5  -2   13.10    0.47
   4   5  -2   12.12    0.57
  -4  -5   2   12.22    0.60
  -4  -5   2   13.05    0.63
   3   5  -2  233.78    7.95
   3   5  -2  227.73    7.86
   3   5  -2  241.17    7.86
   3   5  -2  215.57    7.91
   3   5  -2  249.62    7.97
  -3  -5   2  240.11    7.96
  -3  -5   2  223.40    7.94
  -3  -5   2  252.59    7.90
  -3  -5   2  218.34    7.86
  -3  -5   2  231.39    7.95
   2   5  -2   29.14    1.10
   2   5  -2   29.01    1.08
   2   5  -2   31.18    1.12
   2   5  -2   29.39    1.03
  -2  -5   2   30.79    1.10
  -2  -5   2   28.78    1.10
  -2  -5   2   28.21    1.07
  -2  -5   2   30.24    1.05
   1   5  -2   22.43    0.79
   1   5  -2   22.63    0.85
   1   5  -2   24.34    0.82
   1   5  -2   23.25    0.87
  -1  -5   2   21.20    0.88
  -1  -5   2   21.54    0.85
  -1  -5   2   23.72    0.82
  -1  -5   2   23.20    0.80
  -1  -5   2   21.16    0.82
  -1  -5   2   24.91    0.85
   0   5  -2    2.85    0.18
   0   5  -2    2.97    0.16
   0   5  -2    3.14    0.21
   0   5  -2    2.79    0.20
   0  -5   2    2.84    0.16
   0  -5   2    3.09    0.18
   0  -5   2    2.69    0.22
  -1   5  -2   58.67    2.06
  -1   5  -2   57.14    2.08
  -1   5  -2   60.67    2.08
   1  -5   2   60.79    2.01
   1  -5   2   59.69    2.05
   1  -5   2   60.96    2.10
  -2   5  -2   14.79    0.59
  -2   5  -2   13.78    0.55
  -2   5  -2   14.49    0.58
  -2   5  -2   13.44    0.50
  -2   5  -2   14.70    0.53
  -2   5  -2   13.19    0.55
   2  -5   2   13.95    0.50
   2  -5   2   13.16    0.54
   2  -5   2   13.50    0.59
   2  -5   2   14.25    0.54
   2  -5   2   14.41    0.56
   2  -5   2   13.62    0.50
  -3   5  -2    5.40    0.38
  -3   5  -2    5.75    0.33
  -3   5  -2    6.32    0.29
  -3   5  -2    5.94    0.26
  -3   5  -2    6.40    0.36
   3  -5   2    5.55    0.37
   3  -5   2    5.43    0.26
   3  -5   2    6.08    0.30
   3  -5   2    5.64    0.25
   3  -5   2    5.35    0.31
  -4   5  -2   19.25    0.78
  -4   5  -2   19.46    0.84
  -4   5  -2   20.50    0.73
  -4   5  -2   20.11    0.83
   4  -5   2   19.44    0.76
   4  -5   2   18.10    0.72
   4  -5   2   19.00    0.84
   4  -5   2   19.65    0.76
  -5   5  -2    1.10    0.27
  -5   5  -2    1.36    0.23
  -5   5  -2    1.17    0.27
  -5   5  -2    1.88    0.29
   5  -5   2    1.52    0.22
   5  -5   2    1.18    0.19
   5  -5   2    0.94    0.25
   5  -5   2    1.67    0.24
  -6   5  -2    0.53    0.22
  -6   5  -2    0.38    0.30
  -6   5  -2    0.33    0.29
   6  -5   2    0.89    0.24
   6  -5   2    0.52    0.28
   6  -5   2    0.64    0.20
  -7   5  -2    0.69    0.37
  -7   5  -2    0.31    0.24
  -7   5  -2    0.07    0.32
   7  -5   2    0.69    0.27
   7  -5   2    0.45    0.32
   7  -5   2    0.57    0.25
  -8   5  -2   -0.05    0.37
  -8   5  -2    0.01    0.39
   8  -5   2    0.29    0.29
   8  -5   2   -0.05    0.30
   8   4  -2    0.86    0.32
   8   4  -2    0.86    0.23
   8   4  -2    0.88    0.22
   8   4  -2    0.51    0.32
  -8  -4   2    1.12    0.41
  -8  -4   2    0.84    0.38
   7   4  -2    0.50    0.24
   7   4  -2    0.38    0.18
   7   4  -2    0.11    0.27
  -7  -4   2    0.31    0.31
  -7  -4   2    0.54    0.33
   6   4  -2    6.25    0.33
   6   4  -2    6.12    0.46
   6   4  -2    6.14    0.43
   6   4  -2    5.88    0.24
   6   4  -2    6.21    0.24
  -6  -4   2    6.27    0.48
  -6  -4   2    6.08    0.49
   5   4  -2    6.07    0.38
   5   4  -2    6.29    0.26
   5   4  -2    6.28    0.31
   5   4  -2    6.55    0.43
   5   4  -2    6.01    0.25
  -5  -4   2    6.64    0.31
  -5  -4   2    6.54    0.46
  -5  -4   2    6.26    0.47
   4   4  -2    0.24    0.16
   4   4  -2    0.21    0.06
  -4  -4   2    0.00    0.16
  -4  -4   2    0.35    0.19
  -4  -4   2    0.27    0.17
   3   4  -2   23.77    0.82
   3   4  -2   23.34    0.90
   3   4  -2   23.89    0.93
   3   4  -2   23.76    0.84
   3   4  -2   25.14    0.94
  -3  -4   2   23.47    0.85
  -3  -4   2   25.13    0.94
  -3  -4   2   25.70    0.94
  -3  -4   2   23.28    0.91
   2   4  -2    9.48    0.42
   2   4  -2    8.56    0.41
   2   4  -2    8.90    0.39
   2   4  -2    8.91    0.34
  -2  -4   2    8.75    0.34
  -2  -4   2    9.63    0.36
  -2  -4   2    9.00    0.41
  -2  -4   2    8.19    0.42
  -2  -4   2    9.38    0.41
   1   4  -2  154.43    5.16
   1   4  -2  149.61    5.13
   1   4  -2  143.94    5.13
  -1  -4   2  151.23    5.16
  -1  -4   2  154.60    5.11
  -1  -4   2  145.18    5.11
  -1  -4   2  145.51    5.13
  -1  -4   2  164.51    5.14
   0   4  -2   40.12    1.44
   0   4  -2   43.89    1.47
   0   4  -2   42.81    1.43
   0   4  -2   41.44    1.41
   0   4  -2   40.14    1.46
   0  -4   2   40.05    1.44
   0  -4   2   42.89    1.44
   0  -4   2   42.74    1.48
  -1   4  -2   21.83    0.73
  -1   4  -2   20.64    0.77
  -1   4  -2   21.58    0.79
  -1   4  -2   21.04    0.79
  -1   4  -2   21.40    0.76
   1  -4   2   21.15    0.80
   1  -4   2   21.28    0.73
   1  -4   2   21.71    0.76
  -2   4  -2   38.72    1.46
  -2   4  -2   40.81    1.49
  -2   4  -2   42.09    1.43
  -2   4  -2   41.88    1.49
   2  -4   2   44.03    1.49
   2  -4   2   43.48    1.45
   2  -4   2   40.21    1.45
   2  -4   2   42.62    1.50
   2  -4   2   40.30    1.42
  -3   4  -2   90.03    3.02
  -3   4  -2   83.93    3.01
  -3   4  -2   84.96    2.97
  -3   4  -2   87.74    2.95
  -3   4  -2   89.82    2.94
   3  -4   2   88.12    2.95
   3  -4   2   83.63    2.93
   3  -4   2   82.85    2.96
   3  -4   2   82.70    2.95
   3  -4   2   83.47    3.01
   3  -4   2   89.81    3.00
  -4   4  -2   16.42    0.69
  -4   4  -2   14.41    0.59
  -4   4  -2   14.07    0.68
  -4   4  -2   14.71    0.58
  -4   4  -2   14.53    0.61
   4  -4   2   14.20    0.60
   4  -4   2   15.26    0.57
   4  -4   2   14.22    0.68
   4  -4   2   15.55    0.58
   4  -4   2   14.01    0.59
  -5   4  -2   21.28    0.91
  -5   4  -2   19.16    0.91
  -5   4  -2   20.35    0.82
  -5   4  -2   21.01    0.90
   5  -4   2   20.93    0.90
   5  -4   2   20.28    0.80
   5  -4   2   20.21    0.81
  -6   4  -2    2.00    0.25
  -6   4  -2    2.35    0.35
  -6   4  -2    2.38    0.35
   6  -4   2    2.63    0.26
   6  -4   2    2.37    0.35
   6  -4   2    2.18    0.26
  -7   4  -2   16.78    0.93
  -7   4  -2   17.79    0.94
  -7   4  -2   17.81    0.79
   7  -4   2   19.10    0.81
   7  -4   2   17.45    0.92
   7  -4   2   18.38    0.80
  -8   4  -2    0.82    0.40
  -8   4  -2    0.55    0.38
   8  -4   2    0.86    0.30
   8  -4   2    0.35    0.30
   9   3  -2    3.39    0.44
   9   3  -2    3.42    0.33
  -9  -3   2    2.46    0.47
  -9  -3   2    3.53    0.53
   8   3  -2    9.13    0.63
   8   3  -2    9.08    0.62
   8   3  -2    9.53    0.49
  -8  -3   2    8.67    0.70
  -8  -3   2    7.22    0.62
   7   3  -2    1.84    0.22
   7   3  -2    1.74    0.30
   7   3  -2    1.44    0.31
  -7  -3   2    1.97    0.35
  -7  -3   2    1.50    0.36
   6   3  -2   13.28    0.55
   6   3  -2   13.56    0.61
   6   3  -2   13.14    0.66
  -6  -3   2   12.82    0.69
  -6  -3   2   13.77    0.73
   5   3  -2   59.72    1.98
   5   3  -2   57.03    2.06
   5   3  -2   57.61    2.09
   5   3  -2   58.39    1.98
   5   3  -2   58.79    2.02
  -5  -3   2   56.87    2.11
  -5  -3   2   61.23    2.15
  -5  -3   2   58.05    2.03
  -5  -3   2   58.74    2.13
   4   3  -2   35.39    1.23
   4   3  -2   35.38    1.25
   4   3  -2   36.31    1.31
   4   3  -2   34.72    1.29
   4   3  -2   36.54    1.23
  -4  -3   2   38.51    1.34
  -4  -3   2   35.98    1.35
  -4  -3   2   34.64    1.26
  -4  -3   2   36.41    1.35
   3   3  -2   67.98    2.41
   3   3  -2   74.86    2.50
   3   3  -2   68.63    2.44
   3   3  -2   75.38    2.50
   3   3  -2   71.09    2.47
  -3  -3   2   69.67    2.49
  -3  -3   2   68.58    2.48
  -3  -3   2   71.54    2.49
  -3  -3   2   75.66    2.45
  -3  -3   2   69.26    2.43
   2   3  -2    0.53    0.05
   2   3  -2    0.51    0.09
   2   3  -2    0.63    0.13
   2   3  -2    0.72    0.12
   2   3  -2    0.36    0.07
  -2  -3   2    0.50    0.11
  -2  -3   2    0.45    0.06
  -2  -3   2    0.74    0.12
  -2  -3   2    0.51    0.11
   1   3  -2  472.65   15.09
   1   3  -2  430.10   14.93
   1   3  -2  429.19   14.95
   1   3  -2  433.50   15.09
  -1  -3   2  443.70   15.01
  -1  -3   2  447.10   14.94
  -1  -3   2  444.75   14.98
  -1  -3   2  431.88   14.97
   0   3  -2  370.91   12.21
   0   3  -2  339.26   12.25
   0   3  -2  358.99   12.25
   0   3  -2  369.20   12.22
   0   3  -2  364.35   12.12
   0   3  -2  382.24   12.24
   0  -3   2  354.10   12.22
   0  -3   2  359.62   13.48
   0  -3   2  349.71   12.19
   0  -3   2  352.37   12.20
   0  -3   2  347.70   12.12
   0  -3   2  372.50   12.28
  -1   3  -2   85.08    2.87
  -1   3  -2   83.47    2.85
  -1   3  -2   86.14    2.83
  -1   3  -2   82.93    2.87
  -1   3  -2   85.41    2.84
   1  -3   2   82.14    2.83
   1  -3   2   85.33    2.84
   1  -3   2   78.83    2.87
  -2   3  -2    1.90    0.17
  -2   3  -2    1.90    0.18
  -2   3  -2    1.81    0.12
  -2   3  -2    1.58    0.11
  -2   3  -2    1.70    0.14
   2  -3   2    1.46    0.11
   2  -3   2    1.45    0.16
   2  -3   2    1.44    0.12
  -3   3  -2    9.44    0.46
  -3   3  -2    8.71    0.45
  -3   3  -2    9.04    0.37
  -3   3  -2    9.34    0.38
  -3   3  -2    9.34    0.40
   3  -3   2    9.12    0.37
   3  -3   2    9.17    0.43
   3  -3   2    9.04    0.38
   3  -3   2    9.16    0.38
   3  -3   2    9.61    0.46
   3  -3   2    8.84    0.39
  -4   3  -2   22.20    0.83
  -4   3  -2   21.35    0.81
  -4   3  -2   22.33    0.90
  -4   3  -2   21.80    0.90
  -4   3  -2   21.75    0.87
  -4   3  -2   23.02    0.81
   4  -3   2   20.38    0.89
   4  -3   2   20.82    0.81
   4  -3   2   21.95    0.80
   4  -3   2   21.29    0.80
  -5   3  -2   29.58    1.22
  -5   3  -2   29.27    1.14
  -5   3  -2   31.09    1.21
  -5   3  -2   33.28    1.26
   5  -3   2   30.05    1.12
   5  -3   2   30.92    1.14
   5  -3   2   28.71    1.22
   5  -3   2   32.29    1.14
  -6   3  -2    0.46    0.19
  -6   3  -2    0.44    0.26
  -6   3  -2    0.49    0.27
   6  -3   2    0.38    0.26
   6  -3   2    0.32    0.21
   6  -3   2    0.59    0.21
  -7   3  -2    7.62    0.57
  -7   3  -2    6.95    0.46
  -7   3  -2    7.48    0.64
   7  -3   2    7.63    0.61
   7  -3   2    6.90    0.49
   7  -3   2    7.72    0.50
  -8   3  -2    1.43    0.40
  -8   3  -2    1.12    0.39
   8  -3   2    1.14    0.32
   8  -3   2    1.37    0.32
   9   2  -2    0.29    0.34
   9   2  -2    0.05    0.26
  -9  -2   2    0.24    0.37
  -9  -2   2    0.38    0.42
   8   2  -2    1.21    0.24
   8   2  -2    1.52    0.33
   8   2  -2    0.96    0.33
  -8  -2   2    1.67    0.42
  -8  -2   2    1.17    0.37
   7   2  -2    2.87    0.26
   7   2  -2    3.39    0.23
   7   2  -2    3.76    0.38
   7   2  -2    3.10    0.33
  -7  -2   2    2.97    0.37
  -7  -2   2    4.20    0.45
   6   2  -2    6.05    0.45
   6   2  -2    6.59    0.43
   6   2  -2    6.94    0.36
  -6  -2   2    6.68    0.49
  -6  -2   2    6.07    0.49
   5   2  -2    3.87    0.30
   5   2  -2    3.01    0.23
   5   2  -2    3.45    0.26
   5   2  -2    3.40    0.14
  -5  -2   2    2.85    0.28
  -5  -2   2    3.53    0.33
  -5  -2   2    2.74    0.30
   4   2  -2  107.69    3.63
   4   2  -2  107.72    3.71
   4   2  -2  109.69    3.67
   4   2  -2  109.73    3.74
   4   2  -2  104.22    3.69
  -4  -2   2  109.29    3.75
  -4  -2   2  106.12    3.73
  -4  -2   2  106.58    3.67
  -4  -2   2  109.90    3.75
   3   2  -2  155.79    5.41
   3   2  -2  158.88    5.39
   3   2  -2  159.21    5.36
   3   2  -2  160.35    5.35
   3   2  -2  155.56    5.38
   3   2  -2  161.65    5.34
  -3  -2   2  169.48    5.40
  -3  -2   2  147.82    5.41
  -3  -2   2  159.54    5.42
   2   2  -2  706.94   23.42
   2   2  -2  683.05   23.22
   2   2  -2  702.35   23.29
  -2  -2   2  662.33   23.22
  -2  -2   2  689.87   23.34
  -2  -2   2  657.57   23.14
  -2  -2   2  697.46   23.35
   1   2  -2  351.46   12.28
   1   2  -2  386.69   12.57
   1   2  -2  354.46   12.27
   1   2  -2  355.31   12.36
  -1  -2   2  358.78   12.39
  -1  -2   2  357.47   12.28
  -1  -2   2  370.01   12.30
  -1  -2   2  367.03   12.35
  -1  -2   2  364.26   12.25
   0   2  -2  306.11   10.24
   0   2  -2  305.54   10.23
   0   2  -2  292.83   10.29
   0   2  -2  305.82   10.32
   0   2  -2  315.07   10.26
   0  -2   2  308.46   10.24
   0  -2   2  305.80   10.24
   0  -2   2  299.81   10.31
   0  -2   2  304.10   10.36
   0  -2   2  287.69   10.24
   0  -2   2  297.99   10.21
  -1   2  -2  187.48    6.29
  -1   2  -2  190.61    6.31
  -1   2  -2  189.85    6.29
  -1   2  -2  195.51    6.37
  -1   2  -2  190.94    6.36
   1  -2   2  177.80    6.40
   1  -2   2  176.43    6.30
   1  -2   2  189.12    6.35
   1  -2   2  180.13    6.31
  -2   2  -2    7.99    0.32
  -2   2  -2    8.33    0.37
  -2   2  -2    7.73    0.37
  -2   2  -2    8.20    0.34
  -2   2  -2    8.46    0.31
   2  -2   2    8.14    0.32
   2  -2   2    8.15    0.38
   2  -2   2    7.79    0.32
   2  -2   2    8.42    0.33
  -3   2  -2   38.26    1.33
  -3   2  -2   37.96    1.35
  -3   2  -2   39.51    1.39
  -3   2  -2   39.03    1.32
  -3   2  -2   36.44    1.37
   3  -2   2   37.41    1.32
   3  -2   2   37.61    1.31
   3  -2   2   35.49    1.31
   3  -2   2   35.87    1.37
  -4   2  -2  110.95    3.91
  -4   2  -2  108.04    3.93
  -4   2  -2  117.05    3.87
  -4   2  -2  117.04    3.95
  -4   2  -2  112.91    3.86
  -4   2  -2  114.17    3.87
   4  -2   2  109.80    3.86
   4  -2   2  114.34    3.86
   4  -2   2  114.21    3.87
   4  -2   2  112.39    3.94
  -5   2  -2   68.96    2.47
  -5   2  -2   71.54    2.50
  -5   2  -2   66.99    2.38
  -5   2  -2   68.58    2.44
   5  -2   2   65.28    2.46
   5  -2   2   69.13    2.36
   5  -2   2   68.60    2.37
   5  -2   2   66.00    2.37
  -6   2  -2   38.11    1.43
  -6   2  -2   39.50    1.52
  -6   2  -2   40.22    1.55
   6  -2   2   38.88    1.43
   6  -2   2   38.56    1.53
  -7   2  -2    0.65    0.31
  -7   2  -2    0.67    0.30
   7  -2   2    0.75    0.23
   7  -2   2    0.79    0.33
   7  -2   2    0.65    0.27
  -8   2  -2   12.07    0.80
  -8   2  -2   10.49    0.80
   8  -2   2   11.87    0.79
   8  -2   2   11.47    0.65
   8  -2   2   11.49    0.68
   9   1  -2    8.87    0.56
   9   1  -2   10.12    0.69
  -9  -1   2    8.78    0.75
  -9  -1   2    9.88    0.79
   8   1  -2   14.81    0.67
   8   1  -2   14.18    0.77
   8   1  -2   13.62    0.71
  -8  -1   2   13.71    0.83
  -8  -1   2   13.89    0.88
   7   1  -2    8.61    0.39
   7   1  -2    8.47    0.46
   7   1  -2    7.82    0.56
   7   1  -2    9.06    0.54
  -7  -1   2    9.26    0.60
  -7  -1   2    8.63    0.64
   6   1  -2   39.44    1.43
   6   1  -2   38.34    1.35
   6   1  -2   37.72    1.31
   6   1  -2   37.65    1.39
   6   1  -2   37.54    1.27
  -6  -1   2   34.87    1.43
  -6  -1   2   36.86    1.27
  -6  -1   2   36.67    1.27
  -6  -1   2   39.04    1.49
  -6  -1   2   36.20    1.47
   5   1  -2   31.24    1.09
   5   1  -2   30.38    1.07
   5   1  -2   31.54    1.03
   5   1  -2   30.42    1.15
   5   1  -2   29.16    1.12
  -5  -1   2   30.26    1.17
  -5  -1   2   29.60    1.19
  -5  -1   2   29.03    1.18
   4   1  -2  115.75    3.98
   4   1  -2  118.12    3.92
   4   1  -2  111.76    3.99
   4   1  -2  115.95    3.96
   4   1  -2  119.73    4.02
   4   1  -2  118.66    4.02
  -4  -1   2  114.65    4.01
  -4  -1   2  119.94    4.03
  -4  -1   2  114.18    3.96
  -4  -1   2  115.28    4.03
   3   1  -2   79.30    2.79
   3   1  -2   81.76    2.76
   3   1  -2   83.59    2.78
   3   1  -2   80.07    2.81
   3   1  -2   77.75    2.88
  -3  -1   2   83.07    2.82
  -3  -1   2   83.14    2.81
  -3  -1   2   80.76    2.80
   2   1  -2  613.55   22.12
   2   1  -2  644.61   22.09
   2   1  -2  667.17   22.15
  -2  -1   2  653.60   22.14
  -2  -1   2  679.61   22.25
  -2  -1   2  616.02   22.95
  -2  -1   2  695.76   22.24
   1   1  -2   35.38    1.17
   1   1  -2   33.51    1.17
   1   1  -2   34.99    1.20
   1   1  -2   35.20    1.18
  -1  -1   2   31.46    1.19
  -1  -1   2   34.75    1.19
  -1  -1   2   35.14    1.20
  -1  -1   2   35.40    1.17
  -1  -1   2   33.97    1.18
   0   1  -2  455.71   15.87
   0   1  -2  463.68   15.90
   0   1  -2  473.05   15.84
   0   1  -2  465.98   15.86
   0   1  -2  483.97   15.85
   0  -1   2  458.77   15.86
   0  -1   2  473.15   15.86
   0  -1   2  480.64   15.83
   0  -1   2  485.85   15.85
   0  -1   2  447.00   15.89
  -1   1  -2  668.09   21.65
  -1   1  -2  636.34   21.42
  -1   1  -2  619.43   21.72
  -1   1  -2  602.96   21.51
  -1   1  -2  655.62   21.50
  -1   1  -2  654.83   21.63
   1  -1   2  637.00   21.52
   1  -1   2  622.33   21.67
   1  -1   2  645.16   21.43
   1  -1   2  616.51   21.62
   1  -1   2  627.58   21.56
   1  -1   2  641.91   21.48
  -2   1  -2   95.45    3.14
  -2   1  -2   91.85    3.13
  -2   1  -2   90.40    3.15
  -2   1  -2   93.98    3.18
  -2   1  -2   90.90    3.18
   2  -1   2   91.52    3.14
   2  -1   2   92.85    3.21
   2  -1   2   92.02    3.13
   2  -1   2   89.27    3.18
   2  -1   2   92.10    3.14
   2  -1   2   93.00    3.10
  -3   1  -2   82.92    2.74
  -3   1  -2   77.02    2.76
  -3   1  -2   79.39    2.79
  -3   1  -2   83.04    2.80
  -3   1  -2   80.00    2.74
  -3   1  -2   84.36    2.75
   3  -1   2   74.42    2.78
   3  -1   2   79.80    2.73
   3  -1   2   78.25    2.74
  -4   1  -2   12.48    0.51
  -4   1  -2   12.53    0.59
  -4   1  -2   12.43    0.49
  -4   1  -2   11.61    0.58
  -4   1  -2   11.67    0.54
  -4   1  -2   11.92    0.51
   4  -1   2   12.64    0.49
   4  -1   2   11.45    0.50
   4  -1   2   12.19    0.50
   4  -1   2   12.65    0.58
  -5   1  -2   40.02    1.45
  -5   1  -2   34.79    1.38
  -5   1  -2   34.74    1.41
   5  -1   2   35.46    1.41
   5  -1   2   37.46    1.30
   5  -1   2   37.06    1.31
   5  -1   2   36.07    1.33
  -6   1  -2    1.86    0.30
  -6   1  -2    1.34    0.29
   6  -1   2    2.05    0.18
   6  -1   2    1.59    0.30
   6  -1   2    1.85    0.22
  -7   1  -2    3.89    0.42
  -7   1  -2    3.88    0.43
   7  -1   2    4.24    0.43
   7  -1   2    3.78    0.31
  -8   1  -2    0.22    0.36
  -8   1  -2    0.45    0.37
   8  -1   2    0.25    0.34
   8  -1   2    0.66    0.29
   8  -1   2    0.34    0.25
   9   0  -2    7.19    0.52
   9   0  -2    6.42    0.53
  -9   0   2    5.71    0.62
  -9   0   2    6.34    0.60
   8   0  -2    0.64    0.30
   8   0  -2    0.10    0.29
   8   0  -2    0.52    0.24
  -8   0   2    0.87    0.38
  -8   0   2   -0.02    0.31
   7   0  -2    4.40    0.36
   7   0  -2    3.76    0.24
   7   0  -2    4.22    0.31
   7   0  -2    3.57    0.35
  -7   0   2    3.25    0.41
  -7   0   2    3.44    0.39
   6   0  -2   17.87    0.70
   6   0  -2   17.15    0.64
   6   0  -2   17.06    0.61
   6   0  -2   17.95    0.76
  -6   0   2   16.45    0.77
  -6   0   2   16.38    0.82
  -6   0   2   17.67    0.82
   5   0  -2   18.59    0.74
   5   0  -2   17.90    0.76
   5   0  -2   18.51    0.67
   5   0  -2   18.65    0.71
   5   0  -2   18.70    0.64
  -5   0   2   17.33    0.77
  -5   0   2   18.83    0.80
  -5   0   2   18.76    0.81
   4   0  -2    1.57    0.18
   4   0  -2    1.21    0.18
   4   0  -2    1.42    0.17
   4   0  -2    1.26    0.10
   4   0  -2    0.97    0.12
   4   0  -2    1.36    0.16
   4   0  -2    1.26    0.09
  -4   0   2    1.23    0.19
  -4   0   2    1.13    0.13
  -4   0   2    0.82    0.15
  -4   0   2    1.53    0.19
  -4   0   2    1.33    0.16
   3   0  -2   38.23    1.42
   3   0  -2   39.68    1.40
   3   0  -2   39.83    1.43
   3   0  -2   43.70    1.48
   3   0  -2   42.70    1.46
   3   0  -2   40.92    1.41
   3   0  -2   39.98    1.38
  -3   0   2   40.96    1.46
  -3   0   2   40.20    1.44
  -3   0   2   40.51    1.38
  -3   0   2   41.48    1.45
  -3   0   2   41.78    1.42
   2   0  -2  191.39    6.61
   2   0  -2  193.58    6.56
   2   0  -2  196.46    6.57
   2   0  -2  192.85    6.56
   2   0  -2  194.57    6.59
  -2   0   2  196.67    6.57
  -2   0   2  193.21    6.53
  -2   0   2  182.77    6.52
  -2   0   2  194.00    6.55
  -2   0   2  195.94    6.53
  -2   0   2  196.08    6.52
   1   0  -2   52.71    1.71
   1   0  -2   50.12    1.72
   1   0  -2   47.87    1.70
   1   0  -2   48.12    1.70
   1   0  -2   50.41    1.70
   1   0  -2   50.91    1.70
   1   0  -2   49.34    1.69
  -1   0   2   49.30    1.70
  -1   0   2   48.87    1.72
  -1   0   2   50.49    1.70
  -1   0   2   49.65    1.70
  -1   0   2   49.88    1.69
  -1   0   2   51.58    1.71
   0   0  -2    1.41    0.07
   0   0  -2    1.43    0.07
   0   0  -2    1.76    0.08
   0   0  -2    1.53    0.06
   0   0  -2    1.52    0.08
   0   0   2    1.44    0.07
   0   0   2    1.57    0.07
   0   0   2    1.47    0.08
   0   0   2    1.59    0.08
  -1   0  -2    4.76    0.23
  -1   0  -2    5.17    0.20
  -1   0  -2    5.06    0.22
  -1   0  -2    5.19    0.24
  -1   0  -2    5.09    0.19
   1   0   2    4.90    0.19
   1   0   2    5.05    0.22
   1   0   2    5.00    0.23
   1   0   2    4.75    0.23
   1   0   2    5.29    0.21
  -2   0  -2  409.83   14.01
  -2   0  -2  388.58   14.02
  -2   0  -2  416.03   14.06
  -2   0  -2  420.54   13.96
  -2   0  -2  423.90   14.05
  -2   0  -2  418.37   13.95
   2   0   2  420.05   14.02
   2   0   2  419.49   14.19
   2   0   2  411.60   14.04
   2   0   2  405.35   14.06
  -3   0  -2  189.18    6.23
  -3   0  -2  194.28    6.31
  -3   0  -2  181.50    6.26
  -3   0  -2  184.76    6.29
  -3   0  -2  181.46    6.24
   3   0   2  186.73    6.23
   3   0   2  177.54    6.24
   3   0   2  179.52    6.29
   3   0   2  181.97    6.23
   3   0   2  185.58    6.29
  -4   0  -2   74.52    2.53
  -4   0  -2   78.49    2.63
  -4   0  -2   66.37    2.56
  -4   0  -2   72.81    2.60
   4   0   2   73.34    2.54
   4   0   2   74.58    2.52
   4   0   2   73.41    2.60
  -5   0  -2   52.21    1.78
  -5   0  -2   49.59    1.84
  -5   0  -2   50.22    1.87
   5   0   2   50.95    1.77
   5   0   2   50.55    1.87
   5   0   2   48.29    1.78
   5   0   2   51.02    1.77
  -6   0  -2   27.98    1.15
  -6   0  -2   27.51    1.17
   6   0   2   25.59    1.16
   6   0   2   29.07    1.05
   6   0   2   27.50    1.08
   6   0   2   29.46    1.03
   6   0   2   28.53    0.97
  -7   0  -2   16.85    0.89
  -7   0  -2   16.43    0.86
   7   0   2   16.92    0.87
   7   0   2   17.88    0.74
  -8   0  -2   28.58    1.31
  -8   0  -2   27.56    1.33
   8   0   2   30.17    1.21
   8   0   2   28.81    1.29
   8   0   2   29.17    1.14
   9  -1  -2   10.37    0.68
   9  -1  -2    8.63    0.58
  -9   1   2    8.67    0.76
  -9   1   2    7.83    0.69
   8  -1  -2   14.29    0.73
   8  -1  -2   13.42    0.67
  -8   1   2   13.74    0.80
  -8   1   2   13.85    0.83
   7  -1  -2    8.62    0.52
   7  -1  -2    8.37    0.47
   7  -1  -2    7.98    0.35
   7  -1  -2    7.62    0.52
  -7   1   2    8.19    0.60
  -7   1   2    8.02    0.57
   6  -1  -2   37.17    1.29
   6  -1  -2   36.61    1.40
   6  -1  -2   36.50    1.29
   6  -1  -2   37.96    1.35
   6  -1  -2   37.24    1.37
  -6   1   2   36.87    1.47
  -6   1   2   38.12    1.46
  -6   1   2   37.04    1.43
   5  -1  -2   31.29    1.06
   5  -1  -2   31.19    1.11
   5  -1  -2   29.97    1.15
   5  -1  -2   30.34    1.12
   5  -1  -2   30.03    1.06
  -5   1   2   30.59    1.20
  -5   1   2   29.91    1.07
  -5   1   2   31.79    1.20
  -5   1   2   29.45    1.16
   4  -1  -2  115.46    4.00
   4  -1  -2  115.20    3.93
   4  -1  -2  116.33    3.96
   4  -1  -2  112.78    3.97
   4  -1  -2  118.23    3.93
   4  -1  -2  113.16    3.99
  -4   1   2  123.07    3.98
  -4   1   2  115.62    4.00
  -4   1   2  116.92    3.97
  -4   1   2  118.29    4.02
  -4   1   2  117.26    3.98
  -4   1   2  118.08    3.94
  -4   1   2  111.98    4.02
   3  -1  -2   79.54    2.76
   3  -1  -2   78.73    2.79
   3  -1  -2   82.46    2.80
   3  -1  -2   83.55    2.77
   3  -1  -2   79.68    2.79
  -3   1   2   82.30    2.81
  -3   1   2   84.85    2.79
  -3   1   2   82.75    2.79
  -3   1   2   78.20    2.83
  -3   1   2   81.44    2.76
  -3   1   2   85.26    2.82
   2  -1  -2  666.99   22.33
   2  -1  -2  652.23   22.23
   2  -1  -2  687.27   22.33
   2  -1  -2  653.04   24.07
   2  -1  -2  587.46   22.28
   2  -1  -2  650.99   23.12
  -2   1   2  605.29   22.94
  -2   1   2  692.59   22.35
  -2   1   2  685.38   22.25
  -2   1   2  698.32   22.34
  -2   1   2  654.21   22.31
  -2   1   2  654.35   22.32
  -2   1   2  678.30   22.22
   1  -1  -2   33.98    1.20
   1  -1  -2   33.76    1.20
   1  -1  -2   35.65    1.19
   1  -1  -2   35.72    1.20
   1  -1  -2   36.53    1.20
   1  -1  -2   35.62    1.20
  -1   1   2   35.54    1.19
  -1   1   2   36.62    1.20
  -1   1   2   34.88    1.22
  -1   1   2   33.49    1.20
  -1   1   2   37.10    1.21
  -1   1   2   36.09    1.20
  -1   1   2   34.27    1.21
  -1   1   2   35.22    1.21
  -1   1   2   35.05    1.20
   0  -1  -2  456.23   16.06
   0  -1  -2  469.58   16.54
   0  -1  -2  475.75   16.10
   0  -1  -2  496.99   16.09
   0  -1  -2  483.37   16.08
   0  -1  -2  467.14   16.13
   0   1   2  443.32   16.09
   0   1   2  482.91   16.10
   0   1   2  485.78   16.60
   0   1   2  489.48   16.11
   0   1   2  487.02   16.10
  -1  -1  -2  627.77   21.46
  -1  -1  -2  635.08   21.37
  -1  -1  -2  662.77   21.38
   1   1   2  608.96   21.52
   1   1   2  644.41   21.37
   1   1   2  640.25   21.42
   1   1   2  613.93   21.45
  -2  -1  -2   95.34    3.15
  -2  -1  -2   91.58    3.09
  -2  -1  -2   90.25    3.11
  -2  -1  -2   90.21    3.14
   2   1   2   90.85    3.14
   2   1   2   90.12    3.11
   2   1   2   90.80    3.10
   2   1   2   90.12    3.10
   2   1   2   90.37    3.14
   2   1   2   90.09    3.09
  -3  -1  -2   79.19    2.78
  -3  -1  -2   80.07    2.76
  -3  -1  -2   80.35    2.80
  -3  -1  -2   80.49    2.75
   3   1   2   82.89    2.80
   3   1   2   79.07    2.72
   3   1   2   78.98    2.73
   3   1   2   78.34    2.79
   3   1   2   79.33    2.74
   3   1   2   79.79    2.75
  -4  -1  -2   11.89    0.58
  -4  -1  -2   12.76    0.54
  -4  -1  -2   12.22    0.60
   4   1   2   12.20    0.53
   4   1   2   11.24    0.57
   4   1   2   12.34    0.51
   4   1   2   12.24    0.48
  -5  -1  -2   34.93    1.41
  -5  -1  -2   38.05    1.39
  -5  -1  -2   36.95    1.33
   5   1   2   38.29    1.31
   5   1   2   37.70    1.32
   5   1   2   35.77    1.42
   5   1   2   35.84    1.34
  -6  -1  -2    1.91    0.16
  -6  -1  -2    2.13    0.34
  -6  -1  -2    1.89    0.29
   6   1   2    2.36    0.19
   6   1   2    1.72    0.32
   6   1   2    2.02    0.26
   6   1   2    2.05    0.21
  -7  -1  -2    4.38    0.47
  -7  -1  -2    3.55    0.40
  -7  -1  -2    3.62    0.25
   7   1   2    3.59    0.29
   7   1   2    4.40    0.44
  -8  -1  -2    0.25    0.36
  -8  -1  -2    0.51    0.37
   8   1   2    0.27    0.23
   8   1   2    0.28    0.30
   8   1   2    0.35    0.36
   9  -2  -2    0.01    0.30
   9  -2  -2    0.53    0.33
  -9   2   2    0.51    0.38
  -9   2   2    0.64    0.45
   8  -2  -2    2.24    0.31
   8  -2  -2    1.49    0.30
  -8   2   2    0.85    0.42
  -8   2   2    1.28    0.34
   7  -2  -2    3.58    0.34
   7  -2  -2    3.30    0.34
   7  -2  -2    2.87    0.29
  -7   2   2    3.83    0.39
  -7   2   2    3.57    0.44
   6  -2  -2    7.33    0.41
   6  -2  -2    6.60    0.28
   6  -2  -2    6.44    0.39
   6  -2  -2    6.71    0.44
  -6   2   2    7.01    0.49
  -6   2   2    6.38    0.32
  -6   2   2    6.88    0.50
  -6   2   2    6.06    0.47
   5  -2  -2    3.29    0.17
   5  -2  -2    3.09    0.19
   5  -2  -2    3.29    0.24
   5  -2  -2    3.56    0.28
   5  -2  -2    2.72    0.23
  -5   2   2    3.95    0.34
  -5   2   2    2.75    0.30
  -5   2   2    3.02    0.21
  -5   2   2    2.98    0.27
   4  -2  -2  108.33    3.67
   4  -2  -2  105.81    3.70
   4  -2  -2  108.81    3.68
   4  -2  -2  111.19    3.74
   4  -2  -2  104.76    3.73
   4  -2  -2  106.79    3.71
  -4   2   2  108.29    3.77
  -4   2   2  109.04    3.69
  -4   2   2  110.95    3.73
  -4   2   2  109.61    3.74
  -4   2   2  111.38    3.76
  -4   2   2  102.86    3.73
  -4   2   2  114.08    3.72
   3  -2  -2  156.58    5.37
   3  -2  -2  159.42    5.34
   3  -2  -2  158.62    5.34
   3  -2  -2  160.06    5.36
   3  -2  -2  153.99    5.36
  -3   2   2  155.44    5.38
  -3   2   2  158.12    5.37
  -3   2   2  157.49    5.37
  -3   2   2  164.59    5.34
  -3   2   2  163.19    5.39
  -3   2   2  151.89    5.34
  -3   2   2  161.44    5.41
   2  -2  -2  680.27   23.53
   2  -2  -2  695.00   23.51
   2  -2  -2  684.50   23.45
   2  -2  -2  680.24   23.51
   2  -2  -2  712.43   23.52
   2  -2  -2  731.35   23.54
   2  -2  -2  672.84   23.52
  -2   2   2  629.53   23.48
  -2   2   2  743.92   23.56
  -2   2   2  703.80   23.54
  -2   2   2  687.05   23.55
  -2   2   2  704.81   23.54
  -2   2   2  717.49   23.47
   1  -2  -2  339.85   12.43
   1  -2  -2  349.40   12.48
   1  -2  -2  360.44   12.47
   1  -2  -2  371.07   12.54
   1  -2  -2  381.84   12.40
   1  -2  -2  361.25   12.44
   1  -2  -2  379.35   12.40
  -1   2   2  377.45   12.52
  -1   2   2  369.26   12.49
  -1   2   2  377.92   12.41
  -1   2   2  358.88   12.49
  -1   2   2  393.67   12.42
  -1   2   2  366.79   12.48
  -1   2   2  365.72   13.36
  -1   2   2  368.36   12.44
   0  -2  -2  312.77   10.49
   0  -2  -2  300.09   10.48
   0  -2  -2  305.85   10.56
   0  -2  -2  308.32   10.49
   0  -2  -2  310.45   10.50
   0  -2  -2  305.82   10.46
   0   2   2  316.78   10.56
   0   2   2  316.21   10.47
   0   2   2  316.67   10.49
   0   2   2  310.81   10.51
   0   2   2  299.68   10.43
   0   2   2  308.94   10.51
  -1  -2  -2  188.01    6.42
  -1  -2  -2  190.13    6.47
  -1  -2  -2  184.55    6.41
  -1  -2  -2  179.28    6.40
   1   2   2  201.43    6.46
   1   2   2  194.99    6.47
   1   2   2  191.96    6.47
   1   2   2  185.50    6.39
   1   2   2  193.53    6.42
  -2  -2  -2    8.91    0.38
  -2  -2  -2    7.90    0.36
  -2  -2  -2    7.59    0.34
  -2  -2  -2    8.06    0.31
   2   2   2    8.32    0.30
   2   2   2    9.59    0.34
   2   2   2    7.82    0.33
   2   2   2    8.28    0.37
   2   2   2    7.39    0.37
  -3  -2  -2   36.22    1.33
  -3  -2  -2   36.26    1.36
  -3  -2  -2   37.11    1.29
  -3  -2  -2   37.55    1.38
   3   2   2   37.48    1.33
   3   2   2   37.96    1.32
   3   2   2   36.54    1.36
   3   2   2   39.13    1.38
   3   2   2   37.56    1.32
   3   2   2   37.62    1.29
  -4  -2  -2  109.90    3.90
  -4  -2  -2  110.28    3.93
  -4  -2  -2  112.78    3.83
  -4  -2  -2  118.98    3.96
   4   2   2  112.34    3.93
   4   2   2  114.01    3.90
   4   2   2  111.38    3.88
   4   2   2  115.33    3.84
  -5  -2  -2   65.49    2.31
  -5  -2  -2   66.79    2.44
  -5  -2  -2   68.93    2.41
   5   2   2   66.69    2.37
   5   2   2   66.83    2.43
   5   2   2   69.40    2.34
   5   2   2   67.84    2.33
  -6  -2  -2   39.49    1.56
  -6  -2  -2   39.20    1.52
  -6  -2  -2   39.07    1.38
   6   2   2   40.41    1.55
   6   2   2   39.42    1.46
   6   2   2   39.45    1.41
   6   2   2   39.37    1.41
  -7  -2  -2    0.45    0.30
  -7  -2  -2    0.21    0.31
   7   2   2    0.63    0.34
   7   2   2    0.45    0.19
  -8  -2  -2   10.99    0.81
  -8  -2  -2   12.31    0.84
   8   2   2   12.18    0.79
   8   2   2   12.06    0.60
   9  -3  -2    3.27    0.40
   9  -3  -2    3.79    0.40
  -9   3   2    3.56    0.55
  -9   3   2    2.79    0.44
   8  -3  -2    8.91    0.59
   8  -3  -2    9.51    0.58
  -8   3   2    8.25    0.65
  -8   3   2    9.07    0.70
   7  -3  -2    1.59    0.28
   7  -3  -2    1.65    0.28
   7  -3  -2    1.64    0.27
  -7   3   2    1.49    0.38
  -7   3   2    1.60    0.19
  -7   3   2    2.10    0.32
   6  -3  -2   13.88    0.60
   6  -3  -2   13.82    0.60
   6  -3  -2   12.98    0.63
   6  -3  -2   13.06    0.48
   6  -3  -2   13.28    0.52
  -6   3   2   12.67    0.54
  -6   3   2   13.23    0.68
  -6   3   2   12.96    0.65
  -6   3   2   12.79    0.69
   5  -3  -2   59.33    2.05
   5  -3  -2   58.97    2.06
   5  -3  -2   58.73    1.99
   5  -3  -2   58.29    2.08
  -5   3   2   58.08    2.03
  -5   3   2   60.20    2.12
  -5   3   2   57.19    2.09
  -5   3   2   57.64    2.14
   4  -3  -2   36.17    1.22
   4  -3  -2   33.33    1.26
   4  -3  -2   36.00    1.29
   4  -3  -2   37.41    1.27
   4  -3  -2   35.22    1.28
  -4   3   2   34.92    1.33
  -4   3   2   35.63    1.25
  -4   3   2   34.76    1.26
  -4   3   2   35.11    1.29
  -4   3   2   35.84    1.30
   3  -3  -2   70.16    2.42
   3  -3  -2   69.76    2.38
   3  -3  -2   67.81    2.40
   3  -3  -2   71.40    2.42
   3  -3  -2   72.69    2.41
   3  -3  -2   71.21    2.40
  -3   3   2   69.71    2.38
  -3   3   2   66.10    2.39
  -3   3   2   69.41    2.45
  -3   3   2   72.83    2.42
  -3   3   2   71.05    2.43
  -3   3   2   69.67    2.42
   2  -3  -2    0.44    0.07
   2  -3  -2    0.66    0.07
   2  -3  -2    0.56    0.07
   2  -3  -2    0.61    0.09
   2  -3  -2    0.56    0.08
   2  -3  -2    0.52    0.10
  -2   3   2    0.41    0.06
  -2   3   2    0.61    0.07
  -2   3   2    0.58    0.10
  -2   3   2    0.49    0.08
  -2   3   2    0.48    0.07
  -2   3   2    0.55    0.08
  -2   3   2    0.47    0.07
   1  -3  -2  451.64   15.23
   1  -3  -2  445.28   15.25
   1  -3  -2  461.36   15.21
   1  -3  -2  457.75   15.31
   1  -3  -2  457.77   15.35
   1  -3  -2  446.50   15.26
  -1   3   2  453.53   15.26
  -1   3   2  451.50   15.26
  -1   3   2  442.07   15.26
  -1   3   2  479.48   15.24
  -1   3   2  429.50   15.29
  -1   3   2  431.07   15.23
  -1   3   2  452.59   15.21
  -1   3   2  450.17   15.22
   0  -3  -2  361.76   12.25
   0  -3  -2  360.10   12.26
   0  -3  -2  351.98   12.20
   0  -3  -2  360.87   12.29
   0  -3  -2  370.26   12.27
   0  -3  -2  348.69   12.96
   0  -3  -2  365.71   12.35
   0   3   2  376.17   12.32
   0   3   2  359.93   12.24
   0   3   2  344.84   12.25
   0   3   2  360.31   12.20
   0   3   2  375.29   12.27
  -1  -3  -2   82.45    2.83
  -1  -3  -2   82.02    2.84
  -1  -3  -2   85.47    2.85
  -1  -3  -2   82.70    2.86
   1   3   2   81.81    2.86
   1   3   2   86.73    2.85
   1   3   2   83.53    2.86
   1   3   2   82.60    2.83
   1   3   2   85.39    2.84
  -2  -3  -2    1.70    0.11
  -2  -3  -2    2.00    0.18
  -2  -3  -2    1.50    0.15
  -2  -3  -2    1.72    0.14
   2   3   2    1.60    0.11
   2   3   2    1.64    0.09
   2   3   2    1.93    0.14
   2   3   2    1.43    0.15
   2   3   2    1.69    0.16
   2   3   2    1.24    0.12
  -3  -3  -2    8.86    0.39
  -3  -3  -2    9.52    0.41
  -3  -3  -2    9.08    0.45
  -3  -3  -2    8.82    0.44
  -3  -3  -2    9.28    0.35
   3   3   2    9.00    0.34
   3   3   2    9.41    0.46
   3   3   2    9.23    0.44
   3   3   2    8.77    0.40
   3   3   2    9.25    0.40
  -4  -3  -2   22.03    0.85
  -4  -3  -2   20.70    0.87
  -4  -3  -2   21.80    0.76
   4   3   2   22.15    0.82
   4   3   2   20.92    0.88
   4   3   2   21.54    0.77
   4   3   2   20.66    0.84
  -5  -3  -2   29.66    1.07
  -5  -3  -2   29.05    1.21
  -5  -3  -2   32.17    1.19
   5   3   2   30.79    1.11
   5   3   2   31.42    1.22
   5   3   2   30.48    1.08
   5   3   2   29.73    1.13
  -6  -3  -2    0.49    0.25
  -6  -3  -2    0.38    0.27
  -6  -3  -2    0.40    0.11
   6   3   2    0.73    0.16
   6   3   2    0.51    0.21
   6   3   2    0.89    0.16
   6   3   2    0.03    0.26
  -7  -3  -2    6.01    0.49
  -7  -3  -2    7.25    0.65
   7   3   2    6.88    0.40
   7   3   2    6.80    0.54
  -8  -3  -2    1.86    0.44
  -8  -3  -2    0.98    0.38
   8   3   2    1.21    0.23
   8   3   2    1.30    0.39
   8  -4  -2    1.22    0.30
   8  -4  -2    0.81    0.28
  -8   4   2    0.27    0.39
  -8   4   2    1.38    0.34
   7  -4  -2    0.84    0.24
   7  -4  -2    0.33    0.23
   7  -4  -2    0.60    0.27
  -7   4   2    0.73    0.18
  -7   4   2    0.41    0.26
  -7   4   2    0.82    0.34
   6  -4  -2    5.72    0.32
   6  -4  -2    6.04    0.38
   6  -4  -2    5.61    0.41
   6  -4  -2    5.92    0.42
  -6   4   2    5.80    0.35
  -6   4   2    5.51    0.47
  -6   4   2    6.08    0.47
  -6   4   2    6.19    0.45
   5  -4  -2    6.14    0.38
   5  -4  -2    6.14    0.38
   5  -4  -2    5.88    0.31
   5  -4  -2    6.64    0.35
  -5   4   2    5.70    0.39
  -5   4   2    6.68    0.49
  -5   4   2    6.26    0.33
  -5   4   2    6.54    0.41
   4  -4  -2    0.21    0.10
   4  -4  -2    0.12    0.12
   4  -4  -2    0.04    0.14
   4  -4  -2    0.26    0.14
   4  -4  -2    0.10    0.11
   4  -4  -2    0.36    0.12
  -4   4   2    0.14    0.14
  -4   4   2    0.30    0.07
  -4   4   2    0.35    0.11
  -4   4   2    0.14    0.17
  -4   4   2    0.27    0.14
   3  -4  -2   23.67    0.87
   3  -4  -2   24.47    0.87
   3  -4  -2   22.48    0.84
   3  -4  -2   23.94    0.86
   3  -4  -2   22.63    0.87
  -3   4   2   22.99    0.87
  -3   4   2   24.30    0.83
  -3   4   2   23.69    0.86
  -3   4   2   25.14    0.86
  -3   4   2   24.63    0.87
  -3   4   2   22.92    0.85
  -3   4   2   23.82    0.87
   2  -4  -2    8.89    0.33
   2  -4  -2    8.32    0.33
   2  -4  -2    8.88    0.35
   2  -4  -2    8.55    0.35
   2  -4  -2    8.19    0.36
  -2   4   2    8.51    0.36
  -2   4   2    8.43    0.34
  -2   4   2    9.19    0.35
  -2   4   2    8.91    0.35
  -2   4   2    8.56    0.33
  -2   4   2    9.04    0.35
   1  -4  -2  153.48    5.20
   1  -4  -2  150.82    5.19
   1  -4  -2  153.84    5.18
   1  -4  -2  154.98    5.18
   1  -4  -2  152.53    5.19
  -1   4   2  156.33    5.19
  -1   4   2  149.63    5.17
  -1   4   2  155.89    5.18
  -1   4   2  150.80    5.21
  -1   4   2  149.74    5.17
  -1   4   2  150.79    5.16
  -1   4   2  157.86    5.17
  -1   4   2  154.45    5.19
   0  -4  -2   40.30    1.40
   0  -4  -2   40.93    1.40
   0  -4  -2   39.71    1.42
   0  -4  -2   41.27    1.39
   0  -4  -2   42.57    1.41
   0  -4  -2   39.45    1.38
   0  -4  -2   40.38    1.41
   0   4   2   40.14    1.40
   0   4   2   41.08    1.38
   0   4   2   42.77    1.41
   0   4   2   40.86    1.39
   0   4   2   39.05    1.41
  -1  -4  -2   21.36    0.77
  -1  -4  -2   20.90    0.78
  -1  -4  -2   21.50    0.75
  -1  -4  -2   21.55    0.77
  -1  -4  -2   21.15    0.80
   1   4   2   21.55    0.78
   1   4   2   22.33    0.80
   1   4   2   21.42    0.76
   1   4   2   21.16    0.78
   1   4   2   21.83    0.76
  -2  -4  -2   42.86    1.50
  -2  -4  -2   39.52    1.48
  -2  -4  -2   40.80    1.43
  -2  -4  -2   39.38    1.47
  -2  -4  -2   43.24    1.48
   2   4   2   41.97    1.45
   2   4   2   41.96    1.48
   2   4   2   44.28    1.48
   2   4   2   40.86    1.40
   2   4   2   41.04    1.43
   2   4   2   41.94    1.50
  -3  -4  -2   82.22    2.90
  -3  -4  -2   87.76    2.95
  -3  -4  -2   82.60    2.98
  -3  -4  -2   86.15    2.97
  -3  -4  -2   86.48    3.00
   3   4   2   85.68    2.96
   3   4   2   85.19    2.91
   3   4   2   83.56    2.94
   3   4   2   85.94    2.89
   3   4   2   88.65    3.01
   3   4   2   86.81    2.98
  -4  -4  -2   14.53    0.53
  -4  -4  -2   14.18    0.67
  -4  -4  -2   14.81    0.64
   4   4   2   14.72    0.67
   4   4   2   14.96    0.54
   4   4   2   13.70    0.62
   4   4   2   15.14    0.61
  -5  -4  -2   21.13    0.74
  -5  -4  -2   21.32    0.92
  -5  -4  -2   19.40    0.87
   5   4   2   21.63    0.83
   5   4   2   20.46    0.76
   5   4   2   20.68    0.80
   5   4   2   20.27    0.90
  -6  -4  -2    2.51    0.15
  -6  -4  -2    1.82    0.34
  -6  -4  -2    1.69    0.30
   6   4   2    2.40    0.19
   6   4   2    2.20    0.26
   6   4   2    1.80    0.32
  -7  -4  -2   18.47    0.90
  -7  -4  -2   17.33    0.95
   7   4   2   17.84    0.92
   7   4   2   17.90    0.71
  -8  -4  -2    0.59    0.35
  -8  -4  -2    0.72    0.43
   8   4   2    0.53    0.39
   8  -5  -2    2.05    0.33
   8  -5  -2    2.18    0.33
  -8   5   2    1.91    0.36
  -8   5   2    2.16    0.48
   7  -5  -2    0.07    0.23
   7  -5  -2    0.20    0.24
  -7   5   2    0.22    0.19
  -7   5   2    0.23    0.36
  -7   5   2    0.34    0.25
   6  -5  -2    5.62    0.40
   6  -5  -2    5.77    0.43
   6  -5  -2    5.59    0.41
  -6   5   2    4.94    0.35
  -6   5   2    5.59    0.45
  -6   5   2    6.01    0.49
   5  -5  -2    0.79    0.15
   5  -5  -2    0.73    0.19
   5  -5  -2    0.80    0.20
   5  -5  -2    0.76    0.17
  -5   5   2    0.92    0.16
  -5   5   2    0.80    0.20
  -5   5   2    0.83    0.08
  -5   5   2    0.53    0.24
  -5   5   2    0.73    0.20
   4  -5  -2   12.98    0.51
   4  -5  -2   11.98    0.56
   4  -5  -2   13.26    0.50
   4  -5  -2   11.92    0.53
   4  -5  -2   12.38    0.52
  -4   5   2   12.05    0.55
  -4   5   2   11.99    0.52
  -4   5   2   12.10    0.49
  -4   5   2   12.77    0.46
  -4   5   2   12.74    0.55
   3  -5  -2  224.65    7.66
   3  -5  -2  225.94    7.66
   3  -5  -2  224.02    7.66
   3  -5  -2  225.53    7.65
   3  -5  -2  222.07    7.67
   3  -5  -2  224.34    7.64
  -3   5   2  214.79    7.65
  -3   5   2  235.16    7.67
  -3   5   2  229.22    7.67
  -3   5   2  232.02    7.66
  -3   5   2  226.20    7.67
  -3   5   2  230.93    7.65
  -3   5   2  227.34    7.63
   2  -5  -2   28.85    1.01
   2  -5  -2   28.53    1.02
   2  -5  -2   29.03    1.01
   2  -5  -2   27.10    0.99
   2  -5  -2   27.89    1.02
  -2   5   2   28.87    0.99
  -2   5   2   27.68    1.01
  -2   5   2   28.36    1.01
  -2   5   2   27.64    0.99
  -2   5   2   30.22    1.01
   1  -5  -2   21.86    0.78
   1  -5  -2   22.55    0.81
   1  -5  -2   22.68    0.80
   1  -5  -2   23.25    0.79
   1  -5  -2   22.08    0.82
  -1   5   2   21.21    0.80
  -1   5   2   23.33    0.78
  -1   5   2   22.20    0.81
  -1   5   2   21.30    0.78
  -1   5   2   22.14    0.79
  -1   5   2   21.98    0.78
  -1   5   2   22.83    0.80
   0  -5  -2    2.82    0.13
   0  -5  -2    2.96    0.19
   0  -5  -2    2.82    0.14
   0  -5  -2    3.03    0.17
   0  -5  -2    3.18    0.20
   0   5   2    3.02    0.13
   0   5   2    3.00    0.17
   0   5   2    2.44    0.18
   0   5   2    2.90    0.17
   0   5   2    2.69    0.14
   0   5   2    3.11    0.19
  -1  -5  -2   60.13    2.06
  -1  -5  -2   59.85    2.08
  -1  -5  -2   57.78    2.11
  -1  -5  -2   59.75    2.11
  -1  -5  -2   59.70    2.10
  -1  -5  -2   60.76    2.08
   1   5   2   64.49    2.10
   1   5   2   60.65    2.09
   1   5   2   62.75    2.12
   1   5   2   59.43    2.07
  -2  -5  -2   13.56    0.56
  -2  -5  -2   13.96    0.53
  -2  -5  -2   13.98    0.49
  -2  -5  -2   12.98    0.54
   2   5   2   13.83    0.57
   2   5   2   11.85    0.54
   2   5   2   13.97    0.56
   2   5   2   13.12    0.52
  -3  -5  -2    6.21    0.32
  -3  -5  -2    5.52    0.37
  -3  -5  -2    6.01    0.25
  -3  -5  -2    5.62    0.35
   3   5   2    5.57    0.35
   3   5   2    5.99    0.34
   3   5   2    5.92    0.30
   3   5   2    5.64    0.22
   3   5   2    6.00    0.38
  -4  -5  -2   20.33    0.85
  -4  -5  -2   19.85    0.72
  -4  -5  -2   20.22    0.83
   4   5   2   19.45    0.71
   4   5   2   20.95    0.85
   4   5   2   21.39    0.87
   4   5   2   18.88    0.78
  -5  -5  -2    1.36    0.12
  -5  -5  -2    1.45    0.26
  -5  -5  -2    0.69    0.26
   5   5   2    1.34    0.21
   5   5   2    1.22    0.28
   5   5   2    1.32    0.13
  -6  -5  -2    0.24    0.30
  -6  -5  -2    0.54    0.26
  -6  -5  -2    0.40    0.10
   6   5   2    0.18    0.13
   6   5   2    0.54    0.30
   6   5   2    0.10    0.23
  -7  -5  -2    0.56    0.35
  -7  -5  -2    0.29    0.31
   7   5   2    0.08    0.34
   7   5   2    0.41    0.16
  -8  -5  -2    0.08    0.41
  -8  -5  -2   -0.13    0.33
   8   5   2   -0.11    0.37
   8  -6  -2    1.30    0.34
   8  -6  -2    1.10    0.29
  -8   6   2    0.58    0.32
  -8   6   2    0.87    0.43
   7  -6  -2   -0.02    0.21
   7  -6  -2    0.32    0.26
  -7   6   2   -0.01    0.19
  -7   6   2   -0.28    0.24
  -7   6   2   -0.56    0.34
   6  -6  -2    0.74    0.24
   6  -6  -2    0.49    0.19
   6  -6  -2    0.68    0.22
  -6   6   2    0.87    0.20
  -6   6   2    0.54    0.23
  -6   6   2    0.73    0.32
   5  -6  -2   30.88    1.15
   5  -6  -2   29.27    1.16
   5  -6  -2   31.97    1.12
   5  -6  -2   31.25    1.17
  -5   6   2   31.64    1.18
  -5   6   2   30.63    1.14
  -5   6   2   30.71    1.18
  -5   6   2   30.64    1.25
  -5   6   2   28.77    1.06
   4  -6  -2    0.15    0.16
   4  -6  -2    0.12    0.13
   4  -6  -2    0.23    0.18
   4  -6  -2    0.11    0.11
  -4   6   2    0.05    0.14
  -4   6   2    0.20    0.08
  -4   6   2   -0.05    0.09
  -4   6   2    0.04    0.15
  -4   6   2    0.12    0.14
   3  -6  -2   11.03    0.50
   3  -6  -2   10.50    0.44
   3  -6  -2   10.97    0.47
   3  -6  -2   11.59    0.44
   3  -6  -2   11.66    0.48
   3  -6  -2   10.73    0.47
  -3   6   2   11.79    0.44
  -3   6   2   11.37    0.47
  -3   6   2   10.80    0.48
  -3   6   2   10.84    0.43
  -3   6   2   10.77    0.47
   2  -6  -2   26.69    0.94
   2  -6  -2   25.41    0.96
   2  -6  -2   25.86    0.98
   2  -6  -2   27.18    0.99
   2  -6  -2   26.07    0.97
   2  -6  -2   26.95    0.94
  -2   6   2   27.70    0.98
  -2   6   2   26.03    0.94
  -2   6   2   25.70    0.95
  -2   6   2   28.42    0.96
  -2   6   2   27.05    0.97
  -2   6   2   28.28    0.99
   1  -6  -2   11.99    0.50
   1  -6  -2   12.14    0.51
   1  -6  -2   11.67    0.45
   1  -6  -2   11.94    0.49
  -1   6   2   11.10    0.48
  -1   6   2   12.78    0.45
  -1   6   2   12.80    0.48
  -1   6   2   12.08    0.49
  -1   6   2   13.10    0.50
  -1   6   2   11.75    0.47
  -1   6   2   12.16    0.44
  -1   6   2   11.74    0.44
   0  -6  -2    1.71    0.12
   0  -6  -2    1.95    0.18
   0  -6  -2    1.82    0.17
   0  -6  -2    2.07    0.16
   0  -6  -2    2.28    0.16
   0  -6  -2    1.93    0.11
   0   6   2    2.13    0.18
   0   6   2    1.88    0.12
   0   6   2    2.04    0.17
   0   6   2    2.35    0.19
   0   6   2    1.89    0.17
   0   6   2    1.99    0.15
  -1  -6  -2    0.03    0.10
  -1  -6  -2    0.01    0.11
  -1  -6  -2   -0.01    0.11
  -1  -6  -2   -0.06    0.07
   1   6   2    0.03    0.11
   1   6   2    0.12    0.09
   1   6   2    0.09    0.08
   1   6   2   -0.08    0.10
   1   6   2    0.18    0.10
   1   6   2    0.13    0.11
  -2  -6  -2    3.46    0.18
  -2  -6  -2    2.99    0.21
  -2  -6  -2    2.86    0.26
  -2  -6  -2    3.49    0.25
  -2  -6  -2    3.35    0.27
   2   6   2    3.76    0.27
   2   6   2    3.26    0.28
   2   6   2    3.20    0.21
   2   6   2    3.26    0.26
   2   6   2    3.62    0.22
  -3  -6  -2   19.33    0.69
  -3  -6  -2   18.15    0.78
  -3  -6  -2   18.50    0.79
   3   6   2   19.77    0.79
   3   6   2   20.65    0.79
   3   6   2   20.22    0.84
   3   6   2   18.93    0.74
  -4  -6  -2    0.67    0.10
  -4  -6  -2    0.71    0.20
  -4  -6  -2    0.50    0.24
   4   6   2    0.25    0.21
   4   6   2    0.59    0.17
   4   6   2    0.58    0.07
  -5  -6  -2    0.60    0.25
  -5  -6  -2    0.31    0.28
  -5  -6  -2    0.52    0.10
   5   6   2    0.41    0.20
   5   6   2    0.33    0.09
   5   6   2    0.44    0.27
  -6  -6  -2    7.81    0.62
  -6  -6  -2    7.11    0.31
  -6  -6  -2    7.93    0.56
   6   6   2    6.81    0.33
   6   6   2    7.14    0.59
   6   6   2    7.21    0.48
  -7  -6  -2    0.58    0.33
  -7  -6  -2    0.22    0.38
   7   6   2   -0.03    0.35
  -8  -6  -2   -0.02    0.41
  -8  -6  -2    0.32    0.37
   8   6   2   -0.21    0.36
   8  -7  -2    0.25    0.27
   8  -7  -2    0.26    0.33
  -8   7   2    0.03    0.40
  -8   7   2    0.14    0.29
   7  -7  -2    8.84    0.52
   7  -7  -2    8.46    0.56
  -7   7   2    6.67    0.60
  -7   7   2    8.28    0.50
  -7   7   2    7.87    0.58
   6  -7  -2    0.47    0.20
   6  -7  -2    0.27    0.25
  -6   7   2    0.95    0.25
  -6   7   2    0.64    0.31
  -6   7   2    0.91    0.22
   5  -7  -2    2.51    0.28
   5  -7  -2    2.31    0.21
   5  -7  -2    3.09    0.32
   5  -7  -2    2.20    0.25
  -5   7   2    2.53    0.27
  -5   7   2    2.42    0.17
  -5   7   2    2.37    0.20
  -5   7   2    2.17    0.25
  -5   7   2    2.34    0.27
   4  -7  -2    9.80    0.48
   4  -7  -2    8.93    0.44
   4  -7  -2    9.03    0.39
   4  -7  -2    8.38    0.44
  -4   7   2    8.57    0.46
  -4   7   2    9.25    0.37
  -4   7   2    9.00    0.38
  -4   7   2    8.46    0.46
  -4   7   2    9.59    0.44
   3  -7  -2    0.13    0.16
   3  -7  -2    0.16    0.09
   3  -7  -2    0.06    0.11
   3  -7  -2    0.24    0.14
   3  -7  -2    0.14    0.09
  -3   7   2    0.11    0.07
  -3   7   2    0.02    0.13
  -3   7   2    0.18    0.09
  -3   7   2    0.13    0.13
  -3   7   2    0.33    0.09
   2  -7  -2   62.46    2.03
   2  -7  -2   61.06    2.10
   2  -7  -2   58.75    2.06
   2  -7  -2   61.00    2.07
   2  -7  -2   53.41    2.04
  -2   7   2   57.89    2.06
  -2   7   2   59.38    2.01
  -2   7   2   58.26    2.06
  -2   7   2   63.17    2.06
  -2   7   2   54.68    2.02
   1  -7  -2   20.92    0.80
   1  -7  -2   22.41    0.77
   1  -7  -2   20.52    0.75
   1  -7  -2   20.41    0.78
  -1   7   2   22.78    0.79
  -1   7   2   19.68    0.74
  -1   7   2   20.36    0.77
  -1   7   2   21.13    0.77
  -1   7   2   22.02    0.80
  -1   7   2   19.14    0.79
  -1   7   2   20.67    0.73
  -1   7   2   20.32    0.79
   0  -7  -2    0.43    0.13
   0  -7  -2    0.40    0.13
   0  -7  -2    0.30    0.07
   0  -7  -2    0.39    0.13
   0  -7  -2    0.45    0.07
   0  -7  -2    0.35    0.11
   0   7   2    0.44    0.11
   0   7   2    0.34    0.09
   0   7   2    0.94    0.15
   0   7   2    0.36    0.07
   0   7   2    0.49    0.12
   0   7   2    0.42    0.13
   0   7   2    0.43    0.12
  -1  -7  -2   12.97    0.59
  -1  -7  -2   15.06    0.63
  -1  -7  -2   15.74    0.63
  -1  -7  -2   15.48    0.52
  -1  -7  -2   15.39    0.63
   1   7   2   15.31    0.64
   1   7   2   15.91    0.57
   1   7   2   15.82    0.62
   1   7   2   14.29    0.60
   1   7   2   16.25    0.59
   1   7   2   14.77    0.60
  -2  -7  -2   37.42    1.39
  -2  -7  -2   38.69    1.37
  -2  -7  -2   37.28    1.41
  -2  -7  -2   37.65    1.43
   2   7   2   37.47    1.40
   2   7   2   41.02    1.36
   2   7   2   40.06    1.45
   2   7   2   37.64    1.38
   2   7   2   38.73    1.36
   2   7   2   40.26    1.42
  -3  -7  -2    1.77    0.25
  -3  -7  -2    1.44    0.22
  -3  -7  -2    1.50    0.22
   3   7   2    1.23    0.17
   3   7   2    2.06    0.23
   3   7   2    1.22    0.17
   3   7   2    1.61    0.15
   3   7   2    1.70    0.27
  -4  -7  -2    5.15    0.41
  -4  -7  -2    5.50    0.25
  -4  -7  -2    4.94    0.45
   4   7   2    5.46    0.28
   4   7   2    5.56    0.43
   4   7   2    5.12    0.32
  -5  -7  -2    4.16    0.22
  -5  -7  -2    4.41    0.42
  -5  -7  -2    4.12    0.38
   5   7   2    3.20    0.35
   5   7   2    4.53    0.33
  -6  -7  -2    2.70    0.37
  -6  -7  -2    2.24    0.37
   6   7   2    2.22    0.36
   6   7   2    2.39    0.28
  -7  -7  -2    2.93    0.44
  -7  -7  -2    1.71    0.40
   7   7   2    2.09    0.41
  -8  -7  -2    0.34    0.43
  -8  -7  -2    0.24    0.39
   8   7   2   -0.46    0.37
   8  -8  -2    3.77    0.36
   8  -8  -2    3.52    0.43
  -8   8   2    4.37    0.60
  -8   8   2    3.03    0.41
   7  -8  -2    9.29    0.60
   7  -8  -2    8.38    0.49
  -7   8   2    8.21    0.60
  -7   8   2    6.90    0.64
  -7   8   2    8.27    0.55
   6  -8  -2    0.07    0.23
   6  -8  -2    0.11    0.18
  -6   8   2    0.11    0.23
  -6   8   2    0.26    0.22
  -6   8   2    0.31    0.32
   5  -8  -2    4.30    0.36
   5  -8  -2    3.76    0.31
   5  -8  -2    3.95    0.29
   5  -8  -2    3.94    0.32
  -5   8   2    3.83    0.31
  -5   8   2    3.31    0.24
  -5   8   2    4.03    0.34
   4  -8  -2   11.62    0.56
   4  -8  -2   10.84    0.54
   4  -8  -2   10.72    0.52
   4  -8  -2   11.38    0.47
  -4   8   2   11.72    0.45
  -4   8   2   11.76    0.46
  -4   8   2   11.81    0.52
  -4   8   2   11.49    0.55
  -4   8   2   11.73    0.56
   3  -8  -2   18.80    0.79
   3  -8  -2   19.39    0.76
   3  -8  -2   19.53    0.72
   3  -8  -2   19.53    0.78
  -3   8   2   20.31    0.72
  -3   8   2   19.49    0.70
  -3   8   2   19.22    0.72
  -3   8   2   19.43    0.78
  -3   8   2   19.53    0.78
  -3   8   2   20.82    0.77
   2  -8  -2   32.80    1.22
   2  -8  -2   31.82    1.18
   2  -8  -2   31.75    1.21
   2  -8  -2   35.41    1.18
   2  -8  -2   33.65    1.26
  -2   8   2   32.67    1.21
  -2   8   2   34.31    1.21
  -2   8   2   32.02    1.20
  -2   8   2   33.97    1.16
  -2   8   2   32.45    1.14
   1  -8  -2   26.55    1.04
   1  -8  -2   28.40    1.02
   1  -8  -2   26.02    0.97
   1  -8  -2   30.77    1.01
  -1   8   2   26.00    1.02
  -1   8   2   27.49    0.94
  -1   8   2   28.88    1.03
  -1   8   2   26.73    0.96
  -1   8   2   25.83    1.01
   0  -8  -2    0.38    0.15
   0  -8  -2    0.33    0.08
   0  -8  -2    0.47    0.16
   0  -8  -2    0.55    0.15
   0  -8  -2    0.60    0.08
   0  -8  -2    0.41    0.14
   0   8   2    0.51    0.15
   0   8   2    0.54    0.13
   0   8   2    0.41    0.13
   0   8   2    0.46    0.15
   0   8   2    0.52    0.08
  -1  -8  -2  111.64    3.80
  -1  -8  -2  112.81    3.90
  -1  -8  -2  113.07    3.90
  -1  -8  -2  109.53    3.86
   1   8   2  114.58    3.92
   1   8   2  117.57    3.89
   1   8   2  117.72    3.86
   1   8   2  108.37    3.87
   1   8   2  112.56    3.83
   1   8   2  110.50    3.87
  -2  -8  -2   71.17    2.56
  -2  -8  -2   71.22    2.56
  -2  -8  -2   73.10    2.51
  -2  -8  -2   71.28    2.53
   2   8   2   70.97    2.52
   2   8   2   75.40    2.60
   2   8   2   77.02    2.50
   2   8   2   71.11    2.53
   2   8   2   70.13    2.49
  -3  -8  -2    5.82    0.41
  -3  -8  -2    6.34    0.44
  -3  -8  -2    6.20    0.45
   3   8   2    6.45    0.34
   3   8   2    6.33    0.42
   3   8   2    6.16    0.32
   3   8   2    5.89    0.37
  -4  -8  -2   17.35    0.79
  -4  -8  -2   17.49    0.82
  -4  -8  -2   18.21    0.84
   4   8   2   18.18    0.80
   4   8   2   16.93    0.71
   4   8   2   17.51    0.71
  -5  -8  -2   18.53    0.91
  -5  -8  -2   19.34    0.87
   5   8   2   19.09    0.88
   5   8   2   18.13    0.76
   5   8   2   19.10    0.79
  -6  -8  -2   13.17    0.81
  -6  -8  -2   13.29    0.76
   6   8   2   13.43    0.60
   6   8   2   12.91    0.63
   6   8   2   13.03    0.76
  -7  -8  -2    2.57    0.47
  -7  -8  -2    2.53    0.42
   7   8   2    2.05    0.42
   7  -9  -2    8.15    0.49
   7  -9  -2    7.74    0.53
  -7   9   2    6.20    0.61
  -7   9   2    8.20    0.57
  -7   9   2    6.84    0.59
   6  -9  -2   10.45    0.62
   6  -9  -2   11.16    0.67
   6  -9  -2   10.78    0.51
  -6   9   2   11.66    0.79
  -6   9   2    9.62    0.62
  -6   9   2   10.63    0.62
   5  -9  -2   10.20    0.56
   5  -9  -2    9.73    0.55
   5  -9  -2    9.84    0.45
  -5   9   2    9.24    0.56
  -5   9   2    9.57    0.55
   4  -9  -2   41.70    1.44
   4  -9  -2   40.52    1.49
   4  -9  -2   39.21    1.52
   4  -9  -2   40.59    1.51
  -4   9   2   41.27    1.42
  -4   9   2   40.62    1.52
  -4   9   2   41.40    1.52
  -4   9   2   40.77    1.44
  -4   9   2   41.51    1.49
   3  -9  -2   29.14    1.11
   3  -9  -2   28.47    1.13
   3  -9  -2   30.18    1.16
   3  -9  -2   30.15    1.06
  -3   9   2   31.27    1.11
  -3   9   2   30.60    1.14
  -3   9   2   28.73    1.14
  -3   9   2   29.87    1.04
  -3   9   2   30.53    1.07
  -3   9   2   31.58    1.12
  -3   9   2   29.52    1.05
   2  -9  -2   14.75    0.70
   2  -9  -2   15.13    0.64
   2  -9  -2   15.74    0.65
   2  -9  -2   15.30    0.60
  -2   9   2   15.00    0.64
  -2   9   2   15.56    0.56
  -2   9   2   15.79    0.65
  -2   9   2   14.67    0.64
  -2   9   2   14.69    0.53
   1  -9  -2  127.48    4.24
   1  -9  -2  123.06    4.22
   1  -9  -2  119.80    4.17
   1  -9  -2  127.30    4.26
  -1   9   2  127.81    4.22
  -1   9   2  117.47    4.22
  -1   9   2  121.83    4.16
  -1   9   2  125.40    4.14
  -1   9   2  115.23    4.22
   0  -9  -2   14.62    0.61
   0  -9  -2   14.30    0.54
   0  -9  -2   14.76    0.65
   0  -9  -2   15.14    0.65
   0  -9  -2   14.28    0.54
   0   9   2   14.47    0.62
   0   9   2   14.87    0.53
   0   9   2   14.70    0.61
   0   9   2   15.00    0.64
  -1  -9  -2   30.92    1.15
  -1  -9  -2   31.41    1.20
  -1  -9  -2   30.67    1.06
  -1  -9  -2   30.84    1.19
   1   9   2   31.54    1.16
   1   9   2   30.81    1.15
   1   9   2   30.88    1.10
   1   9   2   32.17    1.21
  -2  -9  -2   35.26    1.32
  -2  -9  -2   36.74    1.36
  -2  -9  -2   37.32    1.29
  -2  -9  -2   33.25    1.35
   2   9   2   34.74    1.32
   2   9   2   35.27    1.27
   2   9   2   35.51    1.31
   2   9   2   38.18    1.41
  -3  -9  -2   18.55    0.84
  -3  -9  -2   20.05    0.84
  -3  -9  -2   18.66    0.81
   3   9   2   19.52    0.82
   3   9   2   19.17    0.77
   3   9   2   19.03    0.75
  -4  -9  -2   21.83    1.00
  -4  -9  -2   23.70    1.02
  -4  -9  -2   23.15    0.97
   4   9   2   22.80    0.90
   4   9   2   23.38    0.89
   4   9   2   22.14    0.97
  -5  -9  -2   -0.19    0.28
  -5  -9  -2    0.27    0.27
  -5  -9  -2    0.29    0.32
   5   9   2    0.30    0.22
   5   9   2    0.22    0.18
   5   9   2    0.12    0.28
  -6  -9  -2    0.11    0.32
  -6  -9  -2    0.20    0.36
   6   9   2    0.69    0.21
   6   9   2    0.27    0.33
  -7  -9  -2    3.64    0.48
  -7  -9  -2    2.91    0.48
   7   9   2    3.11    0.45
   7 -10  -2    1.23    0.34
  -7  10   2    0.54    0.47
  -7  10   2    1.40    0.32
  -7  10   2    2.15    0.35
   6 -10  -2    2.26    0.24
   6 -10  -2    2.10    0.35
   6 -10  -2    2.68    0.34
  -6  10   2    1.77    0.32
  -6  10   2    1.94    0.33
   5 -10  -2   12.55    0.68
   5 -10  -2   11.68    0.62
   5 -10  -2   11.95    0.51
  -5  10   2   11.44    0.63
  -5  10   2   10.96    0.63
   4 -10  -2    2.00    0.18
   4 -10  -2    2.17    0.26
   4 -10  -2    2.39    0.31
   4 -10  -2    1.96    0.26
  -4  10   2    2.12    0.28
  -4  10   2    2.25    0.28
  -4  10   2    2.41    0.16
   3 -10  -2    7.35    0.44
   3 -10  -2    6.87    0.42
   3 -10  -2    7.05    0.47
  -3  10   2    7.44    0.29
  -3  10   2    7.52    0.28
  -3  10   2    7.83    0.42
  -3  10   2    7.98    0.46
  -3  10   2    7.68    0.48
   2 -10  -2   61.32    2.21
   2 -10  -2   62.38    2.26
   2 -10  -2   60.37    2.21
   2 -10  -2   60.60    2.16
  -2  10   2   63.97    2.21
  -2  10   2   62.69    2.20
  -2  10   2   60.74    2.21
  -2  10   2   63.98    2.13
   1 -10  -2   30.25    1.12
   1 -10  -2   31.10    1.15
   1 -10  -2   30.77    1.17
   1 -10  -2   27.67    1.05
  -1  10   2   30.28    1.01
  -1  10   2   28.25    1.12
  -1  10   2   28.42    1.03
  -1  10   2   27.90    1.12
  -1  10   2   31.01    1.12
   0 -10  -2   16.78    0.63
   0 -10  -2   18.05    0.72
   0 -10  -2   16.98    0.75
   0 -10  -2   17.63    0.76
   0 -10  -2   17.26    0.64
   0  10   2   17.61    0.72
   0  10   2   17.29    0.62
   0  10   2   17.38    0.76
   0  10   2   17.04    0.72
  -1 -10  -2   43.40    1.63
  -1 -10  -2   45.70    1.54
  -1 -10  -2   45.26    1.69
  -1 -10  -2   44.72    1.67
   1  10   2   45.89    1.70
   1  10   2   45.83    1.63
   1  10   2   45.46    1.64
   1  10   2   45.01    1.57
  -2 -10  -2   60.73    2.11
  -2 -10  -2   61.68    2.19
  -2 -10  -2   59.31    2.19
   2  10   2   59.75    2.15
   2  10   2   61.06    2.09
   2  10   2   60.06    2.23
   2  10   2   58.92    2.13
  -3 -10  -2   36.35    1.40
  -3 -10  -2   35.07    1.37
  -3 -10  -2   35.15    1.40
   3  10   2   36.26    1.30
   3  10   2   35.63    1.32
   3  10   2   35.54    1.37
  -4 -10  -2   52.14    1.92
  -4 -10  -2   49.94    1.92
  -4 -10  -2   50.64    1.87
   4  10   2   49.33    1.81
   4  10   2   50.35    1.80
   4  10   2   49.33    1.87
  -5 -10  -2   13.43    0.82
  -5 -10  -2   13.15    0.80
  -5 -10  -2   13.62    0.75
   5  10   2   12.86    0.61
   5  10   2   12.37    0.73
   5  10   2   13.32    0.63
  -6 -10  -2   11.16    0.74
  -6 -10  -2   11.53    0.82
  -6 -10  -2   12.57    0.83
   6  10   2   11.06    0.76
   6  10   2   12.05    0.58
  -7 -10  -2    6.73    0.67
  -7 -10  -2    5.74    0.56
  -7 -10  -2    6.68    0.64
   7  10   2    6.20    0.56
   7 -11  -2    9.99    0.69
  -7  11   2   10.07    0.83
  -7  11   2    9.45    0.67
  -7  11   2   11.01    0.69
   6 -11  -2    5.40    0.48
   6 -11  -2    5.23    0.43
  -6  11   2    5.36    0.47
  -6  11   2    5.40    0.45
   5 -11  -2    9.08    0.57
   5 -11  -2    9.98    0.65
   5 -11  -2    9.70    0.45
  -5  11   2    9.76    0.62
  -5  11   2    8.80    0.58
   4 -11  -2   32.46    1.29
   4 -11  -2   30.51    1.22
  -4  11   2   33.99    1.28
  -4  11   2   31.42    1.27
   3 -11  -2   11.96    0.59
   3 -11  -2   11.61    0.62
   3 -11  -2   11.92    0.56
  -3  11   2   11.60    0.59
  -3  11   2   11.42    0.60
   2 -11  -2   53.28    1.97
   2 -11  -2   52.65    2.00
   2 -11  -2   53.37    1.91
   2 -11  -2   53.37    1.96
  -2  11   2   55.36    1.86
  -2  11   2   53.95    1.97
  -2  11   2   56.71    1.96
  -2  11   2   53.92    1.95
   1 -11  -2   54.69    1.94
   1 -11  -2   53.29    1.96
   1 -11  -2   50.62    1.90
   1 -11  -2   52.52    1.84
  -1  11   2   49.09    1.91
  -1  11   2   50.63    1.91
  -1  11   2   53.91    1.90
  -1  11   2   56.55    1.82
   0 -11  -2    7.37    0.32
   0 -11  -2    7.26    0.31
   0 -11  -2    6.84    0.44
   0 -11  -2    6.00    0.48
   0 -11  -2    7.10    0.48
   0  11   2    7.11    0.41
   0  11   2    6.82    0.31
   0  11   2    6.71    0.28
   0  11   2    6.13    0.45
   0  11   2    7.43    0.44
  -1 -11  -2   40.20    1.34
  -1 -11  -2   38.82    1.49
  -1 -11  -2   39.87    1.52
  -1 -11  -2   37.99    1.39
  -1 -11  -2   38.74    1.45
   1  11   2   39.96    1.45
   1  11   2   39.75    1.46
   1  11   2   38.70    1.52
   1  11   2   38.17    1.37
  -2 -11  -2   40.14    1.49
  -2 -11  -2   40.24    1.55
  -2 -11  -2   39.71    1.53
   2  11   2   39.87    1.50
   2  11   2   39.71    1.48
   2  11   2   40.58    1.42
  -3 -11  -2   12.61    0.68
  -3 -11  -2   11.20    0.68
  -3 -11  -2   12.17    0.63
   3  11   2   11.73    0.64
   3  11   2   11.48    0.52
   3  11   2   11.60    0.58
  -4 -11  -2    0.41    0.30
  -4 -11  -2    0.12    0.30
  -4 -11  -2    0.17    0.27
   4  11   2    0.21    0.21
   4  11   2    0.29    0.19
   4  11   2    0.20    0.28
  -5 -11  -2    3.25    0.46
  -5 -11  -2    3.86    0.43
  -5 -11  -2    3.07    0.43
   5  11   2    3.76    0.43
   5  11   2    3.20    0.30
  -6 -11  -2    0.74    0.43
  -6 -11  -2    0.90    0.37
  -6 -11  -2    1.32    0.45
   6  11   2    0.43    0.40
   6 -12  -2    0.80    0.33
   6 -12  -2    1.41    0.39
  -6  12   2    0.38    0.30
  -6  12   2    0.49    0.33
   5 -12  -2    3.83    0.38
   5 -12  -2    4.06    0.45
  -5  12   2    3.48    0.38
  -5  12   2    3.75    0.43
   4 -12  -2    3.51    0.39
   4 -12  -2    3.68    0.34
  -4  12   2    4.59    0.40
  -4  12   2    3.72    0.40
   3 -12  -2   -0.05    0.26
   3 -12  -2    0.04    0.20
  -3  12   2    0.16    0.25
  -3  12   2    0.18    0.22
   2 -12  -2   11.63    0.63
   2 -12  -2   12.60    0.57
   2 -12  -2   13.64    0.74
   2 -12  -2   13.30    0.65
  -2  12   2   13.47    0.65
  -2  12   2   12.67    0.65
   1 -12  -2   12.41    0.71
   1 -12  -2   14.32    0.69
   1 -12  -2   13.70    0.66
   1 -12  -2   12.30    0.54
  -1  12   2   11.97    0.64
  -1  12   2   13.30    0.62
   0 -12  -2   33.99    1.37
   0 -12  -2   34.79    1.22
   0 -12  -2   35.02    1.38
   0 -12  -2   35.73    1.22
   0 -12  -2   34.93    1.33
   0  12   2   35.18    1.31
   0  12   2   32.78    1.48
   0  12   2   34.03    1.33
  -1 -12  -2   10.86    0.63
  -1 -12  -2   12.12    0.64
  -1 -12  -2   10.96    0.40
  -1 -12  -2   10.30    0.58
   1  12   2   10.83    0.58
   1  12   2   10.92    0.56
   1  12   2   10.36    0.44
   1  12   2    9.45    0.66
  -2 -12  -2   16.61    0.78
  -2 -12  -2   17.89    0.87
  -2 -12  -2   18.59    0.84
   2  12   2   17.24    0.80
   2  12   2   17.59    0.68
   2  12   2   17.06    0.76
  -3 -12  -2   37.68    1.55
  -3 -12  -2   42.42    1.54
   3  12   2   38.36    1.45
   3  12   2   38.02    1.49
   3  12   2   37.72    1.40
  -4 -12  -2   13.91    0.84
  -4 -12  -2   14.62    0.77
  -4 -12  -2   14.83    0.82
   4  12   2   14.45    0.70
   4  12   2   15.16    0.79
  -5 -12  -2    9.88    0.71
  -5 -12  -2    8.64    0.68
  -5 -12  -2    8.39    0.58
   5  12   2    7.73    0.52
   5  12   2    7.80    0.67
  -6 -12  -2    9.45    0.74
  -6 -12  -2    9.12    0.78
  -6 -12  -2    7.93    0.60
   6  12   2    9.10    0.77
   6 -13  -2    2.51    0.46
   6 -13  -2    1.92    0.36
  -6  13   2    2.03    0.37
  -6  13   2    2.37    0.42
   5 -13  -2    4.28    0.39
   5 -13  -2    3.73    0.43
  -5  13   2    3.73    0.40
  -5  13   2    4.05    0.46
   4 -13  -2   12.12    0.63
   4 -13  -2   12.20    0.72
  -4  13   2   12.60    0.73
  -4  13   2   10.63    0.67
   3 -13  -2    3.02    0.30
   3 -13  -2    3.39    0.39
  -3  13   2    3.11    0.36
  -3  13   2    3.48    0.36
   2 -13  -2    5.49    0.51
   2 -13  -2    6.07    0.40
   2 -13  -2    7.38    0.50
  -2  13   2    6.85    0.50
  -2  13   2    5.97    0.50
   1 -13  -2   29.83    1.22
   1 -13  -2   28.40    1.07
   1 -13  -2   27.74    1.23
   1 -13  -2   30.01    1.19
  -1  13   2   30.84    1.17
  -1  13   2   27.83    1.18
   0 -13  -2    7.70    0.59
   0 -13  -2    8.19    0.55
   0 -13  -2    8.82    0.39
   0 -13  -2    8.14    0.59
   0  13   2    8.78    0.50
   0  13   2    8.47    0.56
  -1 -13  -2   22.84    1.04
  -1 -13  -2   23.12    1.00
  -1 -13  -2   25.05    1.08
   1  13   2   23.50    0.98
   1  13   2   23.91    1.00
  -2 -13  -2    0.53    0.29
  -2 -13  -2    0.86    0.29
  -2 -13  -2    0.86    0.34
   2  13   2    0.66    0.26
   2  13   2    0.56    0.24
  -3 -13  -2    6.91    0.59
  -3 -13  -2    6.44    0.55
  -3 -13  -2    5.89    0.46
   3  13   2    7.03    0.57
   3  13   2    6.11    0.48
  -4 -13  -2    4.74    0.46
  -4 -13  -2    4.25    0.51
  -4 -13  -2    4.39    0.45
   4  13   2    3.97    0.42
   4  13   2    4.53    0.37
  -5 -13  -2   -0.17    0.42
  -5 -13  -2   -0.06    0.33
  -5 -13  -2    0.28    0.37
   5  13   2   -0.01    0.25
   5  13   2   -0.02    0.34
   5 -14  -2    0.11    0.36
   5 -14  -2    0.19    0.30
  -5  14   2   -0.03    0.28
  -5  14   2   -0.38    0.35
   4 -14  -2    0.14    0.33
   4 -14  -2    0.05    0.26
  -4  14   2   -0.37    0.33
  -4  14   2    0.02    0.28
   3 -14  -2    0.87    0.35
   3 -14  -2    0.91    0.25
  -3  14   2    0.86    0.33
  -3  14   2    0.45    0.28
   2 -14  -2    1.22    0.34
   2 -14  -2    1.39    0.40
   2 -14  -2    1.36    0.23
  -2  14   2    0.90    0.31
  -2  14   2    1.30    0.31
   1 -14  -2    0.05    0.30
   1 -14  -2   -0.12    0.32
   1 -14  -2    0.07    0.17
  -1  14   2   -0.12    0.25
  -1  14   2   -0.08    0.23
   0 -14  -2    0.44    0.31
   0 -14  -2    0.77    0.29
   0  14   2    0.80    0.28
   0  14   2    0.87    0.28
  -1 -14  -2   40.68    1.59
  -1 -14  -2   36.96    1.53
  -1 -14  -2   41.48    1.62
   1  14   2   40.84    1.55
   1  14   2   38.68    1.51
  -2 -14  -2    0.54    0.31
  -2 -14  -2    0.21    0.34
  -2 -14  -2    0.30    0.32
   2  14   2    0.73    0.29
   2  14   2    0.42    0.27
  -3 -14  -2    4.19    0.45
  -3 -14  -2    3.52    0.48
  -3 -14  -2    2.63    0.38
   3  14   2    2.87    0.35
   3  14   2    2.74    0.38
  -4 -14  -2    1.12    0.37
  -4 -14  -2    1.32    0.43
  -4 -14  -2    0.60    0.35
   4  14   2    1.30    0.38
   4  14   2    1.16    0.29
  -5 -14  -2    3.02    0.44
  -5 -14  -2    3.35    0.49
  -5 -14  -2    3.20    0.53
   5  14   2    3.04    0.48
   5  14   2    3.25    0.36
   4 -15  -2    1.53    0.31
   4 -15  -2    1.93    0.41
  -4  15   2    1.12    0.34
  -4  15   2    1.04    0.39
   3 -15  -2    0.07    0.24
   3 -15  -2    0.01    0.33
  -3  15   2   -0.27    0.28
  -3  15   2    0.20    0.35
   2 -15  -2    0.33    0.35
   2 -15  -2    0.80    0.23
  -2  15   2    0.66    0.32
  -2  15   2    0.55    0.30
   1 -15  -2    1.06    0.35
   1 -15  -2    1.49    0.42
  -1  15   2    1.50    0.33
  -1  15   2    1.34    0.33
   0 -15  -2    0.13    0.34
   0 -15  -2    0.36    0.33
   0  15   2    0.30    0.29
   0  15   2    0.59    0.30
  -1 -15  -2    0.52    0.34
  -1 -15  -2    1.03    0.38
   1  15   2    1.43    0.33
   1  15   2    0.70    0.30
  -2 -15  -2    0.87    0.38
  -2 -15  -2    1.34    0.36
   2  15   2    1.00    0.32
   2  15   2    1.11    0.30
  -3 -15  -2   -0.17    0.33
  -3 -15  -2    0.56    0.34
   3  15   2    0.07    0.29
   3  15   2   -0.13    0.32
  -4 -15  -2   -0.07    0.34
  -4 -15  -2   -0.57    0.36
   4  15   2   -0.06    0.29
   4  15   2   -0.05    0.35
   3 -16  -2    0.82    0.27
   3 -16  -2    0.33    0.39
  -3  16   2    0.33    0.34
  -3  16   2    0.24    0.36
   2 -16  -2   -0.05    0.33
  -2  16   2   -0.27    0.34
  -2  16   2   -0.05    0.31
   1 -16  -2    0.24    0.40
   1 -16  -2    0.74    0.37
  -1  16   2    0.62    0.32
  -1  16   2    0.01    0.30
   0 -16  -2   -0.11    0.34
   0 -16  -2   -0.13    0.37
   0  16   2    0.06    0.31
   0  16   2   -0.01    0.31
  -1 -16  -2    0.55    0.37
  -1 -16  -2    0.37    0.39
   1  16   2    0.57    0.34
   1  16   2    0.52    0.33
  -2 -16  -2    0.08    0.35
  -2 -16  -2    0.38    0.36
   2  16   2    0.38    0.30
   2  16   2    0.02    0.32
  -3 -16  -2    0.42    0.38
   3  16   2    1.06    0.38
   1 -17  -2    0.28    0.34
  -1  17   2   -0.17    0.34
   0 -17  -2    0.16    0.38
   0 -17  -2   -0.34    0.39
   0  17   2    0.12    0.34
   0  17   2    0.21    0.34
   0  17  -3    3.84    0.56
   3  16  -3   -0.33    0.28
   3  16  -3    0.50    0.41
  -3 -16   3   -0.41    0.32
  -3 -16   3    0.25    0.41
  -3 -16   3    0.21    0.43
   2  16  -3    1.79    0.42
   2  16  -3    1.32    0.34
  -2 -16   3    0.93    0.48
  -2 -16   3    0.42    0.40
  -2 -16   3    0.93    0.35
   1  16  -3    1.84    0.42
   1  16  -3    1.74    0.35
  -1 -16   3    2.40    0.40
  -1 -16   3    2.15    0.42
   0  16  -3    4.17    0.53
   0  16  -3    4.98    0.44
   0 -16   3    4.85    0.50
   0 -16   3    4.84    0.51
  -1  16  -3    0.35    0.41
  -1  16  -3    0.86    0.35
   1 -16   3    1.76    0.42
  -2  16  -3    0.00    0.38
  -2  16  -3   -0.63    0.38
   2 -16   3    0.34    0.27
   2 -16   3   -0.04    0.37
   4  15  -3   10.48    0.80
   4  15  -3   10.23    0.61
  -4 -15   3   11.15    0.70
  -4 -15   3   11.95    0.92
   3  15  -3    7.37    0.54
   3  15  -3    7.07    0.57
  -3 -15   3    6.00    0.49
  -3 -15   3    6.73    0.63
   2  15  -3    8.03    0.70
   2  15  -3    7.78    0.56
  -2 -15   3    8.66    0.61
  -2 -15   3    9.59    0.68
  -2 -15   3    8.01    0.69
   1  15  -3    8.81    0.61
   1  15  -3    9.10    0.71
  -1 -15   3    9.65    0.69
  -1 -15   3    8.77    0.64
   0  15  -3    4.13    0.40
   0  15  -3    3.48    0.47
   0 -15   3    3.63    0.54
   0 -15   3    3.68    0.43
   0 -15   3    4.20    0.30
   0 -15   3    4.29    0.45
  -1  15  -3   23.15    1.24
  -1  15  -3   28.24    1.17
   1 -15   3   26.69    1.17
   1 -15   3   27.50    1.05
  -2  15  -3    0.38    0.34
  -2  15  -3    0.07    0.37
   2 -15   3    0.21    0.33
   2 -15   3    0.18    0.25
  -3  15  -3    7.26    0.67
  -3  15  -3    7.44    0.60
   3 -15   3    6.66    0.56
   3 -15   3    8.48    0.55
  -4  15  -3    3.31    0.55
   5  14  -3    1.75    0.44
  -5 -14   3    1.55    0.43
  -5 -14   3    2.56    0.55
  -5 -14   3    2.13    0.38
   4  14  -3    0.13    0.32
   4  14  -3    0.23    0.24
  -4 -14   3    0.06    0.38
  -4 -14   3    0.02    0.29
  -4 -14   3    0.04    0.42
   3  14  -3   -0.01    0.34
   3  14  -3   -0.16    0.23
  -3 -14   3    0.21    0.38
  -3 -14   3   -0.08    0.28
   2  14  -3    2.87    0.42
   2  14  -3    1.94    0.29
  -2 -14   3    2.55    0.40
  -2 -14   3    2.58    0.35
  -2 -14   3    3.05    0.49
   1  14  -3    5.03    0.48
   1  14  -3    4.72    0.39
  -1 -14   3    4.47    0.32
  -1 -14   3    3.94    0.41
  -1 -14   3    4.58    0.55
  -1 -14   3    4.71    0.42
   0  14  -3    8.36    0.68
   0  14  -3    9.77    0.60
   0 -14   3    7.14    0.63
   0 -14   3    8.87    0.46
   0 -14   3    9.95    0.64
   0 -14   3    9.43    0.77
  -1  14  -3    0.09    0.35
  -1  14  -3   -0.10    0.28
   1 -14   3    0.43    0.35
   1 -14   3   -0.17    0.27
   1 -14   3    0.23    0.20
  -2  14  -3    3.27    0.47
  -2  14  -3    3.13    0.41
   2 -14   3    3.96    0.43
   2 -14   3    3.59    0.33
  -3  14  -3    1.61    0.43
  -3  14  -3    1.26    0.40
   3 -14   3    1.33    0.35
   3 -14   3    1.22    0.30
  -4  14  -3    3.10    0.44
  -4  14  -3    2.88    0.49
   4 -14   3    2.73    0.37
   4 -14   3    2.90    0.43
   6  13  -3    1.49    0.43
  -6 -13   3    0.58    0.43
  -6 -13   3    1.17    0.51
   5  13  -3    3.60    0.31
   5  13  -3    3.17    0.45
  -5 -13   3    3.66    0.41
  -5 -13   3    2.76    0.45
  -5 -13   3    2.07    0.50
   4  13  -3    6.14    0.37
   4  13  -3    4.93    0.46
   4  13  -3    5.72    0.44
  -4 -13   3    5.42    0.50
  -4 -13   3    6.44    0.62
  -4 -13   3    5.55    0.44
   3  13  -3    6.12    0.44
   3  13  -3    6.64    0.59
  -3 -13   3    6.69    0.51
  -3 -13   3    5.99    0.55
  -3 -13   3    5.71    0.49
   2  13  -3    4.37    0.44
   2  13  -3    3.83    0.33
  -2 -13   3    3.33    0.44
  -2 -13   3    3.73    0.36
   1  13  -3   11.01    0.69
   1  13  -3   11.22    0.59
  -1 -13   3   11.35    0.65
  -1 -13   3   10.43    0.75
  -1 -13   3   10.83    0.48
  -1 -13   3   10.14    0.62
   0  13  -3   15.63    0.72
   0  13  -3   12.89    0.79
   0 -13   3   14.34    0.61
   0 -13   3   13.84    0.86
   0 -13   3   14.51    0.73
   0 -13   3   13.24    0.72
  -1  13  -3    0.00    0.30
  -1  13  -3    0.10    0.28
   1 -13   3    0.27    0.19
   1 -13   3    0.11    0.33
   1 -13   3    0.11    0.29
  -2  13  -3   13.97    0.82
  -2  13  -3   14.23    0.73
   2 -13   3   14.16    0.74
   2 -13   3   13.94    0.66
   2 -13   3   14.05    0.85
  -3  13  -3    2.63    0.40
  -3  13  -3    2.93    0.44
   3 -13   3    2.94    0.36
   3 -13   3    2.76    0.32
  -4  13  -3    3.18    0.44
  -4  13  -3    2.95    0.48
   4 -13   3    3.34    0.42
   4 -13   3    3.77    0.39
  -5  13  -3    2.88    0.48
  -5  13  -3    2.70    0.44
   5 -13   3    3.70    0.46
   5 -13   3    2.45    0.38
   6  12  -3    1.35    0.29
   6  12  -3    1.18    0.39
  -6 -12   3    0.87    0.47
  -6 -12   3    0.92    0.34
  -6 -12   3    0.87    0.44
   5  12  -3    0.02    0.19
   5  12  -3    0.12    0.34
   5  12  -3   -0.20    0.21
  -5 -12   3    0.32    0.40
  -5 -12   3   -0.01    0.27
  -5 -12   3    0.30    0.38
   4  12  -3    0.58    0.20
   4  12  -3    0.21    0.28
   4  12  -3    0.36    0.18
  -4 -12   3    0.54    0.31
  -4 -12   3    0.58    0.27
  -4 -12   3    0.14    0.35
   3  12  -3    0.12    0.19
   3  12  -3    0.20    0.13
   3  12  -3    0.24    0.26
  -3 -12   3   -0.03    0.29
  -3 -12   3    0.66    0.34
  -3 -12   3    0.16    0.23
   2  12  -3    6.41    0.53
   2  12  -3    5.79    0.28
   2  12  -3    6.00    0.42
  -2 -12   3    6.91    0.56
  -2 -12   3    6.11    0.46
   1  12  -3    0.33    0.23
   1  12  -3    0.28    0.11
   1  12  -3    0.45    0.28
  -1 -12   3    0.00    0.22
  -1 -12   3   -0.11    0.29
  -1 -12   3    0.09    0.27
   0  12  -3    0.27    0.23
   0  12  -3    0.53    0.27
   0 -12   3   -0.08    0.23
   0 -12   3    0.37    0.32
   0 -12   3    0.13    0.22
  -1  12  -3    0.32    0.24
  -1  12  -3    0.17    0.29
   1 -12   3    0.60    0.24
   1 -12   3    0.00    0.18
   1 -12   3    0.46    0.30
  -2  12  -3    1.95    0.33
  -2  12  -3    2.50    0.39
   2 -12   3    2.61    0.39
   2 -12   3    2.23    0.32
   2 -12   3    2.17    0.25
  -3  12  -3    2.64    0.38
  -3  12  -3    2.34    0.39
   3 -12   3    3.23    0.35
   3 -12   3    2.43    0.40
   3 -12   3    2.35    0.29
  -4  12  -3   -0.07    0.32
  -4  12  -3   -0.13    0.31
   4 -12   3    0.15    0.25
   4 -12   3    0.08    0.26
  -5  12  -3    0.37    0.34
  -5  12  -3    0.14    0.36
   5 -12   3    0.15    0.29
   5 -12   3   -0.23    0.30
  -6  12  -3    0.63    0.41
  -6  12  -3    1.20    0.41
   6 -12   3    0.51    0.34
   6 -12   3    0.84    0.36
   7  11  -3    0.20    0.38
   7  11  -3   -0.12    0.29
  -7 -11   3   -0.42    0.40
  -7 -11   3    0.30    0.51
  -7 -11   3    0.07    0.37
   6  11  -3    0.50    0.26
   6  11  -3    0.85    0.36
  -6 -11   3    0.36    0.38
  -6 -11   3    0.97    0.34
  -6 -11   3    0.33    0.44
   5  11  -3    0.05    0.16
   5  11  -3   -0.05    0.21
   5  11  -3    0.31    0.30
  -5 -11   3    0.02    0.38
  -5 -11   3    0.10    0.26
  -5 -11   3    0.02    0.31
   4  11  -3    3.00    0.36
   4  11  -3    2.50    0.24
   4  11  -3    2.98    0.26
  -4 -11   3    3.16    0.33
  -4 -11   3    2.68    0.40
  -4 -11   3    3.20    0.45
   3  11  -3    0.18    0.17
   3  11  -3    0.41    0.26
   3  11  -3    0.32    0.13
  -3 -11   3    0.30    0.21
  -3 -11   3    0.16    0.32
  -3 -11   3    0.31    0.28
   2  11  -3   10.05    0.60
   2  11  -3    9.48    0.40
   2  11  -3    9.99    0.50
  -2 -11   3   10.64    0.66
  -2 -11   3   10.26    0.60
  -2 -11   3    9.71    0.43
  -2 -11   3   10.19    0.53
   1  11  -3    2.93    0.15
   1  11  -3    2.90    0.26
   1  11  -3    2.85    0.34
  -1 -11   3    3.14    0.19
  -1 -11   3    3.15    0.41
  -1 -11   3    2.64    0.29
   0  11  -3   25.68    0.95
   0  11  -3   21.47    1.02
   0 -11   3   24.01    0.96
   0 -11   3   22.74    0.97
   0 -11   3   24.18    1.08
  -1  11  -3    1.15    0.26
  -1  11  -3    0.83    0.26
  -1  11  -3    1.24    0.29
   1 -11   3    0.92    0.29
   1 -11   3    1.44    0.20
   1 -11   3    1.25    0.26
  -2  11  -3   -0.21    0.23
  -2  11  -3   -0.06    0.20
  -2  11  -3   -0.10    0.25
   2 -11   3    0.03    0.24
   2 -11   3   -0.04    0.18
   2 -11   3   -0.07    0.22
  -3  11  -3    1.77    0.35
  -3  11  -3    2.00    0.31
   3 -11   3    1.38    0.23
   3 -11   3    1.59    0.27
   3 -11   3    1.69    0.34
  -4  11  -3    0.36    0.28
  -4  11  -3    0.26    0.31
   4 -11   3    0.51    0.26
   4 -11   3    0.59    0.27
   4 -11   3    0.55    0.32
  -5  11  -3    2.60    0.42
  -5  11  -3    1.98    0.40
   5 -11   3    2.99    0.36
   5 -11   3    3.72    0.40
  -6  11  -3    0.30    0.37
  -6  11  -3    0.99    0.37
   6 -11   3    0.57    0.33
   6 -11   3    0.84    0.33
   7  10  -3   -0.34    0.34
   7  10  -3    0.22    0.29
  -7 -10   3    0.17    0.40
  -7 -10   3    0.21    0.46
   6  10  -3    2.01    0.38
   6  10  -3    2.13    0.31
  -6 -10   3    1.85    0.43
  -6 -10   3    1.71    0.41
  -6 -10   3    1.84    0.37
   5  10  -3    1.48    0.24
   5  10  -3    1.37    0.18
   5  10  -3    1.08    0.30
  -5 -10   3    1.64    0.31
  -5 -10   3    1.90    0.36
  -5 -10   3    1.52    0.38
   4  10  -3    2.39    0.22
   4  10  -3    2.40    0.33
   4  10  -3    2.38    0.22
  -4 -10   3    2.53    0.39
  -4 -10   3    1.90    0.28
  -4 -10   3    2.42    0.37
   3  10  -3    1.37    0.27
   3  10  -3    1.33    0.16
   3  10  -3    1.09    0.18
  -3 -10   3    1.49    0.34
  -3 -10   3    1.13    0.28
  -3 -10   3    1.25    0.23
   2  10  -3   35.16    1.31
   2  10  -3   33.81    1.23
   2  10  -3   32.48    1.17
  -2 -10   3   34.28    1.37
  -2 -10   3   33.00    1.26
  -2 -10   3   35.15    1.20
  -2 -10   3   30.76    1.29
   1  10  -3    0.27    0.21
   1  10  -3    0.48    0.07
   1  10  -3    0.40    0.17
  -1 -10   3    0.61    0.10
  -1 -10   3    0.29    0.25
  -1 -10   3    0.37    0.18
   0  10  -3    1.11    0.21
   0  10  -3    0.50    0.19
   0  10  -3    0.46    0.22
   0 -10   3    0.29    0.19
   0 -10   3    0.64    0.22
   0 -10   3    0.82    0.27
  -1  10  -3    2.91    0.29
  -1  10  -3    2.23    0.26
  -1  10  -3    3.35    0.36
   1 -10   3    2.92    0.35
   1 -10   3    2.73    0.27
  -2  10  -3   11.74    0.65
  -2  10  -3   12.48    0.61
  -2  10  -3   12.32    0.59
   2 -10   3   12.05    0.58
   2 -10   3   10.84    0.54
   2 -10   3   10.26    0.65
  -3  10  -3    4.71    0.39
  -3  10  -3    5.11    0.41
  -3  10  -3    5.20    0.45
   3 -10   3    4.78    0.34
   3 -10   3    4.15    0.41
   3 -10   3    4.54    0.36
  -4  10  -3   -0.17    0.26
  -4  10  -3   -0.30    0.27
   4 -10   3    0.26    0.24
   4 -10   3   -0.10    0.23
   4 -10   3    0.08    0.09
   4 -10   3   -0.18    0.26
  -5  10  -3    0.00    0.30
  -5  10  -3   -0.04    0.28
   5 -10   3   -0.18    0.25
   5 -10   3    0.10    0.30
   5 -10   3   -0.18    0.26
  -6  10  -3    3.31    0.43
  -6  10  -3    1.90    0.43
   6 -10   3    3.09    0.39
   6 -10   3    2.73    0.38
  -7  10  -3    0.71    0.38
  -7  10  -3    0.27    0.45
  -7  10  -3    0.47    0.41
   7 -10   3    0.40    0.34
   7   9  -3    3.41    0.37
   7   9  -3    2.54    0.41
  -7  -9   3    3.10    0.50
  -7  -9   3    2.11    0.51
   6   9  -3   18.26    0.92
   6   9  -3   18.63    0.83
  -6  -9   3   19.54    1.03
  -6  -9   3   18.22    0.99
   5   9  -3    6.21    0.46
   5   9  -3    5.56    0.40
   5   9  -3    5.91    0.32
  -5  -9   3    5.62    0.44
  -5  -9   3    5.18    0.49
  -5  -9   3    5.64    0.49
   4   9  -3   12.03    0.64
   4   9  -3   12.34    0.54
   4   9  -3   12.59    0.52
  -4  -9   3   11.87    0.72
  -4  -9   3   12.35    0.61
  -4  -9   3   12.01    0.67
   3   9  -3   34.30    1.31
   3   9  -3   32.15    1.20
   3   9  -3   33.51    1.22
   3   9  -3   35.93    1.23
  -3  -9   3   32.78    1.28
  -3  -9   3   35.71    1.39
  -3  -9   3   34.89    1.35
   2   9  -3   29.54    1.07
   2   9  -3   29.09    1.03
   2   9  -3   28.35    1.13
  -2  -9   3   28.50    1.14
  -2  -9   3   30.06    1.22
  -2  -9   3   31.67    1.06
  -2  -9   3   27.81    1.10
   1   9  -3    6.35    0.36
   1   9  -3    6.79    0.26
   1   9  -3    6.88    0.44
   1   9  -3    6.45    0.36
  -1  -9   3    6.52    0.49
  -1  -9   3    6.35    0.28
  -1  -9   3    5.67    0.36
   0   9  -3   35.98    1.31
   0   9  -3   36.06    1.26
   0   9  -3   32.63    1.32
   0   9  -3   35.47    1.24
   0  -9   3   34.34    1.16
   0  -9   3   33.60    1.17
   0  -9   3   31.81    1.27
   0  -9   3   34.75    1.27
  -1   9  -3   21.61    0.85
  -1   9  -3   20.56    0.91
  -1   9  -3   21.68    0.86
   1  -9   3   20.30    0.83
   1  -9   3   21.11    0.92
  -2   9  -3    0.63    0.20
  -2   9  -3    0.65    0.24
  -2   9  -3    0.76    0.20
   2  -9   3    0.86    0.20
   2  -9   3    0.68    0.23
   2  -9   3    0.38    0.17
  -3   9  -3    4.35    0.18
  -3   9  -3    4.18    0.38
  -3   9  -3    4.54    0.40
  -3   9  -3    4.13    0.36
   3  -9   3    4.33    0.31
   3  -9   3    4.53    0.33
   3  -9   3    4.12    0.19
   3  -9   3    4.35    0.40
  -4   9  -3    5.40    0.49
  -4   9  -3    4.45    0.43
  -4   9  -3    5.49    0.42
   4  -9   3    5.03    0.38
   4  -9   3    5.22    0.46
   4  -9   3    5.53    0.39
   4  -9   3    5.48    0.26
  -5   9  -3    3.61    0.37
  -5   9  -3    3.77    0.43
   5  -9   3    3.72    0.44
   5  -9   3    3.93    0.37
   5  -9   3    3.50    0.35
   5  -9   3    3.83    0.26
  -6   9  -3    0.50    0.36
  -6   9  -3    0.96    0.33
   6  -9   3    0.56    0.28
   6  -9   3    0.60    0.29
   6  -9   3    0.43    0.18
  -7   9  -3    2.04    0.48
  -7   9  -3    2.79    0.42
  -7   9  -3    2.14    0.47
   7  -9   3    2.30    0.38
   8   8  -3   -0.02    0.36
   8   8  -3   -0.35    0.32
  -8  -8   3   -0.11    0.47
  -8  -8   3    0.07    0.41
   7   8  -3    0.59    0.29
   7   8  -3    0.32    0.34
  -7  -8   3    0.81    0.42
  -7  -8   3    0.89    0.44
   6   8  -3    6.85    0.48
   6   8  -3    6.01    0.55
  -6  -8   3    6.65    0.57
  -6  -8   3    7.59    0.59
   5   8  -3    0.48    0.13
   5   8  -3    0.07    0.24
   5   8  -3    0.56    0.20
  -5  -8   3    0.78    0.31
  -5  -8   3    0.39    0.28
   4   8  -3   31.39    1.17
   4   8  -3   32.07    1.15
   4   8  -3   31.00    1.23
   4   8  -3   32.12    1.14
  -4  -8   3   33.31    1.31
  -4  -8   3   32.80    1.30
  -4  -8   3   30.75    1.23
   3   8  -3   24.15    0.86
   3   8  -3   22.15    0.86
   3   8  -3   22.25    0.93
  -3  -8   3   23.11    0.98
  -3  -8   3   22.95    1.00
  -3  -8   3   26.18    0.92
  -3  -8   3   22.74    0.92
   2   8  -3    1.78    0.14
   2   8  -3    2.08    0.18
   2   8  -3    2.23    0.25
  -2  -8   3    1.82    0.23
  -2  -8   3    2.18    0.20
  -2  -8   3    1.77    0.19
  -2  -8   3    1.88    0.15
  -2  -8   3    1.84    0.28
   1   8  -3    2.49    0.26
   1   8  -3    1.84    0.18
   1   8  -3    2.45    0.20
   1   8  -3    2.61    0.13
   1   8  -3    2.28    0.23
  -1  -8   3    2.22    0.20
  -1  -8   3    2.42    0.15
  -1  -8   3    2.17    0.22
  -1  -8   3    1.92    0.26
  -1  -8   3    2.97    0.25
   0   8  -3  163.46    5.69
   0   8  -3  171.51    5.65
   0   8  -3  163.87    5.70
   0   8  -3  171.87    5.64
   0  -8   3  156.09    5.65
   0  -8   3  156.35    5.65
   0  -8   3  167.39    5.59
   0  -8   3  175.55    5.58
  -1   8  -3   38.30    1.43
  -1   8  -3   39.52    1.40
  -1   8  -3   38.37    1.35
  -1   8  -3   37.91    1.37
   1  -8   3   36.91    1.36
   1  -8   3   35.49    1.43
  -2   8  -3   46.06    1.67
  -2   8  -3   48.57    1.69
  -2   8  -3   45.68    1.72
   2  -8   3   44.32    1.65
   2  -8   3   46.47    1.73
  -3   8  -3    0.44    0.22
  -3   8  -3    0.18    0.08
  -3   8  -3    0.25    0.18
  -3   8  -3    0.48    0.21
   3  -8   3    0.28    0.07
   3  -8   3    0.34    0.18
   3  -8   3    0.62    0.19
   3  -8   3    0.39    0.23
  -4   8  -3   19.22    0.86
  -4   8  -3   20.67    0.88
  -4   8  -3   19.74    0.92
  -4   8  -3   21.05    0.73
   4  -8   3   17.35    0.89
   4  -8   3   19.64    0.82
   4  -8   3   20.00    0.72
   4  -8   3   19.84    0.81
  -5   8  -3    9.26    0.64
  -5   8  -3    9.43    0.57
   5  -8   3    9.45    0.42
   5  -8   3    8.41    0.54
   5  -8   3    9.14    0.54
   5  -8   3    8.24    0.62
  -6   8  -3    2.88    0.37
  -6   8  -3    2.25    0.41
   6  -8   3    2.27    0.32
   6  -8   3    2.08    0.30
   6  -8   3    2.37    0.24
   6  -8   3    2.22    0.39
  -7   8  -3    5.71    0.58
  -7   8  -3    6.70    0.56
  -7   8  -3    6.17    0.61
   7  -8   3    6.15    0.44
   7  -8   3    4.42    0.42
   8   7  -3   10.65    0.67
   8   7  -3    9.43    0.73
  -8  -7   3    8.71    0.72
  -8  -7   3    9.62    0.76
   7   7  -3    7.70    0.62
   7   7  -3    7.74    0.56
  -7  -7   3    9.01    0.67
  -7  -7   3    8.22    0.65
   6   7  -3   27.61    1.10
   6   7  -3   28.32    1.17
  -6  -7   3   27.64    1.24
  -6  -7   3   28.79    1.24
   5   7  -3   91.08    3.20
   5   7  -3   93.99    3.13
   5   7  -3   92.33    3.24
  -5  -7   3   92.16    3.29
  -5  -7   3   90.34    3.30
   4   7  -3   90.28    3.27
   4   7  -3   96.32    3.19
   4   7  -3   93.60    3.18
   4   7  -3   93.06    3.23
  -4  -7   3   93.65    3.33
  -4  -7   3   95.21    3.32
   3   7  -3   62.45    2.23
   3   7  -3   63.27    2.28
   3   7  -3   64.78    2.22
  -3  -7   3   69.46    2.25
  -3  -7   3   66.18    2.34
  -3  -7   3   62.73    2.28
  -3  -7   3   63.70    2.32
   2   7  -3   44.60    1.57
   2   7  -3   45.55    1.59
   2   7  -3   43.93    1.63
   2   7  -3   48.54    1.69
  -2  -7   3   44.08    1.65
  -2  -7   3   47.98    1.62
  -2  -7   3   44.37    1.69
  -2  -7   3   45.37    1.61
   1   7  -3  283.45    9.85
   1   7  -3  256.63    9.81
   1   7  -3  305.11    9.88
   1   7  -3  289.57    9.83
  -1  -7   3  280.74    9.82
  -1  -7   3  270.06    9.89
  -1  -7   3  302.54    9.81
  -1  -7   3  276.67    9.84
  -1  -7   3  317.92    9.83
  -1  -7   3  323.80    9.86
   0   7  -3   83.96    2.93
   0   7  -3   81.01    2.93
   0   7  -3   87.95    2.92
   0   7  -3   81.92    2.89
   0  -7   3   87.59    2.84
   0  -7   3   76.89    2.89
   0  -7   3   90.88    2.90
   0  -7   3   81.86    2.84
  -1   7  -3   49.28    1.69
  -1   7  -3   47.95    1.66
  -1   7  -3   49.17    1.71
   1  -7   3   46.39    1.67
   1  -7   3   45.26    1.74
  -2   7  -3   91.31    3.21
  -2   7  -3   90.17    3.18
  -2   7  -3   94.06    3.15
  -2   7  -3   92.46    3.09
   2  -7   3   90.48    3.09
   2  -7   3   90.34    3.22
   2  -7   3   92.24    3.16
  -3   7  -3   29.26    1.15
  -3   7  -3   27.40    1.10
  -3   7  -3   28.87    1.12
  -3   7  -3   28.57    1.01
   3  -7   3   29.44    1.16
   3  -7   3   27.93    1.07
   3  -7   3   27.68    1.07
   3  -7   3   29.85    1.00
  -4   7  -3   11.97    0.60
  -4   7  -3   12.15    0.66
  -4   7  -3   11.44    0.42
  -4   7  -3   11.98    0.48
  -4   7  -3   11.96    0.61
   4  -7   3   10.90    0.64
   4  -7   3   12.33    0.56
   4  -7   3   12.09    0.48
  -5   7  -3   23.90    1.08
  -5   7  -3   24.13    1.01
   5  -7   3   25.11    0.98
   5  -7   3   25.08    0.91
   5  -7   3   23.84    0.97
   5  -7   3   22.80    1.07
  -6   7  -3   17.67    0.85
  -6   7  -3   18.55    0.94
  -6   7  -3   17.11    0.94
   6  -7   3   17.91    0.82
   6  -7   3   17.59    0.91
   6  -7   3   18.52    0.74
  -7   7  -3    5.50    0.57
  -7   7  -3    5.55    0.46
  -7   7  -3    6.50    0.61
   7  -7   3    5.78    0.45
   7  -7   3    5.84    0.46
   8   6  -3    0.59    0.33
   8   6  -3    0.30    0.35
  -8  -6   3    0.43    0.43
  -8  -6   3    0.76    0.42
   7   6  -3    0.31    0.29
   7   6  -3    0.67    0.26
  -7  -6   3    0.75    0.37
  -7  -6   3    0.95    0.37
   6   6  -3    2.14    0.31
   6   6  -3    2.99    0.30
   6   6  -3    2.54    0.16
  -6  -6   3    2.58    0.38
  -6  -6   3    2.87    0.39
   5   6  -3    0.01    0.22
   5   6  -3    0.20    0.09
   5   6  -3    0.17    0.18
  -5  -6   3    0.35    0.25
  -5  -6   3    0.56    0.27
   4   6  -3    6.21    0.26
   4   6  -3    5.27    0.32
   4   6  -3    5.39    0.22
   4   6  -3    5.50    0.38
  -4  -6   3    5.17    0.44
  -4  -6   3    5.83    0.46
   3   6  -3   12.03    0.55
   3   6  -3   12.15    0.47
   3   6  -3   12.46    0.49
   3   6  -3   12.09    0.45
  -3  -6   3   11.68    0.59
  -3  -6   3   11.80    0.60
  -3  -6   3   13.55    0.51
   2   6  -3   85.53    2.96
   2   6  -3   91.37    3.05
   2   6  -3   88.12    2.97
   2   6  -3   85.19    3.02
  -2  -6   3   73.29    3.04
  -2  -6   3   94.61    3.04
  -2  -6   3   86.33    2.99
  -2  -6   3   92.51    2.99
  -2  -6   3   85.81    3.04
   1   6  -3  123.93    4.29
   1   6  -3  126.88    4.25
   1   6  -3  122.55    4.28
   1   6  -3  136.15    4.35
   1   6  -3  129.30    4.32
  -1  -6   3  129.60    4.26
  -1  -6   3  117.81    4.31
  -1  -6   3  131.48    4.29
  -1  -6   3  117.39    4.35
  -1  -6   3  133.78    4.32
  -1  -6   3  117.11    4.28
   0   6  -3   10.68    0.48
   0   6  -3   11.50    0.46
   0   6  -3   10.78    0.45
   0   6  -3   10.29    0.48
   0   6  -3   10.95    0.43
   0  -6   3   11.36    0.44
   0  -6   3   10.59    0.44
   0  -6   3   10.47    0.48
  -1   6  -3   77.42    2.55
  -1   6  -3   71.31    2.52
  -1   6  -3   73.45    2.56
   1  -6   3   73.56    2.58
   1  -6   3   70.65    2.51
   1  -6   3   71.73    2.46
  -2   6  -3   83.40    3.02
  -2   6  -3   90.94    3.01
  -2   6  -3   92.45    3.00
  -2   6  -3   84.70    3.06
  -2   6  -3   86.32    3.05
  -2   6  -3   87.83    2.96
   2  -6   3   88.82    2.96
   2  -6   3   87.11    3.00
   2  -6   3   87.40    2.95
   2  -6   3   84.07    3.07
  -3   6  -3   58.35    1.87
  -3   6  -3   50.99    1.93
  -3   6  -3   56.69    1.97
  -3   6  -3   52.70    1.98
   3  -6   3   52.17    1.98
   3  -6   3   53.94    1.86
   3  -6   3   53.17    1.90
   3  -6   3   54.99    1.86
   3  -6   3   53.98    1.91
  -4   6  -3   10.81    0.43
  -4   6  -3   10.09    0.52
  -4   6  -3   10.37    0.59
  -4   6  -3    9.21    0.55
   4  -6   3   10.22    0.49
   4  -6   3    9.17    0.58
   4  -6   3    9.55    0.48
   4  -6   3   10.72    0.43
  -5   6  -3   23.59    1.05
  -5   6  -3   23.00    0.96
  -5   6  -3   24.88    1.11
   5  -6   3   23.98    0.94
   5  -6   3   22.42    1.04
   5  -6   3   23.11    0.89
   5  -6   3   23.10    0.93
  -6   6  -3   13.37    0.79
  -6   6  -3   13.91    0.77
  -6   6  -3   13.20    0.66
   6  -6   3   11.85    0.62
   6  -6   3   13.30    0.59
   6  -6   3   12.53    0.75
  -7   6  -3   11.11    0.64
  -7   6  -3   10.36    0.78
  -7   6  -3   10.28    0.77
   7  -6   3    9.67    0.57
   7  -6   3    9.19    0.61
   7  -6   3    9.46    0.79
  -8   6  -3    2.24    0.49
  -8   6  -3    3.22    0.51
   8  -6   3    2.80    0.37
   8  -6   3    2.82    0.36
   8   5  -3    7.27    0.58
   8   5  -3    6.96    0.61
  -8  -5   3    6.13    0.60
  -8  -5   3    6.82    0.62
   7   5  -3   38.36    1.54
   7   5  -3   40.92    1.51
  -7  -5   3   39.57    1.59
  -7  -5   3   39.38    1.64
   6   5  -3   53.24    1.88
   6   5  -3   50.92    1.91
  -6  -5   3   50.93    1.98
  -6  -5   3   51.92    1.95
   5   5  -3   40.31    1.47
   5   5  -3   42.13    1.39
   5   5  -3   39.56    1.51
  -5  -5   3   41.79    1.58
  -5  -5   3   39.83    1.55
   4   5  -3   48.29    1.72
   4   5  -3   47.08    1.68
   4   5  -3   47.87    1.63
  -4  -5   3   46.95    1.67
  -4  -5   3   46.08    1.76
  -4  -5   3   48.01    1.75
  -4  -5   3   49.61    1.85
   3   5  -3  696.49   24.63
   3   5  -3  695.93   24.17
   3   5  -3  706.43   23.94
   3   5  -3  675.56   24.01
   3   5  -3  742.86   23.92
   3   5  -3  730.94   23.96
  -3  -5   3  724.22   24.00
  -3  -5   3  689.87   24.07
  -3  -5   3  721.31   23.92
  -3  -5   3  703.07   24.01
   2   5  -3  167.79    5.84
   2   5  -3  169.30    5.84
   2   5  -3  170.30    5.88
   2   5  -3  182.00    5.92
  -2  -5   3  169.12    5.87
  -2  -5   3  168.23    5.92
  -2  -5   3  187.68    5.91
  -2  -5   3  168.22    5.90
  -2  -5   3  173.96    5.85
   1   5  -3  151.76    5.13
   1   5  -3  163.39    5.16
   1   5  -3  151.03    5.12
   1   5  -3  148.71    5.10
  -1  -5   3  142.05    5.16
  -1  -5   3  139.01    5.13
  -1  -5   3  160.75    5.13
  -1  -5   3  154.69    5.10
  -1  -5   3  142.92    5.10
   0   5  -3  140.13    5.05
   0   5  -3  146.47    5.08
   0   5  -3  155.26    5.08
   0   5  -3  147.19    5.13
   0   5  -3  153.96    5.03
   0  -5   3  149.88    5.06
   0  -5   3  153.33    5.04
   0  -5   3  144.45    5.04
  -1   5  -3  164.19    5.57
  -1   5  -3  166.49    5.50
  -1   5  -3  156.37    5.54
   1  -5   3  162.25    5.50
   1  -5   3  169.30    5.59
   1  -5   3  160.90    5.53
  -2   5  -3  255.35    8.30
  -2   5  -3  242.02    8.30
  -2   5  -3  248.68    8.36
  -2   5  -3  257.64    8.36
  -2   5  -3  234.41    8.32
   2  -5   3  260.64    8.31
   2  -5   3  241.36    8.30
   2  -5   3  235.64    8.31
   2  -5   3  235.85    8.36
  -3   5  -3   54.51    1.99
  -3   5  -3   56.21    2.05
  -3   5  -3   59.17    1.95
  -3   5  -3   57.37    1.96
  -3   5  -3   58.28    2.04
   3  -5   3   54.03    2.04
   3  -5   3   55.82    1.97
   3  -5   3   56.21    1.94
   3  -5   3   55.94    1.98
  -4   5  -3   83.98    2.95
  -4   5  -3   81.34    2.90
  -4   5  -3   84.89    2.85
  -4   5  -3   81.61    2.96
   4  -5   3   82.89    2.87
   4  -5   3   79.78    2.87
   4  -5   3   80.36    2.96
   4  -5   3   87.42    2.85
  -5   5  -3   35.90    1.45
  -5   5  -3   38.84    1.54
  -5   5  -3   36.54    1.37
  -5   5  -3   34.84    1.42
   5  -5   3   36.82    1.35
   5  -5   3   37.20    1.34
   5  -5   3   34.81    1.44
   5  -5   3   35.81    1.32
  -6   5  -3   22.93    1.06
  -6   5  -3   23.38    0.98
  -6   5  -3   23.17    1.09
   6  -5   3   22.86    1.07
   6  -5   3   24.88    0.97
   6  -5   3   24.20    0.93
  -7   5  -3    8.64    0.56
  -7   5  -3    8.97    0.74
  -7   5  -3    8.77    0.70
   7  -5   3    9.10    0.55
   7  -5   3    7.18    0.67
   7  -5   3    8.64    0.56
  -8   5  -3    8.96    0.72
  -8   5  -3    9.63    0.85
   8  -5   3   10.60    0.66
   8  -5   3   10.70    0.63
   8   4  -3   -0.37    0.29
   8   4  -3    0.23    0.20
   8   4  -3    0.10    0.19
   8   4  -3    0.18    0.29
  -8  -4   3    0.15    0.33
  -8  -4   3   -0.35    0.37
   7   4  -3    0.42    0.28
   7   4  -3    0.03    0.24
   7   4  -3    0.30    0.17
  -7  -4   3    0.21    0.29
  -7  -4   3    0.22    0.31
   6   4  -3    0.16    0.21
   6   4  -3    0.28    0.23
   6   4  -3    0.33    0.15
  -6  -4   3    0.16    0.25
  -6  -4   3    0.06    0.23
   5   4  -3    1.48    0.21
   5   4  -3    1.12    0.21
  -5  -4   3    1.50    0.17
  -5  -4   3    1.03    0.23
  -5  -4   3    1.51    0.26
   4   4  -3   33.22    1.15
   4   4  -3   28.92    1.17
   4   4  -3   32.26    1.08
  -4  -4   3   31.61    1.20
  -4  -4   3   31.10    1.12
  -4  -4   3   31.30    1.23
  -4  -4   3   33.62    1.23
   3   4  -3  143.05    5.03
   3   4  -3  143.08    5.00
   3   4  -3  160.22    5.10
   3   4  -3  138.24    5.05
   3   4  -3  149.93    4.99
   3   4  -3  150.29    5.09
  -3  -4   3  146.55    5.08
  -3  -4   3  148.85    5.09
  -3  -4   3  160.93    5.04
  -3  -4   3  141.97    5.09
   2   4  -3   51.93    1.86
   2   4  -3   50.43    1.89
   2   4  -3   54.66    1.85
   2   4  -3   58.58    1.92
  -2  -4   3   55.50    1.91
  -2  -4   3   56.13    1.86
  -2  -4   3   53.14    1.92
  -2  -4   3   52.94    1.92
   1   4  -3   15.06    0.57
   1   4  -3   14.11    0.55
   1   4  -3   14.00    0.51
   1   4  -3   14.41    0.50
  -1  -4   3   13.09    0.51
  -1  -4   3   12.39    0.57
  -1  -4   3   13.79    0.55
  -1  -4   3   14.29    0.51
  -1  -4   3   14.68    0.54
   0   4  -3   54.43    1.81
   0   4  -3   53.30    1.77
   0   4  -3   52.23    1.81
   0   4  -3   50.05    1.79
   0  -4   3   53.37    1.78
   0  -4   3   51.56    1.78
   0  -4   3   51.34    1.76
   0  -4   3   51.52    1.83
   0  -4   3   50.08    1.75
   0  -4   3   49.97    1.79
  -1   4  -3   53.81    1.98
  -1   4  -3   58.47    1.97
  -1   4  -3   57.73    2.01
  -1   4  -3   59.86    2.02
  -1   4  -3   59.09    1.95
   1  -4   3   56.21    2.02
   1  -4   3   58.08    1.97
   1  -4   3   56.41    1.95
  -2   4  -3   78.73    2.77
  -2   4  -3   84.37    2.78
  -2   4  -3   79.94    2.70
  -2   4  -3   76.38    2.73
   2  -4   3   84.24    2.72
   2  -4   3   77.19    2.78
   2  -4   3   76.88    2.71
   2  -4   3   76.99    2.70
  -3   4  -3   56.21    1.92
  -3   4  -3   55.92    1.96
  -3   4  -3   55.18    2.00
  -3   4  -3   54.77    2.00
  -3   4  -3   55.94    1.92
   3  -4   3   56.70    2.01
   3  -4   3   56.64    1.93
   3  -4   3   54.37    1.94
   3  -4   3   53.86    1.91
   3  -4   3   55.55    1.93
  -4   4  -3   42.66    1.56
  -4   4  -3   41.00    1.45
  -4   4  -3   39.83    1.48
  -4   4  -3   42.53    1.45
  -4   4  -3   40.56    1.55
   4  -4   3   40.17    1.55
   4  -4   3   39.91    1.46
   4  -4   3   40.47    1.44
   4  -4   3   40.72    1.46
  -5   4  -3    5.63    0.45
  -5   4  -3    5.63    0.50
  -5   4  -3    4.38    0.35
  -5   4  -3    4.92    0.39
   5  -4   3    4.02    0.38
   5  -4   3    4.75    0.31
   5  -4   3    4.26    0.33
  -6   4  -3   32.59    1.38
  -6   4  -3   32.57    1.35
  -6   4  -3   32.71    1.27
   6  -4   3   32.70    1.37
   6  -4   3   33.45    1.25
   6  -4   3   34.62    1.25
  -7   4  -3   12.83    0.78
  -7   4  -3   13.07    0.82
  -7   4  -3   11.83    0.65
   7  -4   3   12.78    0.78
   7  -4   3   13.84    0.66
   7  -4   3   11.96    0.64
  -8   4  -3    3.25    0.51
  -8   4  -3    2.53    0.45
   8  -4   3    3.47    0.38
   8  -4   3    3.35    0.37
   9   3  -3    2.92    0.31
   9   3  -3    2.44    0.42
  -9  -3   3    2.19    0.49
  -9  -3   3    2.40    0.44
   8   3  -3    5.12    0.43
   8   3  -3    5.37    0.36
   8   3  -3    4.51    0.45
   8   3  -3    4.81    0.32
  -8  -3   3    4.31    0.52
  -8  -3   3    3.76    0.45
   7   3  -3    9.29    0.45
   7   3  -3    9.74    0.47
   7   3  -3    9.34    0.57
   7   3  -3    9.40    0.59
  -7  -3   3   10.60    0.70
  -7  -3   3    9.28    0.63
   6   3  -3   48.09    1.78
   6   3  -3   49.62    1.81
   6   3  -3   49.99    1.74
  -6  -3   3   51.23    1.85
  -6  -3   3   47.61    1.88
   5   3  -3   56.25    1.96
   5   3  -3   52.68    1.91
   5   3  -3   53.78    1.98
  -5  -3   3   59.49    1.99
  -5  -3   3   53.05    2.03
  -5  -3   3   55.16    2.00
  -5  -3   3   56.66    2.04
   4   3  -3  178.06    5.76
   4   3  -3  166.43    5.78
   4   3  -3  174.83    5.81
  -4  -3   3  175.04    5.85
  -4  -3   3  157.96    5.82
  -4  -3   3  169.21    5.77
   3   3  -3    5.75    0.37
   3   3  -3    6.11    0.29
   3   3  -3    5.87    0.31
   3   3  -3    6.31    0.23
  -3  -3   3    6.84    0.30
  -3  -3   3    6.29    0.34
  -3  -3   3    6.30    0.34
   2   3  -3  272.98    9.31
   2   3  -3  264.88    9.28
   2   3  -3  273.63    9.32
  -2  -3   3  286.65    9.32
  -2  -3   3  281.69    9.30
  -2  -3   3  278.35    9.31
  -2  -3   3  266.21    9.31
   1   3  -3  760.46   26.57
   1   3  -3  755.73   26.59
   1   3  -3  855.92   26.81
   1   3  -3  799.89   26.78
  -1  -3   3  776.66   26.57
  -1  -3   3  848.70   26.77
  -1  -3   3  725.59   26.75
  -1  -3   3  804.63   26.59
  -1  -3   3  792.48   26.58
  -1  -3   3  757.58   26.67
   0   3  -3  125.82    4.15
   0   3  -3  131.03    4.15
   0   3  -3  123.07    4.16
   0   3  -3  119.24    4.15
   0   3  -3  123.33    4.16
   0  -3   3  124.29    4.15
   0  -3   3  118.99    4.15
   0  -3   3  124.37    4.18
   0  -3   3  115.84    4.13
   0  -3   3  118.01    4.14
  -1   3  -3   64.21    2.20
  -1   3  -3   64.05    2.15
  -1   3  -3   62.77    2.19
  -1   3  -3   63.41    2.17
   1  -3   3   65.40    2.19
   1  -3   3   59.95    2.14
   1  -3   3   63.56    2.20
   1  -3   3   62.10    2.15
  -2   3  -3  108.59    3.61
  -2   3  -3  110.47    3.68
  -2   3  -3  106.89    3.67
  -2   3  -3  105.60    3.58
  -2   3  -3  109.86    3.61
  -2   3  -3  106.72    3.64
   2  -3   3  102.39    3.68
   2  -3   3  106.64    3.64
   2  -3   3  103.82    3.61
   2  -3   3  103.04    3.61
  -3   3  -3  311.86   10.37
  -3   3  -3  320.83   10.38
  -3   3  -3  297.68   10.32
  -3   3  -3  307.64   10.30
   3  -3   3  300.94   10.30
   3  -3   3  312.26   10.31
   3  -3   3  292.56   10.37
   3  -3   3  297.07   10.30
   3  -3   3  307.17   10.31
  -4   3  -3   41.85    1.54
  -4   3  -3   39.83    1.49
  -4   3  -3   40.47    1.46
  -4   3  -3   40.97    1.44
  -4   3  -3   39.96    1.52
  -4   3  -3   41.60    1.43
   4  -3   3   39.63    1.43
   4  -3   3   38.47    1.43
   4  -3   3   41.58    1.43
   4  -3   3   38.97    1.52
  -5   3  -3    9.75    0.54
  -5   3  -3    8.62    0.47
  -5   3  -3    9.25    0.58
   5  -3   3    9.40    0.46
   5  -3   3    8.78    0.44
   5  -3   3    9.17    0.57
  -6   3  -3   41.85    1.63
  -6   3  -3   40.04    1.51
  -6   3  -3   40.90    1.59
   6  -3   3   41.16    1.50
   6  -3   3   40.52    1.62
   6  -3   3   40.85    1.49
  -7   3  -3    4.71    0.47
  -7   3  -3    4.12    0.48
   7  -3   3    5.05    0.38
   7  -3   3    4.24    0.38
   7  -3   3    5.78    0.52
  -8   3  -3   11.08    0.81
  -8   3  -3   11.18    0.83
   8  -3   3   10.73    0.82
   8  -3   3   11.43    0.64
   8  -3   3   11.23    0.69
   9   2  -3   -0.08    0.32
   9   2  -3   -0.02    0.25
  -9  -2   3    0.10    0.37
  -9  -2   3   -0.50    0.42
   8   2  -3    0.38    0.30
   8   2  -3    0.30    0.23
   8   2  -3    0.42    0.30
  -8  -2   3    0.25    0.37
  -8  -2   3    0.21    0.32
   7   2  -3    0.88    0.26
   7   2  -3    0.73    0.26
   7   2  -3    1.14    0.17
   7   2  -3    0.65    0.20
  -7  -2   3    0.62    0.27
  -7  -2   3    0.82    0.35
   6   2  -3    3.12    0.21
   6   2  -3    2.91    0.29
   6   2  -3    3.24    0.32
   6   2  -3    2.92    0.23
  -6  -2   3    3.13    0.34
  -6  -2   3    2.47    0.35
   5   2  -3   18.40    0.76
   5   2  -3   18.12    0.70
   5   2  -3   19.04    0.75
  -5  -2   3   18.42    0.83
  -5  -2   3   19.76    0.82
  -5  -2   3   18.29    0.79
   4   2  -3   -0.02    0.08
   4   2  -3    0.10    0.12
   4   2  -3    0.21    0.13
  -4  -2   3    0.03    0.09
  -4  -2   3    0.04    0.13
  -4  -2   3    0.01    0.15
  -4  -2   3    0.31    0.15
   3   2  -3   26.58    1.00
   3   2  -3   29.13    1.07
   3   2  -3   28.54    1.02
   3   2  -3   28.42    0.98
  -3  -2   3   28.43    1.04
  -3  -2   3   27.60    1.03
   2   2  -3  163.81    5.56
   2   2  -3  160.23    5.56
   2   2  -3  164.20    5.57
  -2  -2   3  168.54    5.59
  -2  -2   3  165.36    5.58
  -2  -2   3  165.41    5.55
  -2  -2   3  161.02    5.58
  -2  -2   3  165.39    5.57
  -2  -2   3  166.67    5.58
   1   2  -3   34.53    1.26
   1   2  -3   36.83    1.26
   1   2  -3   37.20    1.29
   1   2  -3   36.52    1.28
  -1  -2   3   39.19    1.28
  -1  -2   3   36.47    1.26
  -1  -2   3   35.97    1.29
  -1  -2   3   37.19    1.25
   0   2  -3  216.53    7.10
   0   2  -3  207.24    7.19
   0   2  -3  208.75    7.12
   0  -2   3  203.92    7.12
   0  -2   3  207.11    7.12
   0  -2   3  212.89    7.15
   0  -2   3  215.88    7.18
   0  -2   3  212.95    7.19
   0  -2   3  209.24    7.17
  -1   2  -3   37.33    1.32
  -1   2  -3   37.78    1.35
  -1   2  -3   39.24    1.31
  -1   2  -3   39.38    1.35
  -1   2  -3   38.42    1.29
   1  -2   3   37.59    1.30
   1  -2   3   38.26    1.35
   1  -2   3   35.79    1.30
   1  -2   3   37.54    1.34
  -2   2  -3    0.31    0.10
  -2   2  -3    0.22    0.07
  -2   2  -3    0.25    0.03
  -2   2  -3    0.36    0.11
  -2   2  -3    0.16    0.06
  -2   2  -3    0.18    0.11
   2  -2   3    0.17    0.11
   2  -2   3    0.27    0.07
   2  -2   3    0.34    0.11
   2  -2   3    0.09    0.07
  -3   2  -3    7.48    0.41
  -3   2  -3    7.14    0.35
  -3   2  -3    7.35    0.40
  -3   2  -3    7.58    0.33
   3  -2   3    7.32    0.32
   3  -2   3    7.03    0.33
   3  -2   3    7.06    0.41
   3  -2   3    7.80    0.43
   3  -2   3    7.30    0.32
   3  -2   3    7.54    0.33
  -4   2  -3   67.94    2.38
  -4   2  -3   66.20    2.42
  -4   2  -3   70.36    2.44
  -4   2  -3   67.48    2.35
  -4   2  -3   66.42    2.35
  -4   2  -3   68.38    2.33
   4  -2   3   65.01    2.34
   4  -2   3   67.09    2.34
   4  -2   3   67.74    2.34
   4  -2   3   67.87    2.42
  -5   2  -3    2.38    0.27
  -5   2  -3    2.18    0.23
  -5   2  -3    2.11    0.30
   5  -2   3    2.77    0.24
   5  -2   3    3.05    0.34
   5  -2   3    2.67    0.24
  -6   2  -3   17.15    0.83
  -6   2  -3   17.58    0.88
   6  -2   3   17.47    0.73
   6  -2   3   17.82    0.73
   6  -2   3   17.22    0.86
  -7   2  -3    0.17    0.31
  -7   2  -3    0.17    0.28
   7  -2   3   -0.11    0.21
   7  -2   3    0.52    0.32
  -8   2  -3    6.94    0.62
  -8   2  -3    7.68    0.62
   8  -2   3    9.03    0.74
   8  -2   3    7.52    0.55
   8  -2   3    8.12    0.60
   9   1  -3   -0.41    0.26
   9   1  -3    0.17    0.35
  -9  -1   3   -0.02    0.36
  -9  -1   3    0.37    0.43
   8   1  -3    0.25    0.28
   8   1  -3    0.74    0.28
   8   1  -3    0.29    0.23
  -8  -1   3    0.64    0.33
  -8  -1   3    0.36    0.39
   7   1  -3    5.62    0.42
   7   1  -3    4.92    0.33
   7   1  -3    4.93    0.30
   7   1  -3    4.96    0.38
  -7  -1   3    4.84    0.42
  -7  -1   3    4.27    0.44
   6   1  -3    5.59    0.42
   6   1  -3    6.11    0.35
   6   1  -3    6.34    0.31
   6   1  -3    6.07    0.41
  -6  -1   3    5.68    0.45
  -6  -1   3    6.74    0.47
  -6  -1   3    5.37    0.44
   5   1  -3    7.99    0.44
   5   1  -3    8.70    0.42
   5   1  -3    8.41    0.39
   5   1  -3    8.80    0.36
  -5  -1   3    9.19    0.49
  -5  -1   3    8.49    0.51
  -5  -1   3    8.31    0.47
   4   1  -3    0.10    0.12
   4   1  -3    0.21    0.09
   4   1  -3    0.41    0.15
   4   1  -3    0.25    0.09
   4   1  -3    0.37    0.13
  -4  -1   3    0.28    0.10
  -4  -1   3    0.57    0.15
  -4  -1   3    0.15    0.14
  -4  -1   3    0.33    0.14
  -4  -1   3    0.39    0.13
   3   1  -3   80.17    2.72
   3   1  -3   76.95    2.74
   3   1  -3   82.41    2.76
   3   1  -3   79.90    2.73
  -3  -1   3   82.36    2.76
  -3  -1   3   79.63    2.75
  -3  -1   3   77.34    2.77
   2   1  -3  111.83    3.70
   2   1  -3  108.78    3.72
   2   1  -3  103.52    3.71
  -2  -1   3  111.71    3.73
  -2  -1   3  108.93    3.75
  -2  -1   3  110.93    3.73
  -2  -1   3  111.07    3.70
  -2  -1   3  108.33    3.71
   1   1  -3   10.75    0.40
   1   1  -3    9.94    0.36
   1   1  -3    9.71    0.36
   1   1  -3   10.18    0.37
   1   1  -3    9.96    0.36
   1   1  -3    9.61    0.38
  -1  -1   3    9.53    0.35
  -1  -1   3    9.88    0.38
  -1  -1   3   10.19    0.35
  -1  -1   3   10.27    0.37
  -1  -1   3    8.45    0.38
   0   1  -3  109.96    3.81
   0   1  -3  114.76    3.80
   0   1  -3  111.41    3.79
   0   1  -3  111.01    3.80
   0   1  -3  110.48    3.79
   0  -1   3  115.23    3.79
   0  -1   3  107.98    3.80
   0  -1   3  113.89    3.81
   0  -1   3  112.58    3.79
   0  -1   3  106.68    3.81
   0  -1   3  116.27    3.80
  -1   1  -3  119.64    3.89
  -1   1  -3  118.69    3.90
  -1   1  -3  115.59    3.93
  -1   1  -3  114.04    3.93
  -1   1  -3  113.79    3.91
  -1   1  -3  120.47    3.90
   1  -1   3  107.05    3.93
   1  -1   3  114.52    3.90
   1  -1   3  115.30    3.90
   1  -1   3  114.40    4.03
   1  -1   3  114.49    3.93
  -2   1  -3   80.17    2.76
  -2   1  -3   79.69    2.73
  -2   1  -3   78.35    2.79
  -2   1  -3   85.95    2.81
  -2   1  -3   82.89    2.75
   2  -1   3   80.36    2.79
   2  -1   3   81.27    2.80
   2  -1   3   78.46    2.73
   2  -1   3   78.46    2.75
   2  -1   3   79.82    2.71
  -3   1  -3   23.23    0.80
  -3   1  -3   21.87    0.86
  -3   1  -3   22.93    0.87
  -3   1  -3   21.05    0.77
  -3   1  -3   20.69    0.81
  -3   1  -3   20.78    0.80
   3  -1   3   21.42    0.78
   3  -1   3   21.60    0.73
   3  -1   3   21.16    0.85
   3  -1   3   21.51    0.84
   3  -1   3   20.19    0.78
  -4   1  -3   46.74    1.67
  -4   1  -3   47.99    1.65
  -4   1  -3   48.18    1.70
  -4   1  -3   48.24    1.76
  -4   1  -3   46.24    1.74
   4  -1   3   48.28    1.66
   4  -1   3   48.79    1.66
   4  -1   3   47.44    1.67
   4  -1   3   42.24    1.73
  -5   1  -3    5.52    0.40
  -5   1  -3    5.55    0.31
  -5   1  -3    5.19    0.46
   5  -1   3    5.33    0.33
   5  -1   3    5.41    0.43
   5  -1   3    5.17    0.34
   5  -1   3    5.72    0.31
  -6   1  -3    1.49    0.32
  -6   1  -3    1.99    0.31
   6  -1   3    1.57    0.24
   6  -1   3    1.67    0.32
   6  -1   3    1.51    0.22
  -7   1  -3    4.40    0.47
  -7   1  -3    5.31    0.47
   7  -1   3    4.62    0.34
   7  -1   3    4.26    0.46
  -8   1  -3    0.75    0.40
  -8   1  -3    0.83    0.37
   8  -1   3    0.41    0.30
   8  -1   3    0.94    0.27
   8  -1   3    0.67    0.37
   9   0  -3   -0.26    0.27
   9   0  -3   -0.20    0.31
  -9   0   3    0.52    0.46
  -9   0   3   -0.21    0.34
   8   0  -3    0.02    0.23
   8   0  -3    0.09    0.28
  -8   0   3   -0.09    0.29
  -8   0   3    0.04    0.36
   7   0  -3    0.12    0.24
   7   0  -3   -0.04    0.13
   7   0  -3    0.05    0.19
   7   0  -3    0.01    0.22
  -7   0   3   -0.14    0.25
  -7   0   3    0.15    0.27
   6   0  -3   -0.08    0.18
   6   0  -3    0.00    0.11
   6   0  -3    0.08    0.16
   6   0  -3    0.03    0.17
  -6   0   3   -0.05    0.20
  -6   0   3    0.40    0.23
  -6   0   3    0.01    0.25
  -6   0   3   -0.08    0.06
   5   0  -3   -0.01    0.14
   5   0  -3    0.15    0.09
   5   0  -3    0.02    0.13
   5   0  -3   -0.11    0.14
  -5   0   3    0.11    0.17
  -5   0   3   -0.04    0.05
  -5   0   3   -0.17    0.17
  -5   0   3   -0.16    0.16
   4   0  -3   -0.02    0.07
   4   0  -3    0.18    0.11
   4   0  -3   -0.01    0.11
   4   0  -3   -0.03    0.12
   4   0  -3   -0.03    0.10
   4   0  -3   -0.01    0.09
  -4   0   3    0.01    0.12
  -4   0   3   -0.02    0.09
  -4   0   3   -0.22    0.11
  -4   0   3   -0.02    0.04
  -4   0   3   -0.09    0.11
  -4   0   3   -0.04    0.14
   3   0  -3   -0.02    0.09
   3   0  -3   -0.01    0.07
   3   0  -3   -0.04    0.08
   3   0  -3    0.13    0.08
   3   0  -3   -0.08    0.06
  -3   0   3    0.18    0.08
  -3   0   3    0.13    0.09
  -3   0   3   -0.03    0.11
  -3   0   3    0.01    0.03
  -3   0   3   -0.03    0.08
  -3   0   3    0.02    0.03
   2   0  -3   -0.07    0.05
   2   0  -3   -0.10    0.04
   2   0  -3   -0.16    0.05
   2   0  -3   -0.01    0.05
   2   0  -3   -0.09    0.06
  -2   0   3   -0.06    0.03
  -2   0   3   -0.17    0.08
  -2   0   3   -0.02    0.05
  -2   0   3   -0.07    0.05
   1   0  -3    0.00    0.03
   1   0  -3   -0.09    0.04
   1   0  -3   -0.17    0.04
   1   0  -3   -0.04    0.04
   1   0  -3   -0.08    0.04
  -1   0   3   -0.15    0.04
  -1   0   3   -0.11    0.03
  -1   0   3   -0.13    0.04
  -1   0   3   -0.07    0.04
  -1   0   3   -0.06    0.03
  -1   0   3   -0.09    0.03
   0   0  -3   -0.04    0.03
   0   0  -3    0.00    0.03
   0   0  -3    0.16    0.03
   0   0  -3    0.01    0.04
   0   0  -3    0.02    0.04
   0   0  -3    0.04    0.04
   0   0   3    0.00    0.04
   0   0   3    0.03    0.04
   0   0   3    0.01    0.03
   0   0   3    0.03    0.03
   0   0   3    0.03    0.04
   0   0   3    0.04    0.03
  -1   0  -3   -1.39    0.03
  -1   0  -3   -1.28    0.02
  -1   0  -3   -1.44    0.06
  -1   0  -3   -1.43    0.06
  -1   0  -3   -1.41    0.04
   1   0   3   -1.43    0.07
   1   0   3   -1.45    0.06
   1   0   3   -1.38    0.03
   1   0   3   -1.44    0.05
   1   0   3   -1.48    0.05
  -2   0  -3   -0.04    0.07
  -2   0  -3    0.04    0.04
  -2   0  -3    0.00    0.09
  -2   0  -3   -0.06    0.10
  -2   0  -3    0.04    0.07
   2   0   3    0.06    0.07
   2   0   3   -0.05    0.09
   2   0   3    0.04    0.07
   2   0   3    0.07    0.04
   2   0   3    0.03    0.10
  -3   0  -3    0.03    0.13
  -3   0  -3    0.01    0.10
  -3   0  -3   -0.03    0.07
  -3   0  -3   -0.22    0.13
  -3   0  -3    0.07    0.10
   3   0   3   -0.13    0.09
   3   0   3   -0.09    0.13
   3   0   3    0.02    0.04
   3   0   3    0.00    0.12
   3   0   3   -0.14    0.08
  -4   0  -3   -0.22    0.13
  -4   0  -3   -0.02    0.16
  -4   0  -3   -0.01    0.18
   4   0   3   -0.04    0.17
   4   0   3   -0.04    0.05
   4   0   3    0.03    0.10
   4   0   3   -0.06    0.11
   4   0   3    0.00    0.12
  -5   0  -3    0.17    0.18
  -5   0  -3   -0.09    0.22
  -5   0  -3   -0.01    0.12
   5   0   3    0.03    0.14
   5   0   3    0.06    0.22
   5   0   3    0.11    0.12
   5   0   3   -0.10    0.16
   5   0   3   -0.08    0.06
  -6   0  -3    0.04    0.28
  -6   0  -3    0.02    0.22
   6   0   3    0.00    0.19
   6   0   3    0.02    0.17
   6   0   3   -0.04    0.26
   6   0   3   -0.01    0.06
  -7   0  -3   -0.20    0.27
  -7   0  -3   -0.22    0.30
  -7   0  -3   -0.14    0.15
   7   0   3   -0.10    0.19
   7   0   3   -0.12    0.30
  -8   0  -3    0.34    0.34
  -8   0  -3   -0.09    0.34
   8   0   3    0.04    0.34
   8   0   3    0.00    0.24
   9  -1  -3    0.32    0.29
   9  -1  -3    0.25    0.32
  -9   1   3    0.29    0.36
  -9   1   3    0.00    0.43
   8  -1  -3    0.46    0.27
   8  -1  -3    0.25    0.25
  -8   1   3    0.09    0.30
  -8   1   3    0.53    0.37
   7  -1  -3    4.91    0.27
   7  -1  -3    5.09    0.38
   7  -1  -3    4.57    0.35
   7  -1  -3    4.62    0.42
  -7   1   3    4.63    0.41
  -7   1   3    4.71    0.46
   6  -1  -3    5.68    0.29
   6  -1  -3    5.28    0.40
   6  -1  -3    6.08    0.25
   6  -1  -3    5.63    0.40
   6  -1  -3    6.22    0.37
  -6   1   3    6.54    0.46
  -6   1   3    6.13    0.46
  -6   1   3    5.67    0.42
  -6   1   3    5.75    0.25
   5  -1  -3    7.83    0.34
   5  -1  -3    8.31    0.32
   5  -1  -3    8.59    0.40
   5  -1  -3    8.33    0.42
   5  -1  -3    8.56    0.42
  -5   1   3    8.21    0.33
  -5   1   3    7.98    0.44
  -5   1   3    7.68    0.46
  -5   1   3    9.18    0.49
  -5   1   3    8.05    0.31
   4  -1  -3    0.38    0.12
   4  -1  -3    0.32    0.06
   4  -1  -3    0.21    0.11
   4  -1  -3    0.41    0.11
   4  -1  -3    0.39    0.11
   4  -1  -3    0.36    0.08
  -4   1   3    0.44    0.06
  -4   1   3    0.33    0.13
  -4   1   3    0.12    0.12
  -4   1   3    0.25    0.06
  -4   1   3    0.11    0.10
  -4   1   3    0.17    0.12
  -4   1   3    0.27    0.17
  -4   1   3    0.25    0.12
   3  -1  -3   80.32    2.72
   3  -1  -3   81.31    2.71
   3  -1  -3   80.74    2.73
   3  -1  -3   73.90    2.72
  -3   1   3   83.14    2.75
  -3   1   3   82.16    2.70
  -3   1   3   82.20    2.74
  -3   1   3   76.94    2.77
  -3   1   3   79.18    2.70
  -3   1   3   78.58    2.72
  -3   1   3   78.86    2.73
   2  -1  -3  100.99    3.71
   2  -1  -3  112.84    3.70
   2  -1  -3  110.51    3.70
   2  -1  -3  109.82    3.71
   2  -1  -3  109.17    3.71
  -2   1   3   98.76    3.71
  -2   1   3  115.37    3.71
  -2   1   3  108.93    3.70
  -2   1   3  113.86    3.69
  -2   1   3  112.72    3.70
  -2   1   3  110.58    3.73
  -2   1   3  106.66    3.74
   1  -1  -3    9.72    0.37
   1  -1  -3    9.43    0.37
   1  -1  -3   10.60    0.35
   1  -1  -3    9.94    0.36
   1  -1  -3   10.14    0.35
   1  -1  -3    9.80    0.36
   1  -1  -3   10.18    0.38
   1  -1  -3    9.31    0.36
  -1   1   3    9.56    0.37
  -1   1   3   10.23    0.37
  -1   1   3   10.92    0.36
  -1   1   3   10.49    0.36
  -1   1   3   10.33    0.35
  -1   1   3    9.97    0.35
  -1   1   3    9.65    0.36
  -1   1   3    9.87    0.38
   0  -1  -3  105.46    3.80
   0  -1  -3  114.52    3.79
   0  -1  -3  113.66    3.80
   0  -1  -3  113.62    3.81
   0  -1  -3  113.87    3.80
   0  -1  -3  112.73    3.80
   0   1   3  110.94    3.81
   0   1   3  113.53    3.80
   0   1   3  111.46    3.81
   0   1   3  113.70    3.80
   0   1   3  112.30    3.82
   0   1   3  109.14    3.81
   0   1   3  111.22    3.81
  -1  -1  -3  114.56    3.88
  -1  -1  -3  110.93    3.91
  -1  -1  -3  116.93    3.88
   1   1   3  112.52    3.89
   1   1   3  111.85    3.87
   1   1   3  121.22    3.91
   1   1   3  113.13    3.91
   1   1   3  116.86    3.87
  -2  -1  -3   80.28    2.79
  -2  -1  -3   79.18    2.74
  -2  -1  -3   83.76    2.80
  -2  -1  -3   77.44    2.73
   2   1   3   80.71    2.79
   2   1   3   81.99    2.74
   2   1   3   79.87    2.79
   2   1   3   80.54    2.75
   2   1   3   80.17    2.76
  -3  -1  -3   20.77    0.84
  -3  -1  -3   21.38    0.85
  -3  -1  -3   22.73    0.80
  -3  -1  -3   21.22    0.80
   3   1   3   22.34    0.79
   3   1   3   20.57    0.79
   3   1   3   20.09    0.84
   3   1   3   22.32    0.85
   3   1   3   20.54    0.76
  -4  -1  -3   44.43    1.74
  -4  -1  -3   50.30    1.78
  -4  -1  -3   47.21    1.70
   4   1   3   44.96    1.67
   4   1   3   46.40    1.75
   4   1   3   48.31    1.65
   4   1   3   49.17    1.70
   4   1   3   48.51    1.67
  -5  -1  -3    5.73    0.31
  -5  -1  -3    5.84    0.41
  -5  -1  -3    5.85    0.29
  -5  -1  -3    5.50    0.45
   5   1   3    5.17    0.46
   5   1   3    5.86    0.32
   5   1   3    5.49    0.32
   5   1   3    5.42    0.36
  -6  -1  -3    1.32    0.31
  -6  -1  -3    1.70    0.27
  -6  -1  -3    1.53    0.16
   6   1   3    1.51    0.20
   6   1   3    1.50    0.25
   6   1   3    1.87    0.34
  -7  -1  -3    3.88    0.41
  -7  -1  -3    4.60    0.29
  -7  -1  -3    4.36    0.49
   7   1   3    4.62    0.38
   7   1   3    3.78    0.44
   7   1   3    4.87    0.36
  -8  -1  -3    0.66    0.41
  -8  -1  -3    0.62    0.36
   8   1   3    0.54    0.38
   8   1   3    0.76    0.24
   9  -2  -3    0.23    0.34
   9  -2  -3    0.19    0.29
  -9   2   3   -0.11    0.34
  -9   2   3    0.41    0.42
   8  -2  -3    0.54    0.27
   8  -2  -3   -0.04    0.26
  -8   2   3    0.30    0.39
  -8   2   3    0.02    0.29
   7  -2  -3    0.83    0.24
   7  -2  -3    0.93    0.12
   7  -2  -3    0.91    0.24
   7  -2  -3    1.24    0.26
  -7   2   3    0.41    0.30
  -7   2   3    0.61    0.26
   6  -2  -3    2.99    0.28
   6  -2  -3    2.93    0.19
   6  -2  -3    2.53    0.25
   6  -2  -3    2.78    0.19
   6  -2  -3    2.30    0.25
  -6   2   3    3.09    0.32
  -6   2   3    2.53    0.17
  -6   2   3    2.36    0.28
  -6   2   3    2.58    0.33
  -6   2   3    2.89    0.20
   5  -2  -3   18.08    0.66
   5  -2  -3   17.54    0.70
   5  -2  -3   18.16    0.71
   5  -2  -3   18.06    0.73
   5  -2  -3   18.31    0.65
  -5   2   3   18.37    0.77
  -5   2   3   18.04    0.75
  -5   2   3   18.02    0.66
  -5   2   3   17.29    0.79
   4  -2  -3    0.18    0.11
   4  -2  -3    0.07    0.07
   4  -2  -3   -0.01    0.10
   4  -2  -3    0.03    0.10
   4  -2  -3    0.21    0.11
   4  -2  -3    0.10    0.08
  -4   2   3   -0.01    0.11
  -4   2   3    0.14    0.06
  -4   2   3    0.08    0.11
  -4   2   3    0.20    0.07
  -4   2   3    0.07    0.12
  -4   2   3    0.10    0.15
   3  -2  -3   27.70    0.98
   3  -2  -3   28.51    1.00
   3  -2  -3   28.49    0.98
   3  -2  -3   27.46    1.00
   3  -2  -3   27.02    1.00
  -3   2   3   28.87    1.05
  -3   2   3   28.12    1.00
  -3   2   3   28.75    1.01
  -3   2   3   28.06    0.97
  -3   2   3   29.17    0.98
  -3   2   3   26.77    0.98
  -3   2   3   29.68    1.02
   2  -2  -3  162.11    5.50
   2  -2  -3  161.40    5.50
   2  -2  -3  157.25    5.48
   2  -2  -3  162.88    5.49
   2  -2  -3  165.87    5.53
  -2   2   3  156.38    5.51
  -2   2   3  166.41    5.48
  -2   2   3  164.58    5.53
  -2   2   3  165.00    5.51
  -2   2   3  171.86    5.50
  -2   2   3  164.81    5.52
  -2   2   3  162.78    5.48
  -2   2   3  160.28    5.50
  -2   2   3  153.89    5.50
   1  -2  -3   37.64    1.26
   1  -2  -3   35.15    1.25
   1  -2  -3   36.20    1.25
   1  -2  -3   37.19    1.24
   1  -2  -3   37.32    1.25
   1  -2  -3   35.61    1.25
  -1   2   3   37.33    1.25
  -1   2   3   37.95    1.26
  -1   2   3   32.40    1.25
  -1   2   3   35.58    1.25
  -1   2   3   37.61    1.25
   0  -2  -3  216.92    7.24
   0  -2  -3  213.60    7.14
   0  -2  -3  209.70    7.21
   0  -2  -3  202.31    7.32
   0  -2  -3  199.55    7.14
   0  -2  -3  218.69    7.23
   0   2   3  211.07    7.22
   0   2   3  214.75    7.18
   0   2   3  218.85    7.24
   0   2   3  217.18    7.24
   0   2   3  205.74    7.19
  -1  -2  -3   36.77    1.31
  -1  -2  -3   37.01    1.28
  -1  -2  -3   37.74    1.28
   1   2   3   36.04    1.29
   1   2   3   37.76    1.32
   1   2   3   38.19    1.28
   1   2   3   36.32    1.28
   1   2   3   38.27    1.32
  -2  -2  -3    0.20    0.11
  -2  -2  -3    0.20    0.11
  -2  -2  -3    0.25    0.07
  -2  -2  -3    0.34    0.07
   2   2   3    0.23    0.11
   2   2   3    0.40    0.12
   2   2   3    0.21    0.07
   2   2   3    0.22    0.08
  -3  -2  -3    7.55    0.41
  -3  -2  -3    7.50    0.35
  -3  -2  -3    7.23    0.40
  -3  -2  -3    7.47    0.31
   3   2   3    7.08    0.40
   3   2   3    7.36    0.30
   3   2   3    7.40    0.34
   3   2   3    7.28    0.35
   3   2   3    6.89    0.40
  -4  -2  -3   66.23    2.30
  -4  -2  -3   66.37    2.40
  -4  -2  -3   63.52    2.35
   4   2   3   67.60    2.30
   4   2   3   69.23    2.34
   4   2   3   66.10    2.40
   4   2   3   68.38    2.33
   4   2   3   68.99    2.36
  -5  -2  -3    2.03    0.29
  -5  -2  -3    2.30    0.26
  -5  -2  -3    2.79    0.18
   5   2   3    2.83    0.20
   5   2   3    2.93    0.22
   5   2   3    2.93    0.27
   5   2   3    2.86    0.34
  -6  -2  -3   16.59    0.64
  -6  -2  -3   16.50    0.79
  -6  -2  -3   16.57    0.84
   6   2   3   17.37    0.68
   6   2   3   17.01    0.85
   6   2   3   17.20    0.73
  -7  -2  -3   -0.04    0.28
  -7  -2  -3    0.16    0.32
   7   2   3   -0.16    0.30
   7   2   3    0.22    0.25
   7   2   3    0.25    0.19
  -8  -2  -3    8.64    0.78
  -8  -2  -3    8.80    0.64
   8   2   3    8.39    0.50
   8   2   3    8.16    0.72
   9  -3  -3    2.22    0.36
   9  -3  -3    2.77    0.40
  -9   3   3    2.91    0.54
  -9   3   3    2.01    0.40
   8  -3  -3    4.71    0.40
   8  -3  -3    4.47    0.40
  -8   3   3    4.26    0.54
  -8   3   3    4.61    0.45
   7  -3  -3    9.61    0.54
   7  -3  -3    9.40    0.54
   7  -3  -3    9.93    0.54
  -7   3   3    9.54    0.66
  -7   3   3    8.68    0.58
   6  -3  -3   50.62    1.75
   6  -3  -3   48.34    1.68
   6  -3  -3   49.50    1.75
   6  -3  -3   46.65    1.76
  -6   3   3   48.73    1.79
  -6   3   3   48.33    1.86
  -6   3   3   49.57    1.82
  -6   3   3   47.78    1.70
   5  -3  -3   55.14    1.92
   5  -3  -3   54.90    1.91
   5  -3  -3   55.95    1.91
   5  -3  -3   54.23    1.85
  -5   3   3   51.66    1.93
  -5   3   3   53.63    1.99
  -5   3   3   54.98    1.96
  -5   3   3   52.25    1.87
   4  -3  -3  177.73    5.91
   4  -3  -3  178.49    5.93
   4  -3  -3  174.39    5.92
   4  -3  -3  170.64    5.91
   4  -3  -3  164.88    5.90
   4  -3  -3  173.72    5.88
  -4   3   3  174.37    5.94
  -4   3   3  167.57    5.89
  -4   3   3  171.36    5.92
  -4   3   3  180.08    5.88
  -4   3   3  173.25    5.98
  -4   3   3  183.65    5.91
   3  -3  -3    6.30    0.28
   3  -3  -3    6.38    0.30
   3  -3  -3    6.81    0.29
   3  -3  -3    6.56    0.26
   3  -3  -3    6.25    0.28
  -3   3   3    6.45    0.26
  -3   3   3    6.54    0.36
  -3   3   3    6.00    0.27
  -3   3   3    6.27    0.26
  -3   3   3    6.59    0.30
  -3   3   3    6.91    0.30
  -3   3   3    6.18    0.29
   2  -3  -3  264.87    9.42
   2  -3  -3  272.65    9.46
   2  -3  -3  282.35    9.40
   2  -3  -3  277.32    9.42
   2  -3  -3  282.92    9.42
   2  -3  -3  269.39    9.38
  -2   3   3  253.71    9.36
  -2   3   3  279.55    9.35
  -2   3   3  282.91    9.41
  -2   3   3  282.71    9.39
  -2   3   3  291.39    9.37
  -2   3   3  271.22    9.38
  -2   3   3  278.88    9.40
  -2   3   3  294.07   10.31
  -2   3   3  287.62    9.38
   1  -3  -3  793.65   27.33
   1  -3  -3  792.01   27.35
   1  -3  -3  825.05   27.38
   1  -3  -3  839.69   27.47
   1  -3  -3  795.71   27.29
   1  -3  -3  817.35   27.21
   1  -3  -3  811.18   27.39
  -1   3   3  769.88   27.34
  -1   3   3  814.10   27.32
  -1   3   3  792.88   27.40
  -1   3   3  825.60   27.41
  -1   3   3  820.96   27.32
  -1   3   3  786.38   27.60
  -1   3   3  815.55   27.52
  -1   3   3  834.66   27.34
  -1   3   3  800.98   27.31
  -1   3   3  821.33   27.36
   0  -3  -3  123.91    4.17
   0  -3  -3  120.98    4.17
   0  -3  -3  121.20    4.19
   0  -3  -3  123.40    4.18
   0  -3  -3  121.93    4.17
   0  -3  -3  121.72    4.18
   0   3   3  125.00    4.18
   0   3   3  119.36    4.17
   0   3   3  125.95    4.18
   0   3   3  122.95    4.18
   0   3   3  127.46    4.17
   0   3   3  127.59    4.20
  -1  -3  -3   64.30    2.16
  -1  -3  -3   60.07    2.17
  -1  -3  -3   61.63    2.14
  -1  -3  -3   61.67    2.18
  -1  -3  -3   62.28    2.14
   1   3   3   63.00    2.17
   1   3   3   62.53    2.15
   1   3   3   64.92    2.15
   1   3   3   64.21    2.18
   1   3   3   63.80    2.14
  -2  -3  -3  111.97    3.69
  -2  -3  -3  102.53    3.67
  -2  -3  -3  104.54    3.64
  -2  -3  -3  103.43    3.62
  -2  -3  -3  107.32    3.64
   2   3   3  112.31    3.69
   2   3   3  107.14    3.62
   2   3   3  104.02    3.64
   2   3   3  106.89    3.64
   2   3   3  107.57    3.67
  -3  -3  -3  307.27   10.31
  -3  -3  -3  303.71   10.36
  -3  -3  -3  295.54   10.31
  -3  -3  -3  301.83   10.29
  -3  -3  -3  301.03   10.34
   3   3   3  310.61   10.35
   3   3   3  303.02   10.30
   3   3   3  306.10   10.36
   3   3   3  307.52   10.32
   3   3   3  312.39   10.31
  -4  -3  -3   38.19    1.49
  -4  -3  -3   39.46    1.38
  -4  -3  -3   41.18    1.45
   4   3   3   40.99    1.44
   4   3   3   39.77    1.38
   4   3   3   38.32    1.42
   4   3   3   40.72    1.42
   4   3   3   38.18    1.49
  -5  -3  -3    9.16    0.56
  -5  -3  -3    8.47    0.37
  -5  -3  -3    9.42    0.51
   5   3   3    8.58    0.47
   5   3   3    8.70    0.42
   5   3   3    8.69    0.38
   5   3   3    9.34    0.54
  -6  -3  -3   40.50    1.58
  -6  -3  -3   38.57    1.39
  -6  -3  -3   39.95    1.53
   6   3   3   40.79    1.42
   6   3   3   39.39    1.57
   6   3   3   39.47    1.48
  -7  -3  -3    5.12    0.45
  -7  -3  -3    4.12    0.50
   7   3   3    4.65    0.49
   7   3   3    4.71    0.30
   7   3   3    4.04    0.36
  -8  -3  -3   11.07    0.77
  -8  -3  -3   11.31    0.84
   8   3   3   11.19    0.55
   8   3   3   10.69    0.78
   8  -4  -3   -0.26    0.26
   8  -4  -3   -0.02    0.26
  -8   4   3    0.40    0.35
  -8   4   3   -0.35    0.27
   7  -4  -3    0.32    0.24
   7  -4  -3    0.39    0.25
  -7   4   3    0.10    0.24
  -7   4   3   -0.27    0.31
  -7   4   3    0.17    0.15
   6  -4  -3    0.27    0.19
   6  -4  -3    0.18    0.18
   6  -4  -3    0.32    0.20
   6  -4  -3    0.24    0.13
  -6   4   3    0.28    0.20
  -6   4   3    0.49    0.14
  -6   4   3    0.40    0.25
  -6   4   3    0.13    0.26
   5  -4  -3    1.51    0.19
   5  -4  -3    1.37    0.18
   5  -4  -3    1.31    0.12
   5  -4  -3    1.31    0.15
   5  -4  -3    1.33    0.20
  -5   4   3    1.53    0.22
  -5   4   3    1.36    0.15
  -5   4   3    1.31    0.20
  -5   4   3    1.51    0.27
   4  -4  -3   31.39    1.13
   4  -4  -3   32.43    1.15
   4  -4  -3   31.66    1.15
   4  -4  -3   33.03    1.15
   4  -4  -3   31.75    1.11
   4  -4  -3   32.98    1.15
  -4   4   3   30.39    1.21
  -4   4   3   32.44    1.10
  -4   4   3   30.19    1.13
  -4   4   3   30.58    1.15
  -4   4   3   31.66    1.13
  -4   4   3   32.35    1.17
   3  -4  -3  146.60    4.91
   3  -4  -3  141.55    4.91
   3  -4  -3  142.74    4.93
   3  -4  -3  137.86    4.90
  -3   4   3  144.98    4.91
  -3   4   3  148.80    4.92
  -3   4   3  149.78    4.90
  -3   4   3  149.01    4.94
  -3   4   3  138.54    4.91
  -3   4   3  145.72    4.91
  -3   4   3  149.23    4.90
  -3   4   3  142.37    4.91
   2  -4  -3   52.48    1.81
   2  -4  -3   48.72    1.82
   2  -4  -3   52.25    1.79
   2  -4  -3   51.54    1.80
   2  -4  -3   52.46    1.83
  -2   4   3   50.92    1.81
  -2   4   3   51.47    1.83
  -2   4   3   55.62    1.81
  -2   4   3   54.35    1.84
  -2   4   3   55.45    1.83
  -2   4   3   54.43    1.80
  -2   4   3   52.88    1.81
  -2   4   3   53.04    1.82
  -2   4   3   54.38    1.81
   1  -4  -3   14.31    0.50
   1  -4  -3   14.80    0.55
   1  -4  -3   14.07    0.53
   1  -4  -3   14.07    0.51
  -1   4   3   13.88    0.50
  -1   4   3   13.36    0.54
  -1   4   3   14.51    0.51
  -1   4   3   14.23    0.52
  -1   4   3   14.56    0.52
  -1   4   3   13.66    0.51
  -1   4   3   14.01    0.52
  -1   4   3   14.16    0.51
  -1   4   3   14.54    0.54
  -1   4   3   14.01    0.51
   0  -4  -3   51.82    1.80
   0  -4  -3   49.61    1.75
   0  -4  -3   48.00    1.76
   0  -4  -3   52.57    1.78
   0  -4  -3   52.77    1.77
   0  -4  -3   51.40    1.77
   0  -4  -3   52.44    1.77
   0   4   3   52.74    1.75
   0   4   3   52.83    1.77
   0   4   3   53.06    1.77
   0   4   3   50.15    1.77
   0   4   3   52.38    1.78
  -1  -4  -3   56.31    2.01
  -1  -4  -3   55.69    1.96
  -1  -4  -3   57.51    1.99
  -1  -4  -3   57.49    1.97
   1   4   3   57.97    1.98
   1   4   3   58.22    1.94
   1   4   3   58.97    2.01
   1   4   3   56.96    1.98
   1   4   3   58.57    1.99
  -2  -4  -3   77.76    2.77
  -2  -4  -3   77.47    2.75
  -2  -4  -3   76.99    2.72
  -2  -4  -3   77.36    2.75
   2   4   3   84.91    2.80
   2   4   3   81.28    2.70
   2   4   3   79.21    2.74
   2   4   3   80.70    2.78
   2   4   3   84.30    2.76
  -3  -4  -3   57.96    2.02
  -3  -4  -3   54.99    1.93
  -3  -4  -3   59.67    2.08
  -3  -4  -3   56.23    1.98
  -3  -4  -3   56.57    1.98
   3   4   3   55.81    1.97
   3   4   3   53.11    2.01
   3   4   3   55.70    1.91
   3   4   3   56.76    1.98
   3   4   3   56.47    2.03
  -4  -4  -3   40.98    1.50
  -4  -4  -3   40.52    1.42
  -4  -4  -3   40.52    1.53
   4   4   3   40.68    1.41
   4   4   3   40.01    1.53
   4   4   3   41.32    1.49
   4   4   3   41.74    1.47
  -5  -4  -3    3.59    0.37
  -5  -4  -3    4.53    0.24
  -5  -4  -3    4.13    0.33
   5   4   3    5.38    0.43
   5   4   3    4.10    0.24
   5   4   3    4.14    0.33
   5   4   3    4.32    0.30
  -6  -4  -3   34.31    1.37
  -6  -4  -3   33.64    1.32
  -6  -4  -3   31.79    1.16
   6   4   3   33.13    1.26
   6   4   3   32.75    1.18
   6   4   3   32.37    1.35
  -7  -4  -3   12.08    0.82
  -7  -4  -3   12.51    0.73
   7   4   3   12.23    0.54
   7   4   3   13.00    0.64
   7   4   3   12.02    0.77
  -8  -4  -3    3.35    0.45
  -8  -4  -3    2.71    0.48
   8   4   3    3.15    0.46
   8  -5  -3    7.58    0.50
   8  -5  -3    6.73    0.47
  -8   5   3    6.09    0.59
  -8   5   3    6.35    0.51
   7  -5  -3   40.57    1.45
   7  -5  -3   40.40    1.48
  -7   5   3   39.57    1.62
  -7   5   3   38.05    1.50
  -7   5   3   35.90    1.41
   6  -5  -3   49.57    1.85
   6  -5  -3   51.65    1.84
   6  -5  -3   59.35    1.91
   6  -5  -3   49.06    1.86
  -6   5   3   50.96    1.98
  -6   5   3   50.86    1.83
  -6   5   3   50.50    1.89
   5  -5  -3   41.90    1.44
   5  -5  -3   40.54    1.44
   5  -5  -3   40.32    1.46
   5  -5  -3   41.69    1.47
  -5   5   3   38.88    1.55
  -5   5   3   39.70    1.44
  -5   5   3   39.78    1.49
  -5   5   3   40.71    1.39
  -5   5   3   39.24    1.48
   4  -5  -3   46.19    1.62
   4  -5  -3   45.93    1.65
   4  -5  -3   47.63    1.64
   4  -5  -3   46.40    1.63
   4  -5  -3   46.42    1.62
   4  -5  -3   45.93    1.61
  -4   5   3   46.61    1.71
  -4   5   3   46.82    1.64
  -4   5   3   44.35    1.63
  -4   5   3   46.53    1.61
  -4   5   3   42.68    1.62
  -4   5   3   47.19    1.59
   3  -5  -3  698.68   23.16
   3  -5  -3  661.19   23.14
   3  -5  -3  651.30   23.14
   3  -5  -3  681.98   23.18
   3  -5  -3  679.13   23.21
   3  -5  -3  680.80   23.23
  -3   5   3  697.42   23.05
  -3   5   3  700.60   23.17
  -3   5   3  743.70   23.11
  -3   5   3  708.90   23.21
  -3   5   3  705.75   23.09
  -3   5   3  664.03   23.21
  -3   5   3  632.54   23.18
  -3   5   3  679.56   23.21
   2  -5  -3  172.20    5.65
   2  -5  -3  168.78    5.64
   2  -5  -3  164.39    5.65
   2  -5  -3  164.65    5.69
   2  -5  -3  165.08    5.68
   2  -5  -3  166.13    5.66
  -2   5   3  160.26    5.67
  -2   5   3  178.16    5.65
  -2   5   3  167.28    5.65
  -2   5   3  173.88    5.66
  -2   5   3  156.76    5.65
  -2   5   3  169.63    5.66
  -2   5   3  169.89    5.67
  -2   5   3  163.42    5.65
   1  -5  -3  149.86    5.01
   1  -5  -3  144.68    5.01
   1  -5  -3  154.05    5.01
   1  -5  -3  148.68    5.03
   1  -5  -3  152.75    5.05
  -1   5   3  143.73    5.04
  -1   5   3  148.00    5.01
  -1   5   3  147.91    5.01
  -1   5   3  154.07    5.02
  -1   5   3  146.75    5.01
  -1   5   3  138.29    5.01
  -1   5   3  149.00    5.02
   0  -5  -3  147.62    5.02
   0  -5  -3  145.26    5.00
   0  -5  -3  150.80    5.02
   0  -5  -3  146.31    5.03
   0  -5  -3  149.66    5.04
   0  -5  -3  146.10    5.05
   0   5   3  145.70    5.05
   0   5   3  151.52    5.04
   0   5   3  154.40    5.03
   0   5   3  149.18    5.04
   0   5   3  153.83    5.02
   0   5   3  146.14    5.02
   0   5   3  143.77    5.02
  -1  -5  -3  168.61    5.69
  -1  -5  -3  164.55    5.72
  -1  -5  -3  168.77    5.73
  -1  -5  -3  162.94    5.73
   1   5   3  172.81    5.73
   1   5   3  164.92    5.71
   1   5   3  168.49    5.71
   1   5   3  172.94    5.66
   1   5   3  171.28    5.70
  -2  -5  -3  231.69    8.25
  -2  -5  -3  249.21    8.25
  -2  -5  -3  243.76    8.19
  -2  -5  -3  239.22    8.22
  -2  -5  -3  227.00    8.22
   2   5   3  251.86    8.21
   2   5   3  249.86    8.27
   2   5   3  253.38    8.24
   2   5   3  240.75    8.24
  -3  -5  -3   55.24    2.00
  -3  -5  -3   55.30    1.98
  -3  -5  -3   54.49    1.92
   3   5   3   55.38    2.00
   3   5   3   56.21    1.90
   3   5   3   57.85    1.95
   3   5   3   56.31    1.96
   3   5   3   56.47    1.98
   3   5   3   56.63    2.03
  -4  -5  -3   84.46    2.95
  -4  -5  -3   83.62    2.84
  -4  -5  -3   79.73    2.91
   4   5   3   82.77    2.94
   4   5   3   83.90    2.82
   4   5   3   84.17    2.92
   4   5   3   83.51    2.89
  -5  -5  -3   35.46    1.41
  -5  -5  -3   36.05    1.25
  -5  -5  -3   36.52    1.38
   5   5   3   35.34    1.32
   5   5   3   34.80    1.40
   5   5   3   36.09    1.25
  -6  -5  -3   24.11    1.08
  -6  -5  -3   23.25    0.85
  -6  -5  -3   24.09    1.04
   6   5   3   23.93    1.07
   6   5   3   24.11    0.97
   6   5   3   23.36    0.87
  -7  -5  -3    8.46    0.65
  -7  -5  -3    8.92    0.71
   7   5   3    8.39    0.68
   7   5   3    9.56    0.58
  -8  -5  -3   10.17    0.72
  -8  -5  -3    9.39    0.83
   8   5   3    8.87    0.77
   8  -6  -3    0.36    0.28
   8  -6  -3    0.31    0.30
  -8   6   3    0.24    0.29
  -8   6   3    0.18    0.44
   7  -6  -3    0.78    0.24
   7  -6  -3    1.09    0.26
  -7   6   3    0.90    0.21
  -7   6   3    0.60    0.36
  -7   6   3    0.67    0.26
   6  -6  -3    2.72    0.26
   6  -6  -3    2.76    0.30
   6  -6  -3    2.86    0.27
  -6   6   3    2.53    0.37
  -6   6   3    2.65    0.25
  -6   6   3    2.79    0.29
   5  -6  -3    0.35    0.16
   5  -6  -3    0.12    0.15
   5  -6  -3    0.45    0.20
  -5   6   3    0.23    0.15
  -5   6   3   -0.01    0.16
  -5   6   3    0.30    0.26
  -5   6   3    0.19    0.09
  -5   6   3    0.26    0.16
   4  -6  -3    5.17    0.30
   4  -6  -3    5.55    0.34
   4  -6  -3    5.62    0.30
   4  -6  -3    5.39    0.35
   4  -6  -3    5.46    0.31
   4  -6  -3    5.43    0.32
  -4   6   3    5.36    0.25
  -4   6   3    5.14    0.32
  -4   6   3    4.98    0.31
  -4   6   3    5.05    0.27
  -4   6   3    5.39    0.31
   3  -6  -3   11.75    0.48
   3  -6  -3   12.27    0.51
   3  -6  -3   12.65    0.54
   3  -6  -3   11.89    0.45
   3  -6  -3   12.20    0.47
   3  -6  -3   12.63    0.50
  -3   6   3   12.20    0.48
  -3   6   3   11.93    0.49
  -3   6   3   12.22    0.47
  -3   6   3   11.91    0.48
  -3   6   3   11.12    0.50
   2  -6  -3   82.46    2.90
   2  -6  -3   85.45    2.87
   2  -6  -3   81.20    2.85
   2  -6  -3   81.83    2.86
   2  -6  -3   81.85    2.91
   2  -6  -3   84.35    2.89
  -2   6   3   89.38    2.87
  -2   6   3   83.83    2.89
  -2   6   3   80.56    2.86
  -2   6   3   83.57    2.85
  -2   6   3   86.96    2.88
  -2   6   3   81.13    2.86
  -2   6   3   84.09    2.86
  -2   6   3   84.60    2.86
  -2   6   3   85.39    2.87
   1  -6  -3  126.32    4.20
   1  -6  -3  121.93    4.17
   1  -6  -3  126.89    4.18
   1  -6  -3  126.53    4.22
  -1   6   3  128.49    4.19
  -1   6   3  108.20    4.17
  -1   6   3  126.48    4.17
  -1   6   3  124.51    4.19
  -1   6   3  118.04    4.18
  -1   6   3  124.33    4.20
  -1   6   3  122.99    4.17
   0  -6  -3   10.18    0.41
   0  -6  -3   12.29    0.48
   0  -6  -3   10.32    0.45
   0  -6  -3   10.72    0.44
   0  -6  -3   10.74    0.43
   0  -6  -3   10.47    0.39
   0   6   3   11.14    0.43
   0   6   3   11.13    0.48
   0   6   3   10.56    0.45
   0   6   3   12.21    0.47
   0   6   3   10.52    0.43
   0   6   3   11.06    0.41
   0   6   3   10.72    0.39
   0   6   3   10.00    0.42
  -1  -6  -3   71.50    2.51
  -1  -6  -3   72.31    2.54
  -1  -6  -3   75.22    2.56
  -1  -6  -3   74.45    2.52
   1   6   3   73.85    2.52
   1   6   3   72.31    2.56
   1   6   3   77.64    2.54
   1   6   3   74.65    2.52
   1   6   3   69.71    2.53
  -2  -6  -3   85.64    3.05
  -2  -6  -3   90.29    3.03
  -2  -6  -3   86.47    3.03
  -2  -6  -3   85.54    3.07
  -2  -6  -3   87.19    2.99
   2   6   3   86.03    3.02
   2   6   3   88.51    3.05
   2   6   3   91.16    3.09
   2   6   3   90.31    3.01
   2   6   3   88.76    3.05
  -3  -6  -3   53.96    1.85
  -3  -6  -3   53.44    1.94
  -3  -6  -3   47.94    1.91
   3   6   3   55.27    1.93
   3   6   3   54.63    1.90
   3   6   3   53.75    1.94
   3   6   3   55.58    1.87
   3   6   3   57.27    1.99
  -4  -6  -3    9.63    0.56
  -4  -6  -3    9.63    0.40
  -4  -6  -3    9.89    0.53
   4   6   3    9.88    0.36
   4   6   3    9.64    0.48
   4   6   3   10.63    0.56
  -5  -6  -3   24.16    1.06
  -5  -6  -3   24.09    0.86
  -5  -6  -3   23.40    1.01
   5   6   3   23.64    0.85
   5   6   3   25.47    0.96
   5   6   3   23.88    1.02
  -6  -6  -3   13.25    0.73
  -6  -6  -3   13.50    0.79
  -6  -6  -3   12.94    0.51
   6   6   3   13.90    0.66
   6   6   3   12.76    0.51
   6   6   3   13.37    0.77
  -7  -6  -3    9.99    0.71
  -7  -6  -3    9.37    0.75
   7   6   3    9.15    0.56
   7   6   3   10.66    0.74
  -8  -6  -3    2.69    0.45
  -8  -6  -3    2.46    0.47
   8   6   3    2.52    0.45
   8  -7  -3    9.88    0.66
   8  -7  -3    9.53    0.61
  -8   7   3    9.07    0.64
  -8   7   3    9.95    0.79
   7  -7  -3    7.54    0.49
   7  -7  -3    7.59    0.52
  -7   7   3    8.35    0.66
  -7   7   3    8.08    0.48
  -7   7   3    6.99    0.53
   6  -7  -3   27.41    1.07
   6  -7  -3   28.80    1.03
  -6   7   3   24.88    1.21
  -6   7   3   26.32    1.04
  -6   7   3   26.02    1.08
   5  -7  -3   89.53    3.05
   5  -7  -3   87.54    3.08
   5  -7  -3   89.18    3.12
   5  -7  -3   90.87    3.09
  -5   7   3   87.60    3.02
  -5   7   3   90.86    3.19
  -5   7   3   89.08    3.09
  -5   7   3   83.60    3.07
  -5   7   3   88.26    3.09
   4  -7  -3   93.88    3.16
   4  -7  -3   91.14    3.12
   4  -7  -3   86.74    3.15
   4  -7  -3   91.31    3.19
  -4   7   3   93.77    3.12
  -4   7   3   91.00    3.16
  -4   7   3   87.93    3.16
  -4   7   3   93.62    3.15
  -4   7   3   91.57    3.12
   3  -7  -3   62.92    2.13
   3  -7  -3   61.52    2.17
   3  -7  -3   60.30    2.19
   3  -7  -3   59.97    2.14
   3  -7  -3   63.79    2.17
  -3   7   3   59.64    2.18
  -3   7   3   62.22    2.17
  -3   7   3   63.24    2.15
  -3   7   3   66.84    2.16
  -3   7   3   62.15    2.15
   2  -7  -3   42.94    1.57
   2  -7  -3   46.59    1.52
   2  -7  -3   40.62    1.53
   2  -7  -3   43.68    1.59
   2  -7  -3   44.16    1.54
  -2   7   3   44.78    1.53
  -2   7   3   45.22    1.55
  -2   7   3   43.92    1.53
  -2   7   3   44.96    1.54
  -2   7   3   42.54    1.52
  -2   7   3   44.00    1.56
  -2   7   3   43.48    1.52
   1  -7  -3  282.72    9.66
   1  -7  -3  290.29    9.66
   1  -7  -3  298.94    9.68
   1  -7  -3  280.38    9.68
   1  -7  -3  277.45    9.66
  -1   7   3  295.65    9.65
  -1   7   3  286.34    9.67
  -1   7   3  291.76    9.67
  -1   7   3  273.72    9.65
  -1   7   3  278.15    9.63
  -1   7   3  283.15    9.66
  -1   7   3  291.19    9.63
   0  -7  -3   84.09    2.90
   0  -7  -3   84.09    2.85
   0  -7  -3   81.23    2.83
   0  -7  -3   84.97    2.88
   0  -7  -3   78.09    2.87
   0  -7  -3   80.55    2.90
   0   7   3   90.04    2.91
   0   7   3   83.33    2.85
   0   7   3   81.62    2.87
   0   7   3   82.44    2.89
   0   7   3   86.92    2.90
   0   7   3   85.66    2.88
  -1  -7  -3   51.06    1.70
  -1  -7  -3   48.05    1.73
  -1  -7  -3   46.76    1.74
  -1  -7  -3   47.57    1.74
   1   7   3   47.82    1.69
   1   7   3   50.86    1.70
   1   7   3   47.09    1.72
   1   7   3   50.86    1.75
   1   7   3   46.90    1.71
   1   7   3   49.37    1.72
  -2  -7  -3   90.28    3.26
  -2  -7  -3   92.78    3.20
  -2  -7  -3   94.46    3.24
  -2  -7  -3   91.92    3.29
  -2  -7  -3   95.52    3.24
   2   7   3   92.25    3.22
   2   7   3   94.99    3.30
   2   7   3   91.95    3.26
   2   7   3   98.97    3.28
   2   7   3   98.61    3.23
  -3  -7  -3   28.37    1.14
  -3  -7  -3   29.02    1.03
  -3  -7  -3   29.02    1.11
  -3  -7  -3   28.15    1.16
   3   7   3   29.90    1.08
   3   7   3   27.96    1.12
   3   7   3   29.91    1.13
   3   7   3   30.50    1.06
   3   7   3   30.59    1.18
  -4  -7  -3   12.01    0.59
  -4  -7  -3   11.59    0.46
  -4  -7  -3   12.15    0.62
   4   7   3   11.43    0.53
   4   7   3   11.14    0.61
   4   7   3   11.64    0.48
  -5  -7  -3   24.05    0.88
  -5  -7  -3   24.35    1.04
  -5  -7  -3   24.38    1.07
   5   7   3   24.29    1.05
   5   7   3   25.51    0.98
  -6  -7  -3   17.17    0.88
  -6  -7  -3   17.94    0.92
   6   7   3   17.53    0.90
   6   7   3   17.44    0.77
  -7  -7  -3    5.78    0.52
  -7  -7  -3    5.51    0.57
   7   7   3    5.90    0.55
   8  -8  -3    0.07    0.27
   8  -8  -3   -0.02    0.33
  -8   8   3    0.35    0.40
  -8   8   3    0.10    0.28
   7  -8  -3    0.58    0.31
   7  -8  -3    0.57    0.24
  -7   8   3    0.85    0.38
  -7   8   3    1.21    0.26
  -7   8   3    0.49    0.26
   6  -8  -3    7.13    0.42
   6  -8  -3    6.87    0.48
  -6   8   3    5.79    0.47
  -6   8   3    5.89    0.55
  -6   8   3    6.99    0.46
   5  -8  -3    0.40    0.25
   5  -8  -3    0.69    0.18
   5  -8  -3    0.73    0.22
   5  -8  -3    0.42    0.16
  -5   8   3    0.30    0.16
  -5   8   3    0.53    0.21
  -5   8   3    0.27    0.19
   4  -8  -3   31.59    1.12
   4  -8  -3   32.87    1.21
   4  -8  -3   31.26    1.16
   4  -8  -3   30.78    1.15
  -4   8   3   30.44    1.17
  -4   8   3   30.74    1.10
  -4   8   3   30.42    1.17
  -4   8   3   31.33    1.11
   3  -8  -3   21.66    0.86
   3  -8  -3   22.12    0.82
   3  -8  -3   23.37    0.84
   3  -8  -3   22.06    0.86
   3  -8  -3   22.92    0.89
  -3   8   3   22.13    0.88
  -3   8   3   22.77    0.83
  -3   8   3   23.14    0.82
  -3   8   3   22.89    0.87
  -3   8   3   22.07    0.83
  -3   8   3   23.67    0.85
   2  -8  -3    1.82    0.22
   2  -8  -3    2.06    0.18
   2  -8  -3    1.96    0.17
   2  -8  -3    1.99    0.18
   2  -8  -3    1.86    0.25
  -2   8   3    1.93    0.18
  -2   8   3    1.94    0.16
  -2   8   3    1.91    0.17
  -2   8   3    1.96    0.21
  -2   8   3    1.93    0.18
  -2   8   3    2.11    0.15
   1  -8  -3    2.59    0.20
   1  -8  -3    2.42    0.22
   1  -8  -3    2.54    0.25
   1  -8  -3    2.37    0.16
   1  -8  -3    2.51    0.20
  -1   8   3    2.24    0.19
  -1   8   3    2.20    0.15
  -1   8   3    2.39    0.20
  -1   8   3    2.01    0.20
  -1   8   3    2.15    0.16
   0  -8  -3  168.08    5.78
   0  -8  -3  165.74    5.76
   0  -8  -3  173.91    5.80
   0  -8  -3  161.51    5.83
   0  -8  -3  183.46    5.85
   0  -8  -3  169.97    5.83
   0   8   3  162.07    5.80
   0   8   3  172.64    5.82
   0   8   3  172.13    5.83
   0   8   3  175.24    5.77
   0   8   3  172.46    5.81
  -1  -8  -3   37.71    1.40
  -1  -8  -3   37.27    1.35
  -1  -8  -3   37.81    1.39
  -1  -8  -3   38.07    1.34
   1   8   3   37.87    1.40
   1   8   3   37.92    1.36
   1   8   3   37.99    1.33
   1   8   3   35.95    1.37
   1   8   3   39.62    1.38
  -2  -8  -3   45.26    1.72
  -2  -8  -3   46.28    1.71
  -2  -8  -3   45.19    1.68
  -2  -8  -3   48.92    1.67
   2   8   3   45.16    1.69
   2   8   3   45.59    1.65
   2   8   3   47.59    1.69
   2   8   3   48.80    1.72
   2   8   3   50.64    1.76
  -3  -8  -3    0.26    0.20
  -3  -8  -3    0.24    0.21
  -3  -8  -3    0.35    0.19
   3   8   3    0.42    0.17
   3   8   3    0.38    0.20
   3   8   3    0.39    0.15
  -4  -8  -3   19.71    0.90
  -4  -8  -3   21.39    0.94
  -4  -8  -3   20.75    0.88
  -4  -8  -3   19.59    0.74
   4   8   3   21.11    0.90
   4   8   3   20.08    0.81
  -5  -8  -3    9.22    0.59
  -5  -8  -3    9.08    0.61
   5   8   3    9.19    0.61
   5   8   3    8.69    0.50
  -6  -8  -3    2.35    0.37
  -6  -8  -3    2.50    0.41
   6   8   3    2.35    0.29
   6   8   3    2.86    0.41
   6   8   3    2.32    0.26
  -7  -8  -3    5.43    0.51
  -7  -8  -3    4.85    0.53
   7   8   3    4.80    0.51
   7  -9  -3    3.24    0.31
   7  -9  -3    2.82    0.38
  -7   9   3    3.03    0.35
  -7   9   3    2.81    0.48
  -7   9   3    3.11    0.36
   6  -9  -3   17.81    0.80
   6  -9  -3   18.14    0.87
   6  -9  -3   17.64    0.73
  -6   9   3   18.32    0.81
  -6   9   3   15.89    0.92
  -6   9   3   16.23    0.79
   5  -9  -3    5.93    0.35
   5  -9  -3    6.94    0.47
   5  -9  -3    5.25    0.38
  -5   9   3    5.27    0.44
  -5   9   3    5.34    0.42
   4  -9  -3   12.44    0.55
   4  -9  -3   12.07    0.61
   4  -9  -3   12.34    0.58
   4  -9  -3   12.10    0.51
  -4   9   3   12.13    0.57
  -4   9   3   12.43    0.54
  -4   9   3   12.46    0.60
  -4   9   3   11.92    0.47
   3  -9  -3   32.45    1.22
   3  -9  -3   33.93    1.23
   3  -9  -3   33.00    1.27
  -3   9   3   33.18    1.23
  -3   9   3   33.76    1.19
  -3   9   3   31.85    1.24
  -3   9   3   33.84    1.17
  -3   9   3   34.08    1.22
   2  -9  -3   28.76    1.12
   2  -9  -3   28.63    1.06
   2  -9  -3   28.66    1.04
   2  -9  -3   27.64    1.09
  -2   9   3   28.81    1.00
  -2   9   3   28.99    1.08
  -2   9   3   28.54    1.06
  -2   9   3   27.96    1.06
  -2   9   3   28.44    1.01
   1  -9  -3    5.81    0.29
   1  -9  -3    6.06    0.42
   1  -9  -3    6.57    0.37
  -1   9   3    5.59    0.34
  -1   9   3    5.50    0.35
  -1   9   3    6.14    0.26
  -1   9   3    6.01    0.38
  -1   9   3    6.13    0.28
   0  -9  -3   35.19    1.27
   0  -9  -3   34.83    1.18
   0  -9  -3   32.15    1.27
   0  -9  -3   33.86    1.24
   0  -9  -3   34.25    1.22
   0   9   3   33.76    1.18
   0   9   3   32.27    1.24
   0   9   3   34.13    1.24
   0   9   3   34.08    1.27
  -1  -9  -3   21.07    0.78
  -1  -9  -3   19.31    0.85
  -1  -9  -3   20.27    0.85
  -1  -9  -3   18.99    0.80
   1   9   3   22.69    0.87
   1   9   3   21.07    0.76
   1   9   3   20.69    0.81
   1   9   3   21.40    0.83
  -2  -9  -3    0.72    0.21
  -2  -9  -3    0.68    0.21
  -2  -9  -3    0.73    0.17
   2   9   3    0.65    0.22
   2   9   3    0.69    0.15
   2   9   3    0.57    0.18
   2   9   3    0.54    0.20
  -3  -9  -3    4.74    0.39
  -3  -9  -3    4.14    0.37
  -3  -9  -3    4.70    0.34
   3   9   3    4.85    0.32
   3   9   3    4.30    0.37
   3   9   3    4.59    0.36
  -4  -9  -3    6.39    0.47
  -4  -9  -3    5.00    0.39
  -4  -9  -3    5.94    0.47
   4   9   3    4.87    0.40
   4   9   3    5.06    0.46
   4   9   3    5.59    0.38
  -5  -9  -3    3.81    0.38
  -5  -9  -3    3.73    0.42
  -5  -9  -3    3.15    0.41
   5   9   3    3.54    0.32
   5   9   3    4.02    0.32
   5   9   3    3.34    0.38
  -6  -9  -3    0.23    0.32
  -6  -9  -3    0.59    0.38
   6   9   3    0.35    0.21
   6   9   3    0.38    0.27
   6   9   3    0.27    0.34
  -7  -9  -3    2.69    0.51
  -7  -9  -3    1.71    0.41
   7   9   3    1.63    0.41
   7 -10  -3   -0.11    0.32
   7 -10  -3    0.02    0.28
  -7  10   3   -0.09    0.25
  -7  10   3   -0.35    0.42
  -7  10   3    0.43    0.29
   6 -10  -3    1.83    0.32
   6 -10  -3    2.43    0.37
   6 -10  -3    2.17    0.25
  -6  10   3    2.28    0.31
  -6  10   3    2.21    0.33
  -6  10   3    1.17    0.43
   5 -10  -3    1.60    0.20
   5 -10  -3    1.54    0.32
   5 -10  -3    1.63    0.28
  -5  10   3    1.70    0.27
  -5  10   3    1.24    0.29
   4 -10  -3    1.97    0.30
   4 -10  -3    2.21    0.26
   4 -10  -3    2.07    0.19
  -4  10   3    2.39    0.18
  -4  10   3    2.35    0.30
  -4  10   3    2.47    0.27
   3 -10  -3    1.18    0.20
   3 -10  -3    1.12    0.19
   3 -10  -3    1.41    0.25
  -3  10   3    1.10    0.18
  -3  10   3    1.28    0.12
  -3  10   3    1.45    0.21
  -3  10   3    1.17    0.10
  -3  10   3    0.90    0.23
   2 -10  -3   30.83    1.24
   2 -10  -3   29.94    1.16
   2 -10  -3   30.82    1.13
   2 -10  -3   30.83    1.19
  -2  10   3   31.29    1.17
  -2  10   3   28.71    1.16
  -2  10   3   31.49    1.08
  -2  10   3   32.96    1.19
  -2  10   3   32.98    1.10
   1 -10  -3    0.23    0.23
   1 -10  -3    0.54    0.20
   1 -10  -3    0.35    0.12
  -1  10   3    0.40    0.17
  -1  10   3    0.38    0.17
  -1  10   3    0.33    0.08
  -1  10   3    0.52    0.11
  -1  10   3    0.44    0.18
   0 -10  -3    0.53    0.10
   0 -10  -3    0.60    0.21
   0 -10  -3    0.32    0.19
   0 -10  -3    0.21    0.19
   0  10   3    0.82    0.19
   0  10   3    0.60    0.10
   0  10   3    0.27    0.19
   0  10   3    0.67    0.17
  -1 -10  -3    2.63    0.30
  -1 -10  -3    2.80    0.27
  -1 -10  -3    3.05    0.23
  -1 -10  -3    3.71    0.33
   1  10   3    3.31    0.28
   1  10   3    3.05    0.22
   1  10   3    3.23    0.27
   1  10   3    3.10    0.31
  -2 -10  -3   12.50    0.64
  -2 -10  -3   12.09    0.57
  -2 -10  -3   12.02    0.62
   2  10   3   11.86    0.57
   2  10   3   10.92    0.57
   2  10   3   12.71    0.66
   2  10   3   11.47    0.50
  -3 -10  -3    4.31    0.38
  -3 -10  -3    4.24    0.38
  -3 -10  -3    4.58    0.35
   3  10   3    4.32    0.36
   3  10   3    4.92    0.33
   3  10   3    4.62    0.38
  -4 -10  -3    0.20    0.30
  -4 -10  -3   -0.03    0.23
  -4 -10  -3    0.07    0.30
   4  10   3    0.12    0.19
   4  10   3    0.00    0.26
   4  10   3   -0.07    0.20
  -5 -10  -3   -0.15    0.33
  -5 -10  -3   -0.01    0.34
  -5 -10  -3    0.14    0.27
   5  10   3   -0.13    0.21
   5  10   3   -0.16    0.32
   5  10   3    0.07    0.21
  -6 -10  -3    3.53    0.44
  -6 -10  -3    4.05    0.52
  -6 -10  -3    2.91    0.50
   6  10   3    2.73    0.33
   6  10   3    2.30    0.40
   6  10   3    2.99    0.31
  -7 -10  -3    0.28    0.43
  -7 -10  -3   -0.27    0.43
  -7 -10  -3   -0.56    0.36
   7  10   3    0.41    0.40
   7 -11  -3    0.09    0.34
  -7  11   3    0.32    0.31
  -7  11   3    0.31    0.44
  -7  11   3    0.34    0.27
   6 -11  -3    0.19    0.32
   6 -11  -3    0.69    0.29
  -6  11   3    0.54    0.30
  -6  11   3    0.22    0.25
   5 -11  -3   -0.04    0.24
   5 -11  -3   -0.04    0.28
   5 -11  -3    0.18    0.16
  -5  11   3    0.05    0.27
  -5  11   3    0.22    0.22
   4 -11  -3    2.99    0.37
   4 -11  -3    3.06    0.30
  -4  11   3    2.29    0.29
  -4  11   3    3.24    0.35
   3 -11  -3    0.06    0.17
   3 -11  -3    0.34    0.23
   3 -11  -3    0.15    0.18
  -3  11   3    0.21    0.19
  -3  11   3    0.26    0.23
  -3  11   3    0.14    0.08
   2 -11  -3    9.15    0.45
   2 -11  -3    9.42    0.52
   2 -11  -3   10.18    0.58
   2 -11  -3    9.64    0.49
  -2  11   3    8.43    0.48
  -2  11   3    9.45    0.35
  -2  11   3    9.34    0.50
  -2  11   3    9.81    0.51
   1 -11  -3    3.38    0.31
   1 -11  -3    3.32    0.36
   1 -11  -3    2.92    0.21
   1 -11  -3    2.72    0.29
  -1  11   3    1.95    0.25
  -1  11   3    2.33    0.16
  -1  11   3    3.44    0.21
  -1  11   3    2.94    0.29
  -1  11   3    2.73    0.27
   0 -11  -3   24.06    0.86
   0 -11  -3   24.21    0.96
   0 -11  -3   23.24    1.00
   0 -11  -3   24.38    1.00
   0  11   3   24.58    0.96
   0  11   3   23.78    0.96
   0  11   3   24.38    0.86
   0  11   3   23.65    1.00
  -1 -11  -3    1.10    0.16
  -1 -11  -3    1.29    0.27
  -1 -11  -3    1.09    0.22
  -1 -11  -3    1.11    0.25
   1  11   3    1.72    0.25
   1  11   3    1.11    0.23
   1  11   3    0.94    0.23
   1  11   3    1.30    0.15
  -2 -11  -3    0.17    0.24
  -2 -11  -3   -0.08    0.20
  -2 -11  -3    0.22    0.25
   2  11   3    0.23    0.15
   2  11   3    0.08    0.22
   2  11   3    0.30    0.20
  -3 -11  -3    2.04    0.34
  -3 -11  -3    2.02    0.35
   3  11   3    1.79    0.22
   3  11   3    1.77    0.28
   3  11   3    2.09    0.27
  -4 -11  -3    0.38    0.33
  -4 -11  -3    0.23    0.32
  -4 -11  -3    0.19    0.26
   4  11   3    0.39    0.23
   4  11   3    0.62    0.21
   4  11   3    0.43    0.30
  -5 -11  -3    2.77    0.43
  -5 -11  -3    2.80    0.37
  -5 -11  -3    2.49    0.44
   5  11   3    2.89    0.31
   5  11   3    3.44    0.44
   5  11   3    2.82    0.32
  -6 -11  -3    0.48    0.43
  -6 -11  -3    1.14    0.43
  -6 -11  -3    0.48    0.36
   6  11   3    0.50    0.27
   6  11   3    0.91    0.42
   6 -12  -3    1.75    0.42
   6 -12  -3    1.82    0.35
  -6  12   3    0.61    0.33
  -6  12   3    1.17    0.29
   5 -12  -3    0.15    0.26
   5 -12  -3    0.03    0.32
  -5  12   3    0.22    0.32
  -5  12   3    0.00    0.23
   4 -12  -3    0.73    0.31
   4 -12  -3    0.29    0.23
  -4  12   3    0.38    0.23
  -4  12   3    0.39    0.28
   3 -12  -3   -0.17    0.19
   3 -12  -3    0.11    0.24
  -3  12   3    0.23    0.21
  -3  12   3   -0.06    0.23
   2 -12  -3    5.24    0.41
   2 -12  -3    5.69    0.44
   2 -12  -3    5.63    0.35
   2 -12  -3    4.80    0.45
  -2  12   3    5.19    0.42
  -2  12   3    5.74    0.47
   1 -12  -3    0.08    0.14
   1 -12  -3    0.23    0.25
   1 -12  -3    0.12    0.27
   1 -12  -3    0.42    0.23
  -1  12   3    0.58    0.24
  -1  12   3   -0.09    0.20
  -1  12   3    0.34    0.07
   0 -12  -3    0.11    0.26
   0 -12  -3    0.40    0.23
   0 -12  -3    0.25    0.12
   0 -12  -3    0.23    0.24
   0  12   3    0.13    0.23
   0  12   3    0.30    0.10
   0  12   3    0.34    0.21
  -1 -12  -3    0.41    0.26
  -1 -12  -3    0.23    0.24
  -1 -12  -3    0.29    0.27
   1  12   3    0.39    0.13
   1  12   3    0.59    0.24
   1  12   3    0.53    0.22
  -2 -12  -3    2.06    0.34
  -2 -12  -3    2.02    0.33
  -2 -12  -3    2.12    0.30
   2  12   3    1.99    0.20
   2  12   3    1.96    0.28
   2  12   3    1.80    0.28
  -3 -12  -3    2.79    0.37
  -3 -12  -3    2.64    0.33
  -3 -12  -3    1.85    0.36
   3  12   3    2.54    0.25
   3  12   3    2.40    0.33
   3  12   3    2.74    0.31
  -4 -12  -3    0.11    0.33
  -4 -12  -3   -0.13    0.27
  -4 -12  -3    0.29    0.32
   4  12   3    0.05    0.29
   4  12   3   -0.29    0.20
   4  12   3    0.42    0.24
  -5 -12  -3    0.12    0.31
  -5 -12  -3    0.26    0.37
  -5 -12  -3    0.17    0.36
   5  12   3    0.34    0.25
   5  12   3   -0.01    0.24
   5  12   3   -0.43    0.34
  -6 -12  -3   -0.41    0.34
  -6 -12  -3    1.57    0.46
  -6 -12  -3    0.32    0.43
   6  12   3    0.32    0.39
   6 -13  -3    1.98    0.45
  -6  13   3    1.27    0.37
  -6  13   3    1.06    0.30
   5 -13  -3    3.86    0.45
   5 -13  -3    2.00    0.33
  -5  13   3    3.11    0.44
  -5  13   3    3.16    0.36
   4 -13  -3    5.87    0.41
   4 -13  -3    6.22    0.52
  -4  13   3    6.50    0.51
  -4  13   3    5.61    0.44
   3 -13  -3    5.18    0.36
   3 -13  -3    5.81    0.48
  -3  13   3    6.31    0.53
  -3  13   3    5.10    0.46
   2 -13  -3    4.10    0.38
   2 -13  -3    3.96    0.45
   2 -13  -3    3.64    0.28
  -2  13   3    3.29    0.35
  -2  13   3    4.18    0.37
   1 -13  -3   10.00    0.67
   1 -13  -3    9.77    0.59
   1 -13  -3   10.69    0.46
  -1  13   3   10.02    0.55
  -1  13   3    8.91    0.57
   0 -13  -3   14.76    0.80
   0 -13  -3   15.40    0.57
   0 -13  -3   13.54    0.74
   0 -13  -3   14.71    0.73
   0  13   3   14.68    0.71
   0  13   3   14.32    0.71
  -1 -13  -3    0.14    0.30
  -1 -13  -3    0.29    0.28
  -1 -13  -3    0.18    0.25
   1  13   3    0.24    0.24
   1  13   3    0.30    0.23
   1  13   3    0.17    0.13
  -2 -13  -3   13.53    0.70
  -2 -13  -3   14.30    0.79
  -2 -13  -3   14.02    0.76
   2  13   3   13.10    0.57
   2  13   3   13.78    0.72
   2  13   3   14.89    0.70
  -3 -13  -3    3.60    0.46
  -3 -13  -3    3.93    0.44
  -3 -13  -3    3.43    0.36
   3  13   3    3.51    0.34
   3  13   3    3.40    0.37
   3  13   3    3.28    0.27
  -4 -13  -3    3.53    0.45
  -4 -13  -3    3.64    0.49
   4  13   3    3.29    0.40
   4  13   3    2.72    0.29
   4  13   3    3.74    0.36
  -5 -13  -3    2.36    0.40
  -5 -13  -3    2.35    0.43
  -5 -13  -3    1.65    0.46
   5  13   3    2.23    0.32
   5  13   3    2.15    0.40
   5 -14  -3    1.59    0.33
   5 -14  -3    1.47    0.41
  -5  14   3    1.70    0.32
  -5  14   3    1.90    0.42
   4 -14  -3   -0.33    0.32
   4 -14  -3   -0.03    0.25
  -4  14   3    0.04    0.34
  -4  14   3    0.20    0.26
   3 -14  -3    0.27    0.32
   3 -14  -3   -0.32    0.21
  -3  14   3   -0.20    0.30
  -3  14   3   -0.20    0.25
   2 -14  -3    2.14    0.37
   2 -14  -3    2.36    0.45
   2 -14  -3    2.14    0.25
  -2  14   3    1.72    0.32
  -2  14   3    1.88    0.31
   1 -14  -3    4.30    0.32
   1 -14  -3    4.49    0.42
   1 -14  -3    4.03    0.47
  -1  14   3    3.38    0.35
  -1  14   3    3.37    0.37
   0 -14  -3    9.06    0.57
   0 -14  -3    9.55    0.68
   0  14   3    8.37    0.54
   0  14   3    8.91    0.59
  -1 -14  -3    0.47    0.30
  -1 -14  -3    0.57    0.34
   1  14   3    0.51    0.27
   1  14   3    0.32    0.28
  -2 -14  -3    3.43    0.40
  -2 -14  -3    3.55    0.41
  -2 -14  -3    3.37    0.47
   2  14   3    3.21    0.35
   2  14   3    3.41    0.38
  -3 -14  -3    1.23    0.39
  -3 -14  -3    1.26    0.33
  -3 -14  -3    1.26    0.36
   3  14   3    1.03    0.29
   3  14   3    0.99    0.32
  -4 -14  -3    2.96    0.49
  -4 -14  -3    3.08    0.40
  -4 -14  -3    2.91    0.44
   4  14   3    2.58    0.35
   4  14   3    3.25    0.43
   4 -15  -3   10.49    0.76
   4 -15  -3   10.10    0.61
  -4  15   3    8.59    0.64
  -4  15   3   10.68    0.75
   3 -15  -3    6.14    0.55
   3 -15  -3    6.62    0.48
  -3  15   3    5.48    0.49
  -3  15   3    6.10    0.50
   2 -15  -3    7.81    0.48
   2 -15  -3    9.23    0.70
   2 -15  -3    8.83    0.66
  -2  15   3    8.51    0.63
  -2  15   3    6.86    0.60
   1 -15  -3    8.59    0.73
   1 -15  -3    8.55    0.60
  -1  15   3    8.80    0.57
  -1  15   3    8.39    0.61
   0 -15  -3    4.15    0.44
   0 -15  -3    3.62    0.46
   0  15   3    3.89    0.40
   0  15   3    3.74    0.40
  -1 -15  -3   27.24    1.19
  -1 -15  -3   27.92    1.25
   1  15   3   28.72    1.19
   1  15   3   28.18    1.16
  -2 -15  -3    0.04    0.37
  -2 -15  -3   -0.15    0.30
   2  15   3    0.52    0.30
   2  15   3    0.31    0.30
  -3 -15  -3    7.71    0.60
  -3 -15  -3    7.21    0.54
   3  15   3    6.80    0.57
   3  15   3    7.41    0.64
   3 -16  -3   -0.45    0.37
  -3  16   3    0.31    0.30
  -3  16   3    0.15    0.33
   2 -16  -3    1.36    0.37
  -2  16   3    0.83    0.33
  -2  16   3    1.14    0.36
   1 -16  -3    2.06    0.47
   1 -16  -3    0.89    0.36
  -1  16   3    1.45    0.34
  -1  16   3    0.92    0.33
   0 -16  -3    5.11    0.50
   0 -16  -3    5.44    0.53
   0  16   3    4.69    0.45
   0  16   3    4.11    0.45
  -1 -16  -3    0.76    0.37
  -1 -16  -3    0.99    0.40
   1  16   3    1.07    0.32
   1  16   3    1.40    0.35
  -2 -16  -3    0.58    0.39
  -2 -16  -3    0.16    0.35
   2  16   3    0.64    0.34
   2  16   3    0.36    0.33
   3  16  -4    0.28    0.40
   3  16  -4   -0.14    0.30
  -3 -16   4   -0.34    0.46
  -3 -16   4    0.26    0.42
   2  16  -4    0.77    0.40
   2  16  -4    0.64    0.32
  -2 -16   4   -0.27    0.36
  -2 -16   4    0.17    0.47
  -2 -16   4    0.24    0.31
   1  16  -4    0.45    0.32
   1  16  -4    0.43    0.38
  -1 -16   4    0.25    0.46
  -1 -16   4    0.30    0.34
  -1 -16   4    0.45    0.37
   0  16  -4    0.29    0.33
   0  16  -4    0.44    0.42
   0 -16   4    0.51    0.38
  -1  16  -4    0.05    0.40
  -1  16  -4   -0.03    0.36
   1 -16   4    0.03    0.38
   1 -16   4   -0.13    0.24
  -2  16  -4   -0.38    0.41
  -2  16  -4    0.57    0.41
   2 -16   4    0.25    0.28
   2 -16   4    0.18    0.36
   4  15  -4    0.10    0.27
   4  15  -4    0.73    0.42
  -4 -15   4    0.27    0.31
  -4 -15   4   -0.05    0.43
   3  15  -4    0.51    0.41
   3  15  -4    0.58    0.28
  -3 -15   4    0.29    0.40
  -3 -15   4    0.06    0.29
   2  15  -4    0.62    0.37
   2  15  -4    0.12    0.28
  -2 -15   4   -0.24    0.40
  -2 -15   4   -0.19    0.29
  -2 -15   4    0.02    0.33
   1  15  -4    1.24    0.40
   1  15  -4    0.25    0.29
  -1 -15   4    0.47    0.37
  -1 -15   4    0.58    0.45
  -1 -15   4    0.35    0.30
   0  15  -4    1.53    0.32
   0  15  -4    0.95    0.39
   0 -15   4    1.52    0.49
   0 -15   4    1.65    0.37
   0 -15   4    2.10    0.41
   0 -15   4    1.66    0.24
  -1  15  -4    1.98    0.37
  -1  15  -4    1.91    0.44
   1 -15   4    2.41    0.40
   1 -15   4    1.67    0.27
  -2  15  -4    0.00    0.39
  -2  15  -4   -0.24    0.34
   2 -15   4   -0.04    0.25
   2 -15   4   -0.18    0.33
  -3  15  -4    1.19    0.44
  -3  15  -4    1.70    0.50
   3 -15   4    1.56    0.33
   3 -15   4    1.65    0.40
   5  14  -4   -0.31    0.35
  -5 -14   4   -0.58    0.38
  -5 -14   4   -0.35    0.44
  -5 -14   4    0.12    0.30
   4  14  -4    0.37    0.37
   4  14  -4    0.75    0.26
  -4 -14   4    0.81    0.44
  -4 -14   4    0.73    0.40
  -4 -14   4    0.54    0.30
   3  14  -4   -0.04    0.25
   3  14  -4    0.47    0.37
  -3 -14   4    0.25    0.40
  -3 -14   4    0.13    0.27
   2  14  -4    0.24    0.34
   2  14  -4   -0.15    0.25
  -2 -14   4    0.03    0.27
  -2 -14   4   -0.39    0.32
  -2 -14   4    0.30    0.38
   1  14  -4   -0.03    0.34
   1  14  -4    0.18    0.26
  -1 -14   4    0.29    0.27
  -1 -14   4    0.13    0.29
   0  14  -4    0.50    0.36
   0  14  -4   -0.08    0.29
   0 -14   4    0.40    0.29
   0 -14   4    0.03    0.20
   0 -14   4    0.27    0.38
   0 -14   4    0.58    0.32
  -1  14  -4    2.43    0.44
  -1  14  -4    2.89    0.36
   1 -14   4    3.29    0.49
   1 -14   4    2.74    0.29
   1 -14   4    2.91    0.41
  -2  14  -4    1.08    0.40
  -2  14  -4    2.18    0.40
   2 -14   4    2.29    0.29
   2 -14   4    1.37    0.35
   2 -14   4    1.95    0.44
  -3  14  -4    3.88    0.55
  -3  14  -4    4.31    0.50
   3 -14   4    4.00    0.38
   3 -14   4    4.39    0.46
  -4  14  -4    0.04    0.41
  -4  14  -4   -0.02    0.34
   4 -14   4    0.14    0.33
   4 -14   4    0.42    0.31
   5  13  -4    6.59    0.56
   5  13  -4    7.56    0.57
  -5 -13   4    5.70    0.63
  -5 -13   4    6.57    0.50
  -5 -13   4    6.29    0.58
   4  13  -4    7.12    0.61
   4  13  -4    5.26    0.43
  -4 -13   4    4.81    0.49
  -4 -13   4    6.25    0.52
  -4 -13   4    5.50    0.60
   3  13  -4    4.01    0.44
   3  13  -4    3.87    0.33
  -3 -13   4    4.22    0.50
  -3 -13   4    4.11    0.37
  -3 -13   4    4.07    0.45
   2  13  -4   10.62    0.70
   2  13  -4    9.04    0.54
  -2 -13   4    8.95    0.56
  -2 -13   4    9.54    0.75
   1  13  -4   18.53    0.94
   1  13  -4   19.31    0.84
  -1 -13   4   18.33    0.85
  -1 -13   4   19.14    1.03
  -1 -13   4   19.20    0.89
   0  13  -4    2.52    0.41
   0  13  -4    3.59    0.36
   0 -13   4    2.97    0.35
   0 -13   4    2.54    0.35
   0 -13   4    3.38    0.47
  -1  13  -4   20.10    0.88
  -1  13  -4   18.49    0.98
   1 -13   4   17.70    1.00
   1 -13   4   18.19    0.87
   1 -13   4   18.90    0.78
  -2  13  -4   13.68    0.74
  -2  13  -4   11.97    0.81
   2 -13   4   12.37    0.83
   2 -13   4   11.49    0.65
   2 -13   4   12.59    0.63
  -3  13  -4   15.75    0.81
  -3  13  -4   13.57    0.89
   3 -13   4   14.35    0.77
   3 -13   4   15.16    0.72
   3 -13   4   14.31    0.91
  -4  13  -4    7.73    0.68
  -4  13  -4    8.33    0.71
   4 -13   4    7.93    0.58
   4 -13   4    7.76    0.57
  -5  13  -4    1.73    0.45
  -5  13  -4    2.13    0.48
   5 -13   4    1.81    0.37
   5 -13   4    1.60    0.38
   6  12  -4    0.10    0.25
   6  12  -4    0.62    0.39
  -6 -12   4    0.08    0.40
  -6 -12   4    0.50    0.32
  -6 -12   4    0.96    0.51
   5  12  -4    0.35    0.22
   5  12  -4    0.39    0.34
   5  12  -4    0.28    0.20
  -5 -12   4    0.29    0.36
  -5 -12   4    0.89    0.42
  -5 -12   4    0.14    0.28
   4  12  -4    0.24    0.19
   4  12  -4    0.31    0.17
   4  12  -4    0.44    0.32
  -4 -12   4    0.14    0.24
  -4 -12   4    0.08    0.31
  -4 -12   4    0.23    0.39
   3  12  -4    0.68    0.21
   3  12  -4    0.75    0.14
   3  12  -4    0.86    0.30
  -3 -12   4    0.59    0.23
  -3 -12   4    1.35    0.39
  -3 -12   4    0.66    0.32
   2  12  -4    0.80    0.23
   2  12  -4    1.21    0.12
   2  12  -4    1.73    0.35
  -2 -12   4    1.15    0.24
  -2 -12   4    1.25    0.35
   1  12  -4   17.03    0.86
   1  12  -4   17.42    0.76
  -1 -12   4   15.46    0.76
  -1 -12   4   18.00    0.80
   0  12  -4    9.30    0.54
   0  12  -4    8.84    0.62
   0 -12   4    8.14    0.53
   0 -12   4    7.85    0.51
   0 -12   4    8.14    0.69
  -1  12  -4    0.68    0.25
  -1  12  -4    0.52    0.31
   1 -12   4    0.46    0.24
   1 -12   4    0.35    0.33
  -2  12  -4    0.80    0.30
  -2  12  -4    0.88    0.35
   2 -12   4    1.38    0.36
   2 -12   4    1.33    0.24
   2 -12   4    1.42    0.30
  -3  12  -4    1.58    0.40
  -3  12  -4    1.69    0.37
   3 -12   4    1.87    0.29
   3 -12   4    1.46    0.31
   3 -12   4    2.25    0.41
  -4  12  -4    0.74    0.38
  -4  12  -4    0.19    0.34
   4 -12   4    0.73    0.28
   4 -12   4    0.94    0.28
  -5  12  -4    2.48    0.43
  -5  12  -4    1.95    0.44
   5 -12   4    3.03    0.39
   5 -12   4    2.74    0.37
   7  11  -4    6.90    0.59
   7  11  -4    8.86    0.58
  -7 -11   4    7.08    0.67
  -7 -11   4    8.70    0.68
  -7 -11   4    7.97    0.73
   6  11  -4    3.00    0.42
   6  11  -4    3.44    0.33
  -6 -11   4    3.76    0.56
  -6 -11   4    2.60    0.39
  -6 -11   4    3.12    0.50
   5  11  -4    9.47    0.46
   5  11  -4    7.96    0.65
   5  11  -4    8.67    0.49
  -5 -11   4    8.95    0.59
  -5 -11   4    8.93    0.78
  -5 -11   4    9.73    0.73
   4  11  -4   34.75    1.27
   4  11  -4   33.70    1.28
   4  11  -4   33.76    1.38
  -4 -11   4   36.90    1.45
  -4 -11   4   35.15    1.34
  -4 -11   4   35.67    1.50
   3  11  -4   16.62    0.70
   3  11  -4   16.36    0.66
   3  11  -4   17.36    0.82
  -3 -11   4   19.37    0.94
  -3 -11   4   17.18    0.75
  -3 -11   4   17.52    0.85
   2  11  -4   60.10    2.05
   2  11  -4   57.49    2.11
   2  11  -4   60.97    2.20
  -2 -11   4   59.43    2.26
  -2 -11   4   62.01    2.08
  -2 -11   4   59.84    2.14
  -2 -11   4   57.90    2.19
   1  11  -4    0.91    0.22
   1  11  -4    1.18    0.29
  -1 -11   4    0.73    0.22
  -1 -11   4    0.50    0.30
  -1 -11   4    0.73    0.11
   0  11  -4  111.68    3.57
   0  11  -4   99.20    3.63
   0 -11   4   98.75    3.57
   0 -11   4   99.20    3.56
   0 -11   4  101.47    3.69
  -1  11  -4   46.79    1.69
  -1  11  -4   45.41    1.78
   1 -11   4   45.99    1.81
   1 -11   4   44.54    1.68
  -2  11  -4   24.32    1.10
  -2  11  -4   25.10    1.04
   2 -11   4   25.00    1.12
   2 -11   4   24.71    1.00
   2 -11   4   23.54    0.96
  -3  11  -4   40.26    1.64
  -3  11  -4   42.59    1.59
   3 -11   4   38.42    1.52
   3 -11   4   41.80    1.51
   3 -11   4   38.91    1.63
  -4  11  -4   21.96    1.02
  -4  11  -4   20.47    1.07
   4 -11   4   21.64    0.94
   4 -11   4   22.83    1.09
   4 -11   4   21.90    0.95
  -5  11  -4   12.78    0.81
  -5  11  -4   13.47    0.86
   5 -11   4   14.90    0.74
   5 -11   4   14.11    0.75
  -6  11  -4    8.14    0.70
  -6  11  -4   10.26    0.77
   6 -11   4    9.54    0.67
   6 -11   4    9.07    0.66
   7  10  -4    0.84    0.30
   7  10  -4    0.65    0.39
  -7 -10   4    0.01    0.45
  -7 -10   4    0.36    0.34
  -7 -10   4    0.30    0.44
   6  10  -4    0.34    0.24
   6  10  -4    0.50    0.33
  -6 -10   4    0.38    0.41
  -6 -10   4    0.54    0.31
  -6 -10   4    0.31    0.39
   5  10  -4    0.43    0.28
   5  10  -4    0.35    0.15
   5  10  -4    0.22    0.20
  -5 -10   4    0.69    0.40
  -5 -10   4    0.63    0.26
  -5 -10   4    0.48    0.35
   4  10  -4    0.17    0.25
   4  10  -4    0.27    0.16
   4  10  -4    0.10    0.15
  -4 -10   4    0.47    0.33
  -4 -10   4   -0.33    0.28
  -4 -10   4    0.02    0.21
   3  10  -4    5.29    0.30
   3  10  -4    5.33    0.46
   3  10  -4    5.87    0.35
  -3 -10   4    4.62    0.40
  -3 -10   4    5.22    0.47
  -3 -10   4    5.59    0.39
   2  10  -4    0.87    0.12
   2  10  -4    1.32    0.27
   2  10  -4    0.95    0.18
  -2 -10   4    1.05    0.14
  -2 -10   4    0.96    0.20
  -2 -10   4    0.91    0.24
  -2 -10   4    1.08    0.31
   1  10  -4    0.32    0.24
   1  10  -4   -0.01    0.06
   1  10  -4    0.13    0.16
   1  10  -4   -0.17    0.18
  -1 -10   4   -0.15    0.25
  -1 -10   4   -0.21    0.16
  -1 -10   4   -0.02    0.08
   0  10  -4    0.97    0.22
   0  10  -4    0.39    0.23
   0 -10   4    0.42    0.19
   0 -10   4    0.90    0.30
   0 -10   4    0.55    0.20
  -1  10  -4    0.40    0.21
  -1  10  -4    0.12    0.25
   1 -10   4    0.17    0.18
   1 -10   4    0.26    0.26
  -2  10  -4    3.17    0.32
  -2  10  -4    4.68    0.43
   2 -10   4    3.92    0.33
   2 -10   4    3.85    0.42
  -3  10  -4    0.17    0.28
  -3  10  -4   -0.21    0.24
   3 -10   4    0.36    0.28
   3 -10   4    0.00    0.20
   3 -10   4    0.44    0.21
  -4  10  -4    0.25    0.31
  -4  10  -4    0.16    0.25
   4 -10   4   -0.05    0.23
   4 -10   4   -0.16    0.28
   4 -10   4    0.22    0.24
  -5  10  -4    7.31    0.63
  -5  10  -4    8.29    0.65
   5 -10   4    8.17    0.56
   5 -10   4    7.70    0.67
   5 -10   4    7.18    0.54
  -6  10  -4    2.60    0.48
  -6  10  -4    3.73    0.46
   6 -10   4    3.05    0.37
   6 -10   4    1.97    0.36
   7   9  -4    8.64    0.57
   7   9  -4    7.59    0.68
  -7  -9   4    8.50    0.70
  -7  -9   4    7.56    0.67
   6   9  -4   21.40    0.87
   6   9  -4   20.02    0.96
  -6  -9   4   19.26    1.01
  -6  -9   4   21.37    1.07
   5   9  -4   35.73    1.28
   5   9  -4   35.66    1.23
   5   9  -4   33.62    1.35
  -5  -9   4   34.05    1.44
  -5  -9   4   33.20    1.34
  -5  -9   4   32.95    1.40
   4   9  -4    2.33    0.22
   4   9  -4    2.66    0.20
   4   9  -4    2.38    0.31
  -4  -9   4    3.08    0.39
  -4  -9   4    2.17    0.36
  -4  -9   4    2.27    0.27
   3   9  -4   28.01    1.00
   3   9  -4   26.90    0.98
   3   9  -4   28.36    1.09
   3   9  -4   24.32    0.96
  -3  -9   4   28.83    1.17
  -3  -9   4   25.63    1.10
  -3  -9   4   28.10    1.04
   2   9  -4   85.21    2.95
   2   9  -4   86.85    3.00
   2   9  -4   89.32    3.06
  -2  -9   4   90.27    2.98
  -2  -9   4   79.15    3.05
  -2  -9   4   87.30    3.01
  -2  -9   4   89.34    3.13
   1   9  -4  113.06    3.92
   1   9  -4  114.34    3.86
   1   9  -4  118.88    3.79
   1   9  -4  113.89    3.86
  -1  -9   4  103.72    3.86
  -1  -9   4  104.56    3.96
  -1  -9   4  116.08    3.81
   0   9  -4   54.94    1.83
   0   9  -4   49.68    1.89
   0   9  -4   49.81    1.92
   0   9  -4   56.33    1.86
   0  -9   4   51.97    1.97
   0  -9   4   52.02    1.77
   0  -9   4   49.75    1.85
   0  -9   4   46.37    1.85
   0  -9   4   56.20    1.77
  -1   9  -4    8.92    0.54
  -1   9  -4    9.73    0.49
  -1   9  -4    9.25    0.49
  -1   9  -4   10.11    0.46
   1  -9   4    9.08    0.57
   1  -9   4    8.40    0.46
  -2   9  -4   75.65    2.74
  -2   9  -4   77.06    2.70
  -2   9  -4   75.01    2.68
   2  -9   4   78.02    2.77
   2  -9   4   74.02    2.66
  -3   9  -4   74.03    2.70
  -3   9  -4   72.07    2.51
  -3   9  -4   73.55    2.65
   3  -9   4   74.01    2.61
   3  -9   4   74.81    2.71
   3  -9   4   75.27    2.50
   3  -9   4   74.24    2.60
  -4   9  -4   35.71    1.47
  -4   9  -4   34.60    1.40
   4  -9   4   36.92    1.24
   4  -9   4   35.54    1.35
   4  -9   4   35.11    1.34
   4  -9   4   35.35    1.46
  -5   9  -4    9.62    0.73
  -5   9  -4   10.61    0.67
   5  -9   4   10.52    0.45
   5  -9   4   10.40    0.60
   5  -9   4   10.02    0.72
   5  -9   4   11.10    0.60
  -6   9  -4   16.91    0.99
  -6   9  -4   15.38    0.88
   6  -9   4   16.44    0.80
   6  -9   4   15.66    0.80
  -7   9  -4    5.67    0.61
  -7   9  -4    6.93    0.68
  -7   9  -4    8.56    0.70
   7  -9   4    6.99    0.54
   8   8  -4    0.30    0.37
   8   8  -4   -0.07    0.32
  -8  -8   4    0.19    0.46
  -8  -8   4   -0.27    0.46
   7   8  -4    3.27    0.41
   7   8  -4    3.60    0.35
  -7  -8   4    3.14    0.49
  -7  -8   4    3.12    0.50
   6   8  -4    0.11    0.28
   6   8  -4    0.01    0.23
  -6  -8   4   -0.10    0.36
  -6  -8   4    0.29    0.36
   5   8  -4    0.12    0.19
   5   8  -4    0.10    0.23
   5   8  -4    0.00    0.11
  -5  -8   4    0.51    0.32
  -5  -8   4    0.07    0.27
   4   8  -4    0.45    0.16
   4   8  -4    0.66    0.13
   4   8  -4    0.58    0.23
   4   8  -4    0.34    0.10
  -4  -8   4    0.30    0.12
  -4  -8   4    0.68    0.21
  -4  -8   4    0.37    0.28
  -4  -8   4    0.59    0.28
   3   8  -4    3.22    0.24
   3   8  -4    3.31    0.25
   3   8  -4    3.14    0.29
  -3  -8   4    2.72    0.34
  -3  -8   4    3.61    0.30
  -3  -8   4    3.90    0.35
  -3  -8   4    3.67    0.29
   2   8  -4    2.51    0.18
   2   8  -4    2.34    0.25
   2   8  -4    2.33    0.19
  -2  -8   4    2.11    0.27
  -2  -8   4    2.57    0.21
  -2  -8   4    3.04    0.25
  -2  -8   4    3.02    0.34
  -2  -8   4    2.79    0.20
   1   8  -4    6.30    0.41
   1   8  -4    6.97    0.26
   1   8  -4    7.04    0.34
   1   8  -4    7.11    0.36
  -1  -8   4    6.01    0.38
  -1  -8   4    5.46    0.33
  -1  -8   4    6.62    0.28
  -1  -8   4    6.51    0.48
   0   8  -4    1.89    0.22
   0   8  -4    2.62    0.20
   0   8  -4    1.87    0.25
   0   8  -4    2.43    0.23
   0  -8   4    2.08    0.20
   0  -8   4    2.81    0.33
   0  -8   4    2.51    0.12
   0  -8   4    2.52    0.14
   0  -8   4    1.93    0.20
  -1   8  -4    5.87    0.38
  -1   8  -4    5.74    0.42
  -1   8  -4    5.70    0.37
  -1   8  -4    6.26    0.30
   1  -8   4    5.68    0.34
   1  -8   4    6.14    0.45
  -2   8  -4    0.79    0.20
  -2   8  -4    1.52    0.22
  -2   8  -4    1.02    0.24
   2  -8   4    1.27    0.19
   2  -8   4    1.07    0.25
   2  -8   4    1.21    0.09
  -3   8  -4   16.51    0.74
  -3   8  -4   16.63    0.62
  -3   8  -4   17.79    0.77
  -3   8  -4   16.78    0.81
   3  -8   4   17.07    0.72
   3  -8   4   16.91    0.71
   3  -8   4   17.57    0.84
   3  -8   4   17.71    0.61
  -4   8  -4    0.11    0.28
  -4   8  -4   -0.10    0.11
  -4   8  -4    0.04    0.23
   4  -8   4   -0.08    0.26
   4  -8   4    0.13    0.11
   4  -8   4   -0.05    0.19
   4  -8   4    0.07    0.21
  -5   8  -4    2.06    0.39
  -5   8  -4    2.57    0.34
   5  -8   4    2.34    0.20
   5  -8   4    1.84    0.36
   5  -8   4    2.05    0.29
   5  -8   4    2.12    0.29
  -6   8  -4    1.73    0.41
  -6   8  -4    1.68    0.36
   6  -8   4    1.59    0.23
   6  -8   4    1.97    0.31
   6  -8   4    1.74    0.30
   6  -8   4    1.66    0.40
  -7   8  -4    1.35    0.35
  -7   8  -4    0.95    0.42
  -7   8  -4    0.87    0.42
   7  -8   4    0.99    0.33
   7  -8   4    0.72    0.36
   8   7  -4    1.56    0.41
   8   7  -4    1.81    0.37
  -8  -7   4    1.94    0.50
  -8  -7   4    1.90    0.49
   7   7  -4    7.82    0.62
   7   7  -4    7.50    0.55
  -7  -7   4    8.53    0.67
  -7  -7   4    8.62    0.76
   6   7  -4    0.29    0.22
   6   7  -4    0.50    0.28
  -6  -7   4    0.12    0.32
  -6  -7   4    0.59    0.34
   5   7  -4   32.44    1.20
   5   7  -4   32.97    1.13
   5   7  -4   32.23    1.25
  -5  -7   4   30.99    1.33
  -5  -7   4   31.27    1.30
   4   7  -4   23.28    0.82
   4   7  -4   24.09    0.85
   4   7  -4   23.37    0.88
   4   7  -4   22.75    0.94
  -4  -7   4   23.54    1.00
  -4  -7   4   23.76    0.86
  -4  -7   4   23.17    1.01
   3   7  -4   28.98    1.05
   3   7  -4   28.50    1.12
   3   7  -4   28.49    1.05
  -3  -7   4   29.71    1.10
  -3  -7   4   30.80    1.08
  -3  -7   4   30.87    1.07
  -3  -7   4   28.04    1.17
  -3  -7   4   29.40    1.16
   2   7  -4   20.45    0.82
   2   7  -4   20.27    0.73
   2   7  -4   19.29    0.75
  -2  -7   4   20.92    0.74
  -2  -7   4   19.24    0.87
  -2  -7   4   19.64    0.76
  -2  -7   4   19.94    0.83
  -2  -7   4   21.37    0.76
   1   7  -4   19.49    0.73
   1   7  -4   19.23    0.78
   1   7  -4   19.16    0.78
   1   7  -4   19.42    0.67
  -1  -7   4   20.89    0.73
  -1  -7   4   17.91    0.76
  -1  -7   4   17.17    0.71
  -1  -7   4   18.90    0.83
   0   7  -4   87.94    2.99
   0   7  -4   88.10    3.02
   0   7  -4   84.98    3.03
   0   7  -4   91.37    3.05
   0  -7   4   85.56    3.07
   0  -7   4   76.45    2.97
   0  -7   4   85.63    2.94
   0  -7   4   93.02    2.98
  -1   7  -4   71.28    2.39
  -1   7  -4   71.47    2.45
  -1   7  -4   70.19    2.47
  -1   7  -4   71.27    2.43
   1  -7   4   67.34    2.48
   1  -7   4   67.79    2.34
   1  -7   4   65.56    2.40
  -2   7  -4    0.55    0.19
  -2   7  -4    0.56    0.17
  -2   7  -4    0.78    0.08
  -2   7  -4    0.67    0.14
  -2   7  -4    0.92    0.19
   2  -7   4    0.81    0.16
   2  -7   4    0.79    0.20
   2  -7   4    0.77    0.07
   2  -7   4    0.73    0.08
  -3   7  -4   50.40    1.85
  -3   7  -4   50.98    1.90
  -3   7  -4   51.99    1.76
  -3   7  -4   54.18    1.88
   3  -7   4   45.81    1.89
   3  -7   4   50.76    1.81
   3  -7   4   53.21    1.75
   3  -7   4   51.72    1.75
   3  -7   4   48.09    1.80
  -4   7  -4   15.93    0.78
  -4   7  -4   14.97    0.53
  -4   7  -4   15.65    0.81
  -4   7  -4   15.23    0.71
  -4   7  -4   15.26    0.59
   4  -7   4   14.92    0.58
   4  -7   4   15.14    0.67
   4  -7   4   14.54    0.66
   4  -7   4   15.60    0.59
   4  -7   4   14.25    0.77
  -5   7  -4    4.11    0.37
  -5   7  -4    3.24    0.40
   5  -7   4    3.07    0.30
   5  -7   4    3.41    0.42
   5  -7   4    3.56    0.29
   5  -7   4    3.37    0.32
  -6   7  -4    9.32    0.71
  -6   7  -4    7.25    0.58
  -6   7  -4    8.22    0.60
   6  -7   4    9.57    0.70
   6  -7   4    8.53    0.47
   6  -7   4    7.90    0.55
  -7   7  -4    1.70    0.43
  -7   7  -4    1.87    0.45
  -7   7  -4    1.92    0.35
   7  -7   4    1.74    0.28
   7  -7   4    1.58    0.32
   8   6  -4    1.04    0.36
   8   6  -4    2.04    0.36
  -8  -6   4    1.45    0.46
  -8  -6   4    1.07    0.46
   7   6  -4   -0.07    0.24
   7   6  -4    0.27    0.30
  -7  -6   4   -0.12    0.33
  -7  -6   4   -0.19    0.35
   6   6  -4    4.14    0.33
   6   6  -4    3.53    0.36
  -6  -6   4    3.24    0.42
  -6  -6   4    4.17    0.44
   5   6  -4    0.74    0.09
   5   6  -4    0.99    0.24
   5   6  -4    0.49    0.19
  -5  -6   4    0.57    0.27
  -5  -6   4    0.85    0.28
   4   6  -4    5.34    0.21
   4   6  -4    5.27    0.25
   4   6  -4    5.06    0.32
   4   6  -4    5.74    0.38
  -4  -6   4    5.76    0.28
  -4  -6   4    5.47    0.43
  -4  -6   4    5.42    0.44
   3   6  -4   20.21    0.78
   3   6  -4   20.18    0.83
   3   6  -4   20.20    0.76
  -3  -6   4   23.03    0.88
  -3  -6   4   20.87    0.89
  -3  -6   4   19.40    0.86
  -3  -6   4   21.96    0.79
  -3  -6   4   22.34    0.79
   2   6  -4    6.55    0.29
   2   6  -4    6.52    0.31
   2   6  -4    6.86    0.36
  -2  -6   4    6.85    0.31
  -2  -6   4    6.11    0.43
  -2  -6   4    6.37    0.31
  -2  -6   4    7.50    0.39
  -2  -6   4    6.53    0.40
   1   6  -4   51.21    1.82
   1   6  -4   51.46    1.76
   1   6  -4   53.37    1.74
   1   6  -4   53.63    1.83
   1   6  -4   45.49    1.81
   1   6  -4   50.09    1.77
  -1  -6   4   50.42    1.81
  -1  -6   4   47.82    1.85
  -1  -6   4   47.05    1.76
  -1  -6   4   52.84    1.80
  -1  -6   4   55.11    1.77
   0   6  -4    6.51    0.28
   0   6  -4    7.27    0.38
   0   6  -4    6.28    0.32
   0   6  -4    6.41    0.32
   0   6  -4    6.34    0.35
   0  -6   4    7.39    0.42
   0  -6   4    6.25    0.26
   0  -6   4    6.57    0.30
   0  -6   4    5.97    0.30
   0  -6   4    5.96    0.32
  -1   6  -4   47.80    1.71
  -1   6  -4   50.63    1.70
  -1   6  -4   46.74    1.74
  -1   6  -4   49.65    1.73
   1  -6   4   48.00    1.63
   1  -6   4   48.05    1.69
   1  -6   4   50.63    1.75
   1  -6   4   45.62    1.65
   1  -6   4   47.42    1.76
  -2   6  -4    3.75    0.33
  -2   6  -4    3.50    0.19
  -2   6  -4    3.96    0.31
  -2   6  -4    3.88    0.24
  -2   6  -4    3.50    0.27
   2  -6   4    3.68    0.18
   2  -6   4    3.28    0.24
   2  -6   4    3.76    0.34
  -3   6  -4    2.80    0.30
  -3   6  -4    2.71    0.26
  -3   6  -4    3.07    0.28
  -3   6  -4    2.56    0.19
   3  -6   4    2.60    0.19
   3  -6   4    2.40    0.21
   3  -6   4    3.01    0.33
  -4   6  -4    7.68    0.36
  -4   6  -4    7.92    0.50
  -4   6  -4    8.20    0.54
  -4   6  -4    7.81    0.47
   4  -6   4    6.85    0.41
   4  -6   4    7.32    0.53
   4  -6   4    7.88    0.36
   4  -6   4    6.98    0.40
  -5   6  -4   18.82    0.91
  -5   6  -4   18.49    0.82
   5  -6   4   17.66    0.77
   5  -6   4   17.24    0.90
   5  -6   4   18.39    0.72
   5  -6   4   18.85    0.73
   5  -6   4   18.10    0.78
  -6   6  -4    0.00    0.29
  -6   6  -4   -0.04    0.33
  -6   6  -4    0.36    0.25
   6  -6   4    0.37    0.33
   6  -6   4    0.14    0.24
   6  -6   4   -0.04    0.19
  -7   6  -4    1.89    0.33
  -7   6  -4    2.12    0.42
  -7   6  -4    2.06    0.44
   7  -6   4    2.21    0.42
   7  -6   4    2.55    0.30
   7  -6   4    1.80    0.30
  -8   6  -4    0.47    0.44
  -8   6  -4    0.15    0.38
   8   5  -4    0.72    0.34
   8   5  -4    1.08    0.24
   8   5  -4    0.67    0.31
  -8  -5   4    1.17    0.41
  -8  -5   4    1.41    0.45
   7   5  -4    0.24    0.26
   7   5  -4    0.08    0.28
  -7  -5   4    0.06    0.34
  -7  -5   4   -0.08    0.32
   6   5  -4    0.25    0.21
   6   5  -4    0.69    0.24
  -6  -5   4    0.31    0.29
  -6  -5   4    1.05    0.30
   5   5  -4    1.28    0.21
   5   5  -4    1.44    0.10
   5   5  -4    1.21    0.22
  -5  -5   4    1.85    0.30
  -5  -5   4    1.46    0.27
   4   5  -4   10.72    0.51
   4   5  -4   10.78    0.47
   4   5  -4   10.77    0.40
  -4  -5   4   10.86    0.44
  -4  -5   4   10.81    0.58
  -4  -5   4   10.95    0.56
  -4  -5   4   11.12    0.57
   3   5  -4   52.61    1.88
   3   5  -4   50.21    1.85
   3   5  -4   52.03    1.82
  -3  -5   4   50.96    1.92
  -3  -5   4   56.89    1.93
  -3  -5   4   55.53    1.86
  -3  -5   4   54.27    1.84
   2   5  -4    6.45    0.36
   2   5  -4    5.84    0.34
   2   5  -4    5.70    0.27
   2   5  -4    6.26    0.27
  -2  -5   4    6.08    0.35
  -2  -5   4    6.32    0.35
  -2  -5   4    5.93    0.29
  -2  -5   4    6.50    0.27
   1   5  -4    1.23    0.12
   1   5  -4    2.52    0.20
   1   5  -4    1.80    0.19
   1   5  -4    1.27    0.11
   1   5  -4    1.17    0.16
  -1  -5   4    1.32    0.16
  -1  -5   4    1.48    0.13
  -1  -5   4    2.07    0.17
  -1  -5   4    1.06    0.18
  -1  -5   4    1.66    0.14
   0   5  -4   18.59    0.67
   0   5  -4   17.49    0.62
   0   5  -4   17.18    0.69
   0   5  -4   17.16    0.68
   0   5  -4   17.03    0.66
   0  -5   4   16.89    0.60
   0  -5   4   16.82    0.66
   0  -5   4   17.10    0.62
   0  -5   4   17.48    0.72
  -1   5  -4   20.91    0.76
  -1   5  -4   18.33    0.76
  -1   5  -4   19.02    0.67
  -1   5  -4   19.63    0.70
  -1   5  -4   20.02    0.71
  -1   5  -4   18.04    0.72
   1  -5   4   18.41    0.72
   1  -5   4   18.36    0.78
   1  -5   4   18.90    0.70
   1  -5   4   18.44    0.67
  -2   5  -4    0.08    0.12
  -2   5  -4    0.15    0.14
  -2   5  -4    0.01    0.15
  -2   5  -4   -0.05    0.07
   2  -5   4    0.12    0.10
   2  -5   4    0.06    0.09
   2  -5   4    0.06    0.07
   2  -5   4    0.09    0.14
  -3   5  -4    0.14    0.17
  -3   5  -4    0.07    0.10
  -3   5  -4    0.25    0.20
  -3   5  -4    0.04    0.14
  -3   5  -4    0.11    0.05
  -3   5  -4    0.11    0.09
   3  -5   4    0.14    0.12
   3  -5   4    0.14    0.10
   3  -5   4    0.03    0.19
  -4   5  -4    0.43    0.19
  -4   5  -4    0.16    0.12
  -4   5  -4    0.29    0.19
  -4   5  -4    0.09    0.23
   4  -5   4    0.38    0.16
   4  -5   4    0.29    0.24
   4  -5   4    0.39    0.14
   4  -5   4    0.10    0.17
  -5   5  -4   45.61    1.75
  -5   5  -4   43.84    1.65
  -5   5  -4   43.77    1.70
   5  -5   4   45.17    1.75
   5  -5   4   44.63    1.61
   5  -5   4   44.33    1.63
   5  -5   4   44.86    1.59
  -6   5  -4   10.67    0.61
  -6   5  -4   10.17    0.69
  -6   5  -4   10.21    0.74
   6  -5   4   10.78    0.53
   6  -5   4   10.41    0.70
   6  -5   4   10.89    0.58
  -7   5  -4    0.20    0.25
  -7   5  -4    0.32    0.34
  -7   5  -4    0.20    0.36
   7  -5   4    0.15    0.34
   7  -5   4    0.15    0.24
   7  -5   4    0.32    0.27
  -8   5  -4    0.63    0.45
  -8   5  -4    1.00    0.41
   8  -5   4    0.76    0.33
   8  -5   4    1.14    0.32
   8   4  -4    0.90    0.22
   8   4  -4    0.51    0.31
   8   4  -4    1.22    0.33
  -8  -4   4    0.66    0.37
  -8  -4   4    0.51    0.38
   7   4  -4    0.88    0.27
   7   4  -4    1.00    0.28
  -7  -4   4    0.75    0.35
  -7  -4   4    0.71    0.32
   6   4  -4    0.00    0.21
   6   4  -4   -0.08    0.21
  -6  -4   4    0.01    0.25
  -6  -4   4    0.16    0.25
   5   4  -4   14.26    0.63
   5   4  -4   14.77    0.66
  -5  -4   4   14.59    0.70
  -5  -4   4   16.36    0.80
  -5  -4   4   14.31    0.72
   4   4  -4   64.55    2.17
   4   4  -4   65.60    2.24
   4   4  -4   61.87    2.26
  -4  -4   4   65.05    2.29
  -4  -4   4   63.14    2.31
  -4  -4   4   65.17    2.31
  -4  -4   4   64.12    2.22
   3   4  -4   29.35    1.04
   3   4  -4   29.63    1.10
   3   4  -4   29.28    1.07
  -3  -4   4   31.03    1.05
  -3  -4   4   31.54    1.14
  -3  -4   4   29.16    1.14
  -3  -4   4   30.48    1.13
   2   4  -4   22.77    0.87
   2   4  -4   23.98    0.84
   2   4  -4   23.63    0.90
   2   4  -4   24.16    0.90
   2   4  -4   22.73    0.83
  -2  -4   4   22.24    0.90
  -2  -4   4   24.20    0.83
  -2  -4   4   25.23    0.89
  -2  -4   4   22.66    0.92
   1   4  -4   32.87    1.14
   1   4  -4   31.84    1.16
   1   4  -4   34.33    1.21
   1   4  -4   34.41    1.20
  -1  -4   4   34.31    1.14
  -1  -4   4   31.83    1.19
  -1  -4   4   34.36    1.18
  -1  -4   4   33.65    1.15
  -1  -4   4   33.04    1.14
  -1  -4   4   30.43    1.22
   0   4  -4    0.16    0.09
   0   4  -4    0.25    0.05
   0   4  -4    0.21    0.11
   0   4  -4    0.09    0.08
   0  -4   4    0.34    0.13
   0  -4   4    0.19    0.06
   0  -4   4    0.26    0.08
   0  -4   4    0.20    0.07
   0  -4   4    0.19    0.04
  -1   4  -4   49.75    1.71
  -1   4  -4   46.38    1.71
  -1   4  -4   48.87    1.65
  -1   4  -4   45.28    1.68
   1  -4   4   48.47    1.73
   1  -4   4   47.78    1.66
   1  -4   4   50.16    1.69
   1  -4   4   47.58    1.65
  -2   4  -4    0.08    0.05
  -2   4  -4    0.17    0.13
  -2   4  -4    0.08    0.14
  -2   4  -4    0.37    0.08
  -2   4  -4   -0.07    0.11
   2  -4   4   -0.09    0.09
   2  -4   4    0.06    0.07
   2  -4   4    0.20    0.14
   2  -4   4    0.21    0.16
   2  -4   4    0.06    0.09
  -3   4  -4    7.78    0.45
  -3   4  -4    7.86    0.42
  -3   4  -4    8.50    0.36
  -3   4  -4    8.63    0.36
  -3   4  -4    8.33    0.29
  -3   4  -4    8.54    0.48
   3  -4   4    8.28    0.48
   3  -4   4    8.30    0.38
   3  -4   4    8.22    0.36
   3  -4   4    8.70    0.37
  -4   4  -4    5.68    0.29
  -4   4  -4    5.02    0.30
  -4   4  -4    5.33    0.44
  -4   4  -4    4.94    0.36
  -4   4  -4    5.91    0.43
   4  -4   4    4.76    0.32
   4  -4   4    5.56    0.31
   4  -4   4    5.10    0.31
   4  -4   4    5.75    0.44
  -5   4  -4   34.07    1.32
  -5   4  -4   35.32    1.36
  -5   4  -4   34.99    1.42
   5  -4   4   35.94    1.41
   5  -4   4   34.36    1.27
   5  -4   4   34.75    1.30
  -6   4  -4    1.24    0.34
  -6   4  -4    0.81    0.29
  -6   4  -4    1.26    0.25
   6  -4   4    1.39    0.23
   6  -4   4    1.42    0.35
   6  -4   4    1.06    0.25
  -7   4  -4    2.32    0.32
  -7   4  -4    1.89    0.42
  -7   4  -4    1.69    0.37
   7  -4   4    2.17    0.31
   7  -4   4    2.16    0.30
   7  -4   4    1.88    0.40
  -8   4  -4    1.23    0.41
  -8   4  -4    1.35    0.45
   8  -4   4    1.95    0.33
   8  -4   4    1.62    0.34
   9   3  -4    4.43    0.45
  -9  -3   4    4.97    0.56
  -9  -3   4    4.16    0.58
   8   3  -4    2.27    0.27
   8   3  -4    2.25    0.34
   8   3  -4    1.96    0.24
   8   3  -4    2.13    0.33
  -8  -3   4    1.53    0.42
  -8  -3   4    1.54    0.37
   7   3  -4    5.22    0.36
   7   3  -4    5.66    0.42
   7   3  -4    5.20    0.32
   7   3  -4    4.56    0.40
  -7  -3   4    4.86    0.44
  -7  -3   4    5.14    0.51
   6   3  -4   24.22    0.96
   6   3  -4   24.40    0.90
   6   3  -4   23.43    0.97
  -6  -3   4   24.07    1.01
  -6  -3   4   23.85    1.07
   5   3  -4   16.67    0.73
   5   3  -4   17.79    0.72
  -5  -3   4   17.23    0.75
  -5  -3   4   16.93    0.80
  -5  -3   4   19.00    0.80
   4   3  -4    3.53    0.27
   4   3  -4    2.68    0.22
  -4  -3   4    3.67    0.31
  -4  -3   4    3.03    0.21
  -4  -3   4    3.10    0.26
  -4  -3   4    4.09    0.31
   3   3  -4  165.55    5.64
   3   3  -4  166.21    5.60
   3   3  -4  167.69    5.58
   3   3  -4  160.20    5.62
  -3  -3   4  162.84    5.68
  -3  -3   4  176.62    5.68
  -3  -3   4  162.97    5.67
   2   3  -4    9.40    0.38
   2   3  -4   10.09    0.40
   2   3  -4   11.23    0.44
  -2  -3   4   10.84    0.44
  -2  -3   4   10.16    0.45
  -2  -3   4   10.67    0.38
  -2  -3   4   10.03    0.47
   1   3  -4   57.81    1.96
   1   3  -4   55.05    1.92
   1   3  -4   57.36    1.93
  -1  -3   4   56.23    1.92
  -1  -3   4   57.61    1.96
  -1  -3   4   58.82    1.92
  -1  -3   4   57.17    1.95
  -1  -3   4   52.43    1.98
  -1  -3   4   54.69    1.91
   0   3  -4   44.35    1.60
   0   3  -4   47.53    1.62
   0   3  -4   46.24    1.57
   0   3  -4   47.85    1.62
   0   3  -4   47.34    1.60
   0  -3   4   44.58    1.57
   0  -3   4   46.25    1.60
   0  -3   4   47.58    1.59
   0  -3   4   45.68    1.61
   0  -3   4   45.41    1.59
   0  -3   4   45.52    1.64
  -1   3  -4   63.51    2.10
  -1   3  -4   60.06    2.15
  -1   3  -4   60.79    2.15
  -1   3  -4   61.04    2.13
   1  -3   4   61.67    2.10
   1  -3   4   61.62    2.10
   1  -3   4   60.13    2.16
   1  -3   4   62.62    2.14
  -2   3  -4  215.67    6.98
  -2   3  -4  197.90    6.98
  -2   3  -4  221.99    6.99
  -2   3  -4  212.70    7.06
  -2   3  -4  199.40    7.05
  -2   3  -4  206.66    7.02
   2  -3   4  214.30    7.01
   2  -3   4  203.23    6.98
   2  -3   4  197.04    6.98
   2  -3   4  198.05    7.06
   2  -3   4  209.06    7.04
  -3   3  -4   76.14    2.68
  -3   3  -4   77.52    2.60
  -3   3  -4   75.17    2.63
  -3   3  -4   76.92    2.68
   3  -3   4   72.31    2.59
   3  -3   4   76.39    2.61
   3  -3   4   73.39    2.59
   3  -3   4   76.56    2.69
  -4   3  -4   41.21    1.52
  -4   3  -4   39.52    1.51
  -4   3  -4   41.31    1.44
  -4   3  -4   38.30    1.43
  -4   3  -4   39.98    1.39
  -4   3  -4   39.46    1.46
   4  -3   4   38.03    1.51
   4  -3   4   36.93    1.40
   4  -3   4   39.17    1.40
  -5   3  -4   14.82    0.65
  -5   3  -4   14.52    0.76
  -5   3  -4   13.96    0.69
   5  -3   4   13.74    0.74
   5  -3   4   14.77    0.61
   5  -3   4   13.92    0.61
  -6   3  -4    8.90    0.60
  -6   3  -4    8.82    0.52
  -6   3  -4    9.42    0.66
   6  -3   4    8.42    0.63
   6  -3   4    8.58    0.49
   6  -3   4    8.66    0.48
  -7   3  -4   16.26    0.91
  -7   3  -4   14.89    0.83
   7  -3   4   13.31    0.87
   7  -3   4   15.29    0.71
  -8   3  -4    4.18    0.54
  -8   3  -4    3.74    0.48
   8  -3   4    3.64    0.37
   8  -3   4    3.66    0.50
   8  -3   4    3.46    0.39
   9   2  -4    0.57    0.27
   9   2  -4    0.50    0.36
  -9  -2   4   -0.12    0.35
  -9  -2   4    0.57    0.46
   8   2  -4    1.55    0.21
   8   2  -4    1.59    0.33
   8   2  -4    1.52    0.26
   8   2  -4    2.15    0.35
  -8  -2   4    1.48    0.43
  -8  -2   4    1.41    0.34
   7   2  -4    3.08    0.34
   7   2  -4    3.52    0.28
   7   2  -4    3.30    0.33
   7   2  -4    3.38    0.25
  -7  -2   4    2.82    0.35
  -7  -2   4    3.01    0.43
   6   2  -4    0.90    0.16
   6   2  -4    1.42    0.23
   6   2  -4    0.66    0.22
   6   2  -4    0.86    0.18
  -6  -2   4    0.97    0.25
  -6  -2   4    0.75    0.23
  -6  -2   4    0.93    0.29
   5   2  -4    6.04    0.37
   5   2  -4    6.65    0.37
   5   2  -4    5.58    0.31
   5   2  -4    5.82    0.32
  -5  -2   4    6.15    0.44
  -5  -2   4    6.23    0.40
  -5  -2   4    6.58    0.42
   4   2  -4    0.35    0.13
   4   2  -4    0.16    0.12
   4   2  -4    0.21    0.10
  -4  -2   4    0.01    0.14
  -4  -2   4    0.03    0.09
  -4  -2   4    0.25    0.18
  -4  -2   4    0.21    0.14
   3   2  -4   23.24    0.87
   3   2  -4   24.00    0.86
   3   2  -4   24.35    0.89
  -3  -2   4   24.19    0.89
  -3  -2   4   22.42    0.91
  -3  -2   4   24.16    0.89
  -3  -2   4   23.13    0.86
   2   2  -4    0.10    0.08
   2   2  -4    0.16    0.05
   2   2  -4    0.00    0.06
  -2  -2   4    0.17    0.10
  -2  -2   4    0.04    0.09
  -2  -2   4    0.08    0.04
  -2  -2   4    0.06    0.10
   1   2  -4   94.71    3.26
   1   2  -4   97.36    3.29
   1   2  -4   96.25    3.28
   1   2  -4   96.09    3.27
  -1  -2   4   97.21    3.26
  -1  -2   4  101.02    3.28
  -1  -2   4   97.97    3.29
  -1  -2   4   91.37    3.26
  -1  -2   4   94.92    3.30
   0   2  -4    3.83    0.21
   0   2  -4    4.39    0.21
   0   2  -4    4.32    0.22
   0   2  -4    4.08    0.19
   0   2  -4    4.14    0.17
   0  -2   4    3.77    0.19
   0  -2   4    4.18    0.17
   0  -2   4    4.08    0.20
   0  -2   4    4.49    0.20
   0  -2   4    4.30    0.19
   0  -2   4    4.01    0.23
  -1   2  -4    9.23    0.34
  -1   2  -4    9.74    0.36
  -1   2  -4   10.05    0.42
  -1   2  -4    9.57    0.41
   1  -2   4    9.51    0.34
   1  -2   4    9.16    0.36
   1  -2   4    8.96    0.40
   1  -2   4    9.05    0.42
  -2   2  -4   21.25    0.73
  -2   2  -4   20.69    0.80
  -2   2  -4   21.71    0.84
  -2   2  -4   21.06    0.77
  -2   2  -4   21.63    0.84
  -2   2  -4   21.80    0.75
   2  -2   4   21.05    0.77
   2  -2   4   20.25    0.84
   2  -2   4   21.74    0.82
   2  -2   4   21.91    0.79
   2  -2   4   20.97    0.75
  -3   2  -4   18.44    0.73
  -3   2  -4   18.76    0.78
  -3   2  -4   18.78    0.69
  -3   2  -4   19.41    0.70
  -3   2  -4   18.03    0.77
   3  -2   4   18.40    0.68
   3  -2   4   18.73    0.76
   3  -2   4   18.45    0.78
   3  -2   4   18.58    0.71
   3  -2   4   18.11    0.70
  -4   2  -4  164.52    5.67
  -4   2  -4  165.35    5.61
  -4   2  -4  160.32    5.65
  -4   2  -4  167.56    5.55
  -4   2  -4  162.71    5.59
   4  -2   4  163.49    5.57
   4  -2   4  162.73    5.57
   4  -2   4  159.71    5.65
   4  -2   4  165.81    5.57
  -5   2  -4    0.41    0.14
  -5   2  -4    0.11    0.17
  -5   2  -4    0.47    0.21
  -5   2  -4    0.31    0.26
   5  -2   4    0.54    0.27
   5  -2   4    0.46    0.18
   5  -2   4    0.50    0.18
  -6   2  -4    0.49    0.26
  -6   2  -4    0.48    0.30
   6  -2   4    0.75    0.33
   6  -2   4    0.57    0.21
   6  -2   4    0.50    0.20
  -7   2  -4   28.10    1.24
  -7   2  -4   27.24    1.30
   7  -2   4   29.96    1.15
   7  -2   4   28.49    1.13
   7  -2   4   30.46    1.31
  -8   2  -4    6.26    0.55
  -8   2  -4    4.38    0.53
   8  -2   4    4.58    0.54
   8  -2   4    4.98    0.44
   8  -2   4    4.77    0.40
   9   1  -4   11.23    0.61
   9   1  -4   10.66    0.71
  -9  -1   4   10.35    0.82
  -9  -1   4   10.04    0.76
   8   1  -4   11.94    0.67
   8   1  -4   11.82    0.60
  -8  -1   4   12.62    0.86
  -8  -1   4   11.27    0.74
   7   1  -4   20.79    0.85
   7   1  -4   20.93    0.80
   7   1  -4   21.66    0.89
   7   1  -4   20.68    0.89
  -7  -1   4   20.30    0.93
  -7  -1   4   21.17    1.03
   6   1  -4   27.99    1.05
   6   1  -4   27.48    1.06
   6   1  -4   27.13    1.01
   6   1  -4   26.12    0.98
  -6  -1   4   27.43    1.12
  -6  -1   4   27.03    1.09
  -6  -1   4   26.44    1.15
   5   1  -4   97.60    3.38
   5   1  -4  100.21    3.40
   5   1  -4   88.61    3.35
   5   1  -4  100.21    3.36
  -5  -1   4   97.12    3.41
  -5  -1   4  103.30    3.45
  -5  -1   4  100.70    3.46
   4   1  -4   94.29    3.27
   4   1  -4   99.09    3.32
   4   1  -4   92.77    3.29
   4   1  -4   92.87    3.28
   4   1  -4   96.49    3.26
  -4  -1   4  100.89    3.33
  -4  -1   4   94.44    3.31
  -4  -1   4   93.11    3.34
  -4  -1   4   97.89    3.28
   3   1  -4  195.56    6.93
   3   1  -4  213.09    6.95
   3   1  -4  198.81    6.91
   3   1  -4  206.91    6.97
   3   1  -4  193.28    6.92
   3   1  -4  208.44    6.91
  -3  -1   4  216.27    6.93
  -3  -1   4  205.75    6.94
  -3  -1   4  208.69    6.92
  -3  -1   4  206.65    6.95
  -3  -1   4  199.49    6.97
   2   1  -4  111.41    3.75
   2   1  -4  101.25    3.77
   2   1  -4  111.69    3.78
   2   1  -4  113.83    3.77
  -2  -1   4  113.90    3.81
  -2  -1   4  109.62    3.79
  -2  -1   4  115.64    3.81
  -2  -1   4  113.04    3.76
   1   1  -4  175.22    6.21
   1   1  -4  185.87    6.27
   1   1  -4  184.81    6.22
   1   1  -4  184.76    6.28
   1   1  -4  179.97    6.25
   1   1  -4  187.64    6.21
  -1  -1   4  185.07    6.22
  -1  -1   4  169.18    6.19
  -1  -1   4  188.34    6.27
  -1  -1   4  190.72    6.21
  -1  -1   4  183.89    6.24
  -1  -1   4  187.43    6.21
   0   1  -4  460.63   15.41
   0   1  -4  450.69   15.36
   0   1  -4  452.89   15.37
   0   1  -4  439.08   15.42
   0   1  -4  438.42   15.39
   0  -1   4  458.98   15.38
   0  -1   4  467.84   15.32
   0  -1   4  449.68   15.36
   0  -1   4  459.74   15.42
   0  -1   4  453.08   15.46
   0  -1   4  462.38   15.42
  -1   1  -4  480.77   15.99
  -1   1  -4  464.44   16.01
  -1   1  -4  458.44   16.01
  -1   1  -4  439.58   15.83
  -1   1  -4  482.60   15.96
   1  -1   4  471.85   15.82
   1  -1   4  468.42   15.84
   1  -1   4  480.30   16.08
   1  -1   4  473.41   15.95
   1  -1   4  471.52   15.88
  -2   1  -4  298.09    9.62
  -2   1  -4  287.65    9.67
  -2   1  -4  279.06    9.64
  -2   1  -4  284.84    9.63
  -2   1  -4  287.99    9.68
  -2   1  -4  287.76    9.61
   2  -1   4  285.13    9.66
   2  -1   4  287.84    9.62
   2  -1   4  277.30    9.67
   2  -1   4  271.67    9.62
   2  -1   4  289.74    9.66
  -3   1  -4   20.96    0.75
  -3   1  -4   20.24    0.82
  -3   1  -4   20.85    0.71
  -3   1  -4   19.53    0.76
  -3   1  -4   19.88    0.76
  -3   1  -4   21.11    0.83
   3  -1   4   18.24    0.81
   3  -1   4   19.15    0.69
   3  -1   4   20.66    0.81
   3  -1   4   19.95    0.75
   3  -1   4   19.03    0.74
  -4   1  -4  240.05    8.02
  -4   1  -4  215.94    8.02
  -4   1  -4  259.62    8.13
  -4   1  -4  233.72    8.08
   4  -1   4  235.89    8.09
   4  -1   4  248.47    8.01
   4  -1   4  229.48    8.00
   4  -1   4  233.54    7.93
   4  -1   4  229.56    7.99
  -5   1  -4   85.90    3.03
  -5   1  -4   83.12    3.08
  -5   1  -4   89.07    2.97
   5  -1   4   85.45    3.09
   5  -1   4   82.26    2.99
   5  -1   4   90.18    2.98
  -6   1  -4   34.18    1.43
  -6   1  -4   33.74    1.35
   6  -1   4   35.43    1.30
   6  -1   4   32.93    1.41
   6  -1   4   34.92    1.27
  -7   1  -4    5.53    0.47
  -7   1  -4    3.55    0.46
   7  -1   4    5.05    0.35
   7  -1   4    4.28    0.36
   7  -1   4    4.32    0.48
  -8   1  -4    5.38    0.52
  -8   1  -4    5.61    0.60
   8  -1   4    6.79    0.62
   8  -1   4    5.49    0.41
   9   0  -4    3.68    0.37
   9   0  -4    3.53    0.43
  -9   0   4    2.95    0.44
  -9   0   4    3.40    0.57
   8   0  -4    8.55    0.52
   8   0  -4    8.46    0.53
  -8   0   4    8.00    0.66
  -8   0   4    7.21    0.63
   7   0  -4    7.26    0.43
   7   0  -4    7.52    0.37
   7   0  -4    8.10    0.50
   7   0  -4    7.87    0.50
  -7   0   4    6.41    0.55
  -7   0   4    6.94    0.52
   6   0  -4    6.99    0.43
   6   0  -4    7.21    0.34
   6   0  -4    6.38    0.42
   6   0  -4    6.73    0.38
  -6   0   4    7.08    0.45
  -6   0   4    7.20    0.47
  -6   0   4    6.35    0.26
  -6   0   4    6.67    0.53
   5   0  -4    2.14    0.21
   5   0  -4    2.47    0.22
   5   0  -4    2.86    0.21
   5   0  -4    2.36    0.17
  -5   0   4    2.82    0.27
  -5   0   4    2.10    0.29
  -5   0   4    1.91    0.22
  -5   0   4    2.60    0.13
   4   0  -4    9.62    0.39
   4   0  -4    9.45    0.40
   4   0  -4    9.66    0.42
   4   0  -4    9.99    0.44
  -4   0   4    9.45    0.44
  -4   0   4    9.67    0.41
  -4   0   4   10.66    0.45
  -4   0   4    9.09    0.49
  -4   0   4    9.41    0.35
   3   0  -4    0.34    0.10
   3   0  -4    0.17    0.10
   3   0  -4    0.25    0.08
   3   0  -4    0.13    0.07
   3   0  -4    0.15    0.11
   3   0  -4    0.20    0.08
  -3   0   4    0.26    0.09
  -3   0   4    0.29    0.10
  -3   0   4    0.21    0.08
  -3   0   4    0.09    0.13
  -3   0   4    0.25    0.03
  -3   0   4    0.13    0.04
   2   0  -4  171.01    5.85
   2   0  -4  173.49    5.86
   2   0  -4  168.72    5.83
   2   0  -4  162.24    5.82
   2   0  -4  173.67    5.82
  -2   0   4  170.99    5.85
  -2   0   4  172.66    5.83
  -2   0   4  172.75    5.89
  -2   0   4  174.12    5.83
  -2   0   4  180.69    5.81
   1   0  -4   54.33    1.77
   1   0  -4   51.26    1.76
   1   0  -4   51.23    1.76
   1   0  -4   48.60    1.76
   1   0  -4   51.53    1.75
   1   0  -4   50.31    1.77
   1   0  -4   51.42    1.75
  -1   0   4   51.98    1.77
  -1   0   4   51.40    1.75
  -1   0   4   51.68    1.75
  -1   0   4   52.03    1.77
  -1   0   4   50.72    1.76
   0   0  -4    7.09    0.29
   0   0  -4    7.13    0.28
   0   0  -4    7.08    0.29
   0   0  -4    7.16    0.26
   0   0  -4    7.07    0.27
   0   0  -4    6.92    0.27
   0   0   4    6.98    0.30
   0   0   4    7.39    0.29
   0   0   4    7.16    0.29
   0   0   4    6.71    0.26
   0   0   4    6.90    0.29
   0   0   4    7.23    0.27
  -1   0  -4   38.11    1.32
  -1   0  -4   39.23    1.34
  -1   0  -4   37.64    1.36
   1   0   4   39.26    1.36
   1   0   4   37.86    1.37
   1   0   4   38.13    1.34
   1   0   4   38.70    1.32
  -2   0  -4  202.88    6.56
  -2   0  -4  188.84    6.59
  -2   0  -4  202.77    6.61
  -2   0  -4  194.03    6.53
  -2   0  -4  191.28    6.54
   2   0   4  185.96    6.60
   2   0   4  198.40    6.52
   2   0   4  196.12    6.60
   2   0   4  182.16    6.55
  -3   0  -4   18.87    0.85
  -3   0  -4   21.60    0.79
  -3   0  -4   21.27    0.79
  -3   0  -4   21.10    0.75
  -3   0  -4   21.13    0.86
   3   0   4   21.49    0.80
   3   0   4   21.49    0.74
   3   0   4   21.98    0.80
   3   0   4   21.00    0.86
   3   0   4   22.35    0.86
  -4   0  -4    3.11    0.25
  -4   0  -4    2.69    0.32
   4   0   4    2.76    0.23
   4   0   4    2.78    0.14
   4   0   4    2.20    0.28
   4   0   4    2.83    0.20
   4   0   4    3.08    0.23
  -5   0  -4   23.21    0.86
  -5   0  -4   23.53    0.94
  -5   0  -4   21.51    1.00
   5   0   4   22.54    1.01
   5   0   4   23.79    0.87
   5   0   4   23.25    0.80
   5   0   4   23.61    0.90
  -6   0  -4   29.31    1.24
  -6   0  -4   27.25    1.16
   6   0   4   29.09    1.08
   6   0   4   29.59    1.12
   6   0   4   27.99    1.22
  -7   0  -4   27.44    1.25
  -7   0  -4   27.37    1.02
  -7   0  -4   27.87    1.17
   7   0   4   27.07    1.06
   7   0   4   27.91    1.11
   7   0   4   27.07    1.24
  -8   0  -4    3.12    0.49
  -8   0  -4    2.47    0.42
   8   0   4    3.87    0.51
   8   0   4    3.89    0.34
   9  -1  -4   11.23    0.73
   9  -1  -4   10.85    0.66
  -9   1   4   11.08    0.82
  -9   1   4   10.12    0.76
   8  -1  -4   13.43    0.69
   8  -1  -4   11.23    0.62
  -8   1   4   11.22    0.82
  -8   1   4   11.86    0.72
   7  -1  -4   21.50    0.85
   7  -1  -4   20.39    0.87
   7  -1  -4   21.46    0.77
   7  -1  -4   20.04    0.88
  -7   1   4   19.85    0.91
  -7   1   4   20.70    1.01
   6  -1  -4   27.15    0.97
   6  -1  -4   27.10    1.02
   6  -1  -4   25.67    1.03
   6  -1  -4   28.05    1.04
  -6   1   4   27.27    1.07
  -6   1   4   28.09    1.11
  -6   1   4   26.80    1.14
  -6   1   4   25.41    0.93
   5  -1  -4  101.39    3.40
   5  -1  -4   98.50    3.39
   5  -1  -4  101.51    3.35
   5  -1  -4   96.10    3.38
  -5   1   4  102.01    3.44
  -5   1   4   96.91    3.33
  -5   1   4   96.94    3.41
  -5   1   4   94.55    3.46
  -5   1   4   97.67    3.33
   4  -1  -4   91.33    3.27
   4  -1  -4   93.75    3.26
   4  -1  -4   90.53    3.26
   4  -1  -4   95.65    3.24
   4  -1  -4   97.20    3.29
  -4   1   4   95.34    3.28
  -4   1   4   97.22    3.23
  -4   1   4   93.28    3.22
  -4   1   4   99.79    3.30
  -4   1   4   98.70    3.30
  -4   1   4   96.55    3.33
   3  -1  -4  202.78    6.93
   3  -1  -4  206.96    6.93
   3  -1  -4  199.45    6.96
   3  -1  -4  204.90    6.98
  -3   1   4  204.55    6.98
  -3   1   4  194.84    6.93
  -3   1   4  208.31    6.94
  -3   1   4  212.62    6.92
  -3   1   4  207.95    6.95
  -3   1   4  208.89    6.91
  -3   1   4  210.33    6.95
  -3   1   4  202.01    6.94
   2  -1  -4  113.68    3.73
   2  -1  -4   99.12    3.74
   2  -1  -4  108.88    3.73
   2  -1  -4  111.21    3.74
   2  -1  -4  106.09    3.75
   2  -1  -4  110.23    3.81
   2  -1  -4  110.01    3.73
  -2   1   4  111.13    3.74
  -2   1   4  109.20    3.77
  -2   1   4  115.82    3.74
  -2   1   4  110.51    3.73
  -2   1   4  114.77    3.74
  -2   1   4  108.54    3.76
  -2   1   4  115.96    3.75
   1  -1  -4  182.49    6.21
   1  -1  -4  182.95    6.21
   1  -1  -4  196.04    6.25
   1  -1  -4  183.56    6.20
   1  -1  -4  179.18    6.23
   1  -1  -4  180.25    6.25
   1  -1  -4  177.08    6.22
  -1   1   4  178.71    6.22
  -1   1   4  186.26    6.22
  -1   1   4  189.35    6.27
  -1   1   4  182.32    6.19
  -1   1   4  185.94    6.21
  -1   1   4  184.89    6.20
  -1   1   4  181.94    6.23
  -1   1   4  180.12    6.21
   0  -1  -4  473.91   15.74
   0  -1  -4  463.88   15.77
   0  -1  -4  466.19   15.70
   0  -1  -4  452.06   15.72
   0  -1  -4  459.87   15.72
   0   1   4  470.08   15.79
   0   1   4  449.18   15.70
   0   1   4  471.62   15.83
   0   1   4  472.62   15.66
   0   1   4  467.69   15.64
   0   1   4  460.66   15.70
  -1  -1  -4  444.16   15.47
  -1  -1  -4  440.78   15.99
  -1  -1  -4  474.58   15.35
   1   1   4  438.82   15.49
   1   1   4  470.73   15.54
   1   1   4  471.06   15.51
   1   1   4  447.14   15.36
  -2  -1  -4  276.91    9.76
  -2  -1  -4  277.53    9.74
  -2  -1  -4  303.40    9.76
  -2  -1  -4  298.27    9.72
  -2  -1  -4  285.21    9.77
   2   1   4  281.06    9.71
   2   1   4  283.05    9.75
   2   1   4  292.12    9.75
   2   1   4  291.85    9.73
  -3  -1  -4   21.47    0.83
  -3  -1  -4   19.19    0.81
  -3  -1  -4   19.29    0.74
  -3  -1  -4   20.54    0.71
  -3  -1  -4   19.81    0.75
  -3  -1  -4   19.79    0.72
   3   1   4   19.61    0.75
   3   1   4   19.74    0.75
   3   1   4   17.29    0.80
   3   1   4   20.69    0.82
   3   1   4   19.72    0.70
  -4  -1  -4  239.38    8.11
  -4  -1  -4  233.06    8.17
  -4  -1  -4  240.12    8.07
   4   1   4  239.73    8.07
   4   1   4  249.73    8.10
   4   1   4  241.65    8.05
   4   1   4  230.86    8.16
   4   1   4  236.13    8.10
  -5  -1  -4   87.77    2.96
  -5  -1  -4   85.95    2.95
  -5  -1  -4   87.51    3.08
  -5  -1  -4   86.07    3.02
   5   1   4   84.82    2.96
   5   1   4   85.06    3.08
   5   1   4   83.84    2.99
   5   1   4   86.62    2.92
  -6  -1  -4   33.64    1.33
  -6  -1  -4   32.42    1.40
  -6  -1  -4   34.34    1.23
   6   1   4   35.06    1.30
   6   1   4   34.02    1.40
   6   1   4   34.68    1.25
  -7  -1  -4    4.32    0.27
  -7  -1  -4    3.66    0.45
  -7  -1  -4    4.50    0.43
   7   1   4    4.00    0.46
   7   1   4    4.11    0.31
   7   1   4    4.55    0.38
  -8  -1  -4    6.00    0.54
  -8  -1  -4    5.71    0.61
   8   1   4    5.43    0.55
   8   1   4    6.61    0.47
   9  -2  -4    0.58    0.31
   9  -2  -4    0.45    0.34
  -9   2   4   -0.13    0.32
  -9   2   4    0.03    0.40
   8  -2  -4    2.09    0.31
   8  -2  -4    1.32    0.31
  -8   2   4    1.35    0.32
  -8   2   4    2.06    0.44
   7  -2  -4    3.28    0.31
   7  -2  -4    3.59    0.33
   7  -2  -4    2.93    0.20
   7  -2  -4    3.43    0.31
  -7   2   4    2.92    0.42
  -7   2   4    3.39    0.35
   6  -2  -4    0.79    0.13
   6  -2  -4    0.92    0.19
   6  -2  -4    1.01    0.20
   6  -2  -4    1.51    0.23
  -6   2   4    0.91    0.21
  -6   2   4    1.13    0.11
  -6   2   4    0.91    0.11
  -6   2   4    1.09    0.23
  -6   2   4    1.11    0.31
   5  -2  -4    5.64    0.33
   5  -2  -4    5.77    0.34
   5  -2  -4    5.75    0.35
   5  -2  -4    5.81    0.28
  -5   2   4    6.09    0.38
  -5   2   4    5.59    0.25
  -5   2   4    5.27    0.42
  -5   2   4    5.50    0.35
  -5   2   4    5.81    0.26
   4  -2  -4   -0.05    0.08
   4  -2  -4    0.07    0.09
   4  -2  -4    0.03    0.10
   4  -2  -4   -0.06    0.11
   4  -2  -4    0.07    0.11
  -4   2   4    0.08    0.10
  -4   2   4    0.12    0.12
  -4   2   4   -0.08    0.15
  -4   2   4    0.08    0.06
  -4   2   4    0.18    0.07
   3  -2  -4   21.91    0.83
   3  -2  -4   22.84    0.82
   3  -2  -4   22.36    0.81
   3  -2  -4   22.84    0.83
  -3   2   4   24.27    0.81
  -3   2   4   22.20    0.82
  -3   2   4   23.85    0.89
  -3   2   4   23.71    0.84
  -3   2   4   22.04    0.81
  -3   2   4   23.59    0.83
  -3   2   4   24.15    0.81
   2  -2  -4    0.10    0.05
   2  -2  -4    0.16    0.07
   2  -2  -4    0.29    0.04
   2  -2  -4    0.11    0.04
   2  -2  -4   -0.07    0.06
   2  -2  -4   -0.02    0.07
  -2   2   4    0.22    0.05
  -2   2   4    0.18    0.07
  -2   2   4    0.08    0.06
  -2   2   4    0.14    0.06
  -2   2   4    0.13    0.06
  -2   2   4    0.20    0.06
  -2   2   4    0.15    0.08
  -2   2   4    0.15    0.09
  -2   2   4    0.14    0.08
  -2   2   4    0.24    0.04
   1  -2  -4  100.02    3.30
   1  -2  -4   94.89    3.33
   1  -2  -4   97.47    3.32
   1  -2  -4  105.03    3.30
   1  -2  -4   95.81    3.32
   1  -2  -4   95.96    3.32
   1  -2  -4   96.93    3.33
  -1   2   4  100.78    3.30
  -1   2   4   95.94    3.30
  -1   2   4   99.26    3.32
  -1   2   4  100.25    3.32
  -1   2   4   94.70    3.32
  -1   2   4   98.02    3.32
  -1   2   4   95.67    3.32
  -1   2   4   97.39    3.33
  -1   2   4   98.02    3.33
  -1   2   4   99.88    3.33
   0  -2  -4    3.90    0.18
   0  -2  -4    4.37    0.19
   0  -2  -4    3.96    0.20
   0  -2  -4    4.14    0.19
   0  -2  -4    4.01    0.18
   0  -2  -4    4.00    0.17
   0  -2  -4    4.10    0.19
   0   2   4    4.12    0.19
   0   2   4    4.00    0.20
   0   2   4    3.90    0.20
   0   2   4    4.14    0.19
   0   2   4    4.00    0.16
  -1  -2  -4    9.05    0.36
  -1  -2  -4    9.80    0.34
  -1  -2  -4    9.39    0.39
  -1  -2  -4   10.05    0.33
   1   2   4    9.50    0.36
   1   2   4    9.49    0.40
   1   2   4    9.36    0.40
   1   2   4    9.37    0.34
   1   2   4    9.03    0.37
  -2  -2  -4   20.76    0.76
  -2  -2  -4   23.02    0.83
  -2  -2  -4   20.64    0.81
  -2  -2  -4   20.65    0.76
   2   2   4   21.50    0.76
   2   2   4   20.45    0.77
   2   2   4   20.73    0.82
   2   2   4   21.43    0.82
  -3  -2  -4   18.07    0.77
  -3  -2  -4   18.66    0.67
  -3  -2  -4   17.33    0.76
  -3  -2  -4   18.14    0.70
   3   2   4   18.97    0.69
   3   2   4   18.87    0.66
   3   2   4   17.59    0.76
   3   2   4   17.97    0.70
   3   2   4   18.45    0.76
   3   2   4   18.79    0.71
  -4  -2  -4  161.62    5.59
  -4  -2  -4  165.44    5.54
  -4  -2  -4  162.11    5.64
   4   2   4  166.94    5.58
   4   2   4  163.77    5.54
   4   2   4  163.26    5.58
   4   2   4  158.11    5.64
   4   2   4  167.07    5.58
  -5  -2  -4    0.21    0.14
  -5  -2  -4    0.31    0.20
  -5  -2  -4    0.43    0.13
  -5  -2  -4    0.18    0.24
   5   2   4    0.54    0.28
   5   2   4    0.80    0.21
   5   2   4    0.46    0.13
  -6  -2  -4    0.23    0.28
  -6  -2  -4    0.79    0.25
  -6  -2  -4    0.62    0.15
   6   2   4    0.81    0.32
   6   2   4    0.79    0.18
   6   2   4    0.43    0.22
  -7  -2  -4   28.37    1.31
  -7  -2  -4   28.03    1.21
  -7  -2  -4   30.85    1.17
   7   2   4   28.97    1.28
   7   2   4   29.24    1.15
   7   2   4   27.83    1.09
  -8  -2  -4    4.54    0.56
  -8  -2  -4    5.11    0.51
   8   2   4    5.90    0.38
   8   2   4    5.05    0.56
   9  -3  -4    4.79    0.46
   9  -3  -4    4.63    0.43
  -9   3   4    4.22    0.46
  -9   3   4    5.14    0.61
   8  -3  -4    2.18    0.33
   8  -3  -4    1.96    0.32
  -8   3   4    1.63    0.32
  -8   3   4    1.81    0.41
   7  -3  -4    4.03    0.25
   7  -3  -4    4.32    0.35
   7  -3  -4    4.47    0.35
  -7   3   4    5.11    0.40
  -7   3   4    4.25    0.45
   6  -3  -4   23.54    0.83
   6  -3  -4   22.35    0.91
   6  -3  -4   23.02    0.91
   6  -3  -4   23.62    0.91
  -6   3   4   22.41    0.84
  -6   3   4   23.08    0.96
  -6   3   4   23.21    0.93
  -6   3   4   22.66    0.82
[truncated: 772,861 more chars]
