# Supplementary material for: 2-[(4-Chloro­phen­yl)selan­yl]-3,4-di­hydro-2H-benzo[h]chromene-5,6-dione: crystal structure and Hirshfeld analysis
Source: Acta Crystallogr E Crystallogr Commun. 2017 May 31;73(Pt 6):918–24. doi: 10.1107/S2056989017007605 (PMC5458324; doi:10.1107/S2056989017007605)
Supplement: Supplementary file 2 [file e-73-00918-Isup2.hkl]

data_I                                                                          
_shelx_title ' mo_RJRC1_0m in P2(1)/c'                                          
_shelx_refln_list_code          4                                               
_shelx_F_calc_maximum      174.30                                               
_exptl_crystal_F_000       808.00                                               
_reflns_d_resolution_high  0.7988                                               
                                                                                
loop_                                                                           
 _space_group_symop_operation_xyz                                               
 'x, y, z'                                                                      
 '-x, y+1/2, -z+1/2'                                                            
 '-x, -y, -z'                                                                   
 'x, -y-1/2, z-1/2'                                                             
                                                                                
_cell_length_a     7.3757                                                       
_cell_length_b    13.7306                                                       
_cell_length_c    16.4473                                                       
_cell_angle_alpha  90.000                                                       
_cell_angle_beta  100.002                                                       
_cell_angle_gamma  90.000                                                       
                                                                                
_shelx_F_squared_multiplier     1.000                                           
                                                                                
loop_                                                                           
 _refln_index_h                                                                 
 _refln_index_k                                                                 
 _refln_index_l                                                                 
 _refln_F_squared_calc                                                          
 _refln_F_squared_meas                                                          
 _refln_F_squared_sigma                                                         
 _refln_observed_status                                                         
   1   0   0        762.87        795.77         8.24 o                         
   2   0   0         96.26         90.37         1.64 o                         
   3   0   0      10779.01      10691.60       114.74 o                         
   4   0   0      14884.84      14799.24       158.06 o                         
   5   0   0       6552.95       6475.19        83.30 o                         
   6   0   0        726.63        729.03        11.97 o                         
   7   0   0        508.66        555.56        11.71 o                         
   8   0   0         54.73         72.50         5.16 o                         
   9   0   0        849.65        862.81        19.57 o                         
   1   1   0        245.02        205.68         1.84 o                         
   2   1   0       3167.99       3206.50        23.75 o                         
   3   1   0        444.12        482.30         3.96 o                         
   4   1   0        315.79        313.30         2.94 o                         
   5   1   0        867.77        869.53         8.86 o                         
   6   1   0        233.60        238.13         3.73 o                         
   7   1   0        157.44        155.33         4.09 o                         
   8   1   0        179.14        175.33         4.79 o                         
   9   1   0          4.61          6.83         3.86 o                         
   0   2   0       7400.98       6878.69        83.48 o                         
   1   2   0      15864.04      14881.05       104.91 o                         
   2   2   0      30342.93      28250.70       241.11 o                         
   3   2   0      12101.00      12044.16        86.91 o                         
   4   2   0       1070.15       1088.39         8.40 o                         
   5   2   0       1456.59       1452.60        12.68 o                         
   6   2   0       2048.21       2018.71        19.29 o                         
   7   2   0        346.10        333.86         6.26 o                         
   8   2   0        312.54        326.34         7.24 o                         
   9   2   0        133.94        158.64         6.57 o                         
   1   3   0       9689.82       9590.61        69.61 o                         
   2   3   0         66.55         74.88         0.97 o                         
   3   3   0       3894.45       4189.04        30.40 o                         
   4   3   0         42.99         45.70         1.20 o                         
   5   3   0        293.36        291.69         3.65 o                         
   6   3   0          4.21          8.14         1.42 o                         
   7   3   0         92.60         92.70         3.81 o                         
   8   3   0         34.87         26.13         3.38 o                         
   0   4   0      11997.20      11496.96       117.55 o                         
   1   4   0        725.21        813.09         6.31 o                         
   2   4   0         85.01         70.88         1.26 o                         
   3   4   0       4688.53       4975.71        35.23 o                         
   4   4   0        481.93        451.40         5.02 o                         
   5   4   0        212.09        183.34         2.94 o                         
   6   4   0         86.39         77.37         2.26 o                         
   7   4   0        119.99        134.10         3.99 o                         
   8   4   0         80.48         79.99         3.93 o                         
   1   5   0        170.87        178.72         2.02 o                         
   2   5   0         96.67        104.91         1.42 o                         
   3   5   0         18.67         14.13         0.71 o                         
   4   5   0          9.38         13.36         1.43 o                         
   5   5   0         41.88         48.71         2.09 o                         
   6   5   0         54.31         49.84         2.73 o                         
   7   5   0         28.50         28.78         2.73 o                         
   8   5   0          2.09         -0.02         3.67 o                         
   0   6   0         51.05         46.04         2.12 o                         
   1   6   0          8.25         20.14         1.21 o                         
   2   6   0       2334.56       2644.61        19.87 o                         
   3   6   0        195.58        219.32         3.96 o                         
   4   6   0        132.51        133.30         2.17 o                         
   5   6   0         30.70         30.76         1.90 o                         
   6   6   0          4.52         23.50         3.21 o                         
   7   6   0        192.54        191.44         5.60 o                         
   8   6   0          8.11         -0.36         3.79 o                         
   1   7   0       2451.04       2656.65        25.22 o                         
   2   7   0        381.59        482.50         4.06 o                         
   3   7   0         88.31         70.88         2.19 o                         
   4   7   0        181.34        172.57         3.03 o                         
   5   7   0         53.88         49.57         1.71 o                         
   6   7   0         56.73         57.87         2.84 o                         
   7   7   0          8.01         15.75         3.43 o                         
   8   7   0         12.55          7.91         4.01 o                         
   0   8   0        140.57        140.09         2.80 o                         
   1   8   0       4346.32       4351.97        34.10 o                         
   2   8   0       2996.83       2936.87        26.64 o                         
   3   8   0        624.27        609.06         6.47 o                         
   4   8   0       1101.36       1106.64        10.66 o                         
   5   8   0        529.60        541.13         7.69 o                         
   6   8   0        387.37        422.76         7.05 o                         
   7   8   0        198.70        208.35         6.05 o                         
   8   8   0         46.70         45.67         4.56 o                         
   1   9   0        198.81        205.26         2.86 o                         
   2   9   0        373.44        382.39         4.48 o                         
   3   9   0        452.85        468.07         5.12 o                         
   4   9   0        660.45        646.10         7.39 o                         
   5   9   0        157.92        145.14         3.69 o                         
   6   9   0          9.12          7.65         2.67 o                         
   7   9   0         90.56         98.99         4.68 o                         
   0  10   0       1766.59       1655.47        19.89 o                         
   1  10   0       3482.00       3413.41        29.51 o                         
   2  10   0       2111.40       2116.84        20.78 o                         
   3  10   0       1156.77       1173.08        13.43 o                         
   4  10   0       1344.31       1308.88        14.88 o                         
   5  10   0        435.48        458.09         7.26 o                         
   6  10   0        324.45        328.84         8.02 o                         
   7  10   0        343.47        351.14         9.40 o                         
   1  11   0        462.29        480.89         6.93 o                         
   2  11   0         31.08         38.26         2.22 o                         
   3  11   0          3.29          5.11         2.32 o                         
   4  11   0         15.28         15.54         2.84 o                         
   5  11   0         76.65         73.42         4.17 o                         
   6  11   0        113.49        113.85         5.02 o                         
   0  12   0        530.08        526.62         9.03 o                         
   1  12   0       1385.54       1338.97        13.96 o                         
   2  12   0       2363.64       2302.89        26.10 o                         
   3  12   0        480.03        496.15         7.70 o                         
   4  12   0        348.90        329.32         6.81 o                         
   5  12   0        557.40        535.40         9.16 o                         
   6  12   0         68.93         76.56         4.87 o                         
   1  13   0         51.54         59.29         2.62 o                         
   2  13   0         28.71         32.60         2.87 o                         
   3  13   0        175.54        149.25         5.27 o                         
   4  13   0         59.46         74.45         3.88 o                         
   5  13   0         70.82         75.94         4.17 o                         
   0  14   0        338.24        301.90         8.16 o                         
   1  14   0        590.68        528.16         9.79 o                         
   2  14   0         60.01         61.60         3.56 o                         
   3  14   0        275.31        259.18         6.34 o                         
   4  14   0        130.81        114.85         4.78 o                         
   5  14   0         52.74         44.56         4.14 o                         
   1  15   0         79.71         83.38         3.81 o                         
   2  15   0          8.50         13.01         3.30 o                         
   3  15   0        103.50        102.79         4.38 o                         
   4  15   0          0.83         -3.58         3.75 o                         
   0  16   0         25.08         15.35         5.66 o                         
   1  16   0          6.15          4.98         3.88 o                         
   2  16   0         86.55         71.44         4.92 o                         
   3  16   0        111.39        125.04         5.12 o                         
   1  17   0          7.11          6.06         4.29 o                         
  -9   1   1         70.28         80.25         5.70 o                         
  -8   1   1          0.28          1.20         2.95 o                         
  -7   1   1         10.69          6.53         2.11 o                         
  -6   1   1        212.35        199.85         3.28 o                         
  -5   1   1        267.35        262.58         3.53 o                         
  -4   1   1        229.73        231.91         2.30 o                         
  -3   1   1        231.36        253.38         2.56 o                         
  -2   1   1        216.86        189.85         1.73 o                         
  -1   1   1       1098.67       1013.93         7.79 o                         
   0   1   1       1117.73       1142.72         8.58 o                         
   1   1   1       5617.73       5688.83        45.46 o                         
   2   1   1       1944.84       1997.00        15.77 o                         
   3   1   1          1.12         -0.53         0.53 o                         
   4   1   1         11.48         13.15         0.88 o                         
   5   1   1         80.81         77.91         2.44 o                         
   6   1   1         65.79         76.57         3.52 o                         
   7   1   1         21.69         13.02         2.40 o                         
   8   1   1        257.10        244.75         5.87 o                         
  -9   2   1         94.17         84.80         4.65 o                         
  -8   2   1         45.83         56.43         3.62 o                         
  -7   2   1        325.08        342.17         5.72 o                         
  -6   2   1        847.33        879.41         8.42 o                         
  -5   2   1        762.84        725.15         6.98 o                         
  -4   2   1        422.41        408.89         3.56 o                         
  -3   2   1       1059.22       1065.48         8.23 o                         
  -2   2   1      24434.03      23855.75       180.35 o                         
  -1   2   1       1374.81       1387.30        10.59 o                         
   0   2   1       3100.19       3126.10        23.25 o                         
   1   2   1         56.01         72.58         0.90 o                         
   2   2   1       3653.32       3618.15        28.19 o                         
   3   2   1       4977.04       5006.32        39.06 o                         
   4   2   1       1060.12       1030.86         8.89 o                         
   5   2   1         90.83         81.69         2.09 o                         
   6   2   1        572.38        554.20         6.59 o                         
   7   2   1        509.80        509.97         8.48 o                         
   8   2   1         97.46        102.55         4.00 o                         
  -9   3   1        138.60        119.87         8.42 o                         
  -8   3   1        360.24        360.18         7.40 o                         
  -7   3   1        320.52        320.14         5.61 o                         
  -6   3   1        171.01        167.92         3.14 o                         
  -5   3   1         96.92         94.44         2.08 o                         
  -4   3   1       2094.50       2049.14        16.89 o                         
  -3   3   1         12.23          9.65         0.61 o                         
  -2   3   1       5323.69       5558.43        40.99 o                         
  -1   3   1      15355.60      15108.31       111.69 o                         
   0   3   1       1511.38       1570.89        12.29 o                         
   1   3   1       1755.38       1710.33        13.79 o                         
   2   3   1       1473.88       1468.25        12.02 o                         
   3   3   1         30.33         29.91         0.88 o                         
   4   3   1         43.18         43.02         1.36 o                         
   5   3   1        222.34        217.92         3.32 o                         
   6   3   1        266.76        280.05         6.19 o                         
   7   3   1         95.81        105.76         3.56 o                         
   8   3   1         20.62         14.60         3.34 o                         
  -8   4   1         81.91         89.53         4.04 o                         
  -7   4   1        622.09        594.25         8.21 o                         
  -6   4   1        872.44        874.79         9.10 o                         
  -5   4   1       1306.51       1354.01        13.17 o                         
  -4   4   1       4519.41       4836.37        40.03 o                         
  -3   4   1       5834.60       5655.32        40.86 o                         
  -2   4   1       8918.40       8797.54        73.99 o                         
  -1   4   1       1681.19       1688.56        12.38 o                         
   0   4   1       8480.28       8317.12        63.49 o                         
   1   4   1      12047.43      11794.42        91.88 o                         
   2   4   1       5781.87       5695.90        48.52 o                         
   3   4   1       2202.80       2206.66        15.93 o                         
   4   4   1       1834.21       1702.35        15.06 o                         
   5   4   1       2936.90       2878.31        27.91 o                         
   6   4   1       1089.04       1073.61        11.70 o                         
   7   4   1        582.32        603.55         8.91 o                         
   8   4   1        524.23        521.41         9.25 o                         
  -8   5   1         39.85         37.47         4.07 o                         
  -7   5   1        611.68        598.22         8.70 o                         
  -6   5   1       1025.01       1014.49        11.84 o                         
  -5   5   1       1282.30       1279.21        12.55 o                         
  -4   5   1         49.51         73.61         2.00 o                         
  -3   5   1        764.18        777.27         6.57 o                         
  -2   5   1        837.59        748.31         6.10 o                         
  -1   5   1       1685.12       1722.08        14.07 o                         
   0   5   1        392.55        384.60         3.39 o                         
   1   5   1       2346.09       2590.98        22.22 o                         
   2   5   1       2508.88       2506.44        18.83 o                         
   3   5   1        320.57        329.87         3.04 o                         
   4   5   1          0.89          1.58         1.00 o                         
   5   5   1        184.10        196.86         3.38 o                         
   6   5   1         97.70        105.52         2.97 o                         
   7   5   1         53.32         49.42         3.01 o                         
   8   5   1         84.00         83.21         5.08 o                         
  -8   6   1        177.71        172.17         5.57 o                         
  -7   6   1         94.18        117.88         4.19 o                         
  -6   6   1        620.55        654.77         8.93 o                         
  -5   6   1       1385.76       1352.35        13.29 o                         
  -4   6   1       3288.73       3156.20        28.06 o                         
  -3   6   1       2280.02       2361.00        18.74 o                         
  -2   6   1       3011.50       3096.23        24.35 o                         
  -1   6   1       8807.48       8902.30        64.14 o                         
   0   6   1       2007.89       1895.71        15.91 o                         
   1   6   1      10051.42      10268.98        81.80 o                         
   2   6   1       1602.96       1354.27        10.47 o                         
   3   6   1       3958.85       3855.06        38.48 o                         
   4   6   1       3439.41       3348.27        32.09 o                         
   5   6   1       1596.40       1589.74        16.75 o                         
   6   6   1        917.48        905.96        11.61 o                         
   7   6   1       1234.87       1229.84        17.35 o                         
   8   6   1        303.68        325.35         8.91 o                         
  -8   7   1         56.87         66.16         4.51 o                         
  -7   7   1         77.06         80.33         5.76 o                         
  -6   7   1        601.03        566.33         8.15 o                         
  -5   7   1        535.40        537.87         6.38 o                         
  -4   7   1        548.04        528.74         5.54 o                         
  -3   7   1        334.50        324.69         3.60 o                         
  -2   7   1         40.72         25.73         0.86 o                         
  -1   7   1        666.79        671.60         5.26 o                         
   0   7   1       1316.44       1240.39        10.46 o                         
   1   7   1        290.18        306.03         2.99 o                         
   2   7   1        367.07        405.25         4.02 o                         
   3   7   1        274.41        288.10         3.48 o                         
   4   7   1        379.57        390.29         4.73 o                         
   5   7   1         64.89         71.81         2.79 o                         
   6   7   1         67.51         71.05         3.09 o                         
   7   7   1        117.25        107.61         4.59 o                         
   8   7   1          9.07         14.68         4.43 o                         
  -8   8   1         50.20         46.11         4.42 o                         
  -7   8   1         93.49        101.74         4.29 o                         
  -6   8   1        293.57        292.76         5.78 o                         
  -5   8   1        144.79        145.40         3.72 o                         
  -4   8   1        248.87        250.45         3.41 o                         
  -3   8   1       1364.75       1349.43        12.10 o                         
  -2   8   1       2625.48       2502.32        21.02 o                         
  -1   8   1       1291.63       1372.94        11.53 o                         
   0   8   1        546.88        490.94         4.77 o                         
   1   8   1       1287.40       1247.21        10.92 o                         
   2   8   1       2263.42       2238.12        20.24 o                         
   3   8   1       1188.27       1188.32        11.62 o                         
   4   8   1        750.33        689.56         6.91 o                         
   5   8   1        754.05        720.85         9.59 o                         
   6   8   1        794.82        781.07        10.64 o                         
   7   8   1        351.66        360.97         8.24 o                         
  -7   9   1         35.50         28.20         3.57 o                         
  -6   9   1        113.81        116.70         3.90 o                         
  -5   9   1        129.14        136.77         4.01 o                         
  -4   9   1         24.90         18.47         1.22 o                         
  -3   9   1         36.60         40.33         1.22 o                         
  -2   9   1        353.89        329.74         4.12 o                         
  -1   9   1        142.28        133.49         2.48 o                         
   0   9   1         97.45        109.20         1.93 o                         
   1   9   1          1.02          1.00         1.04 o                         
   2   9   1        165.23        164.59         3.01 o                         
   3   9   1        160.95        175.69         3.14 o                         
   4   9   1         41.76         51.83         1.80 o                         
   5   9   1          4.31          3.63         2.13 o                         
   6   9   1         16.10         15.97         2.79 o                         
   7   9   1          1.76          0.42         4.22 o                         
  -7  10   1          8.03          7.12         3.97 o                         
  -6  10   1          1.11         -0.01         2.77 o                         
  -5  10   1         37.99         32.73         2.60 o                         
  -4  10   1        332.39        269.08         4.85 o                         
  -3  10   1         65.97         60.87         2.46 o                         
  -2  10   1          3.97          3.98         1.31 o                         
  -1  10   1         10.14          8.58         1.13 o                         
   0  10   1        208.29        208.24         2.74 o                         
   1  10   1         73.73         72.16         2.92 o                         
   2  10   1          5.34          2.77         1.54 o                         
   3  10   1        207.65        185.58         3.90 o                         
   4  10   1         29.47         32.46         2.91 o                         
   5  10   1        134.48        128.61         3.78 o                         
   6  10   1         50.77         42.38         3.61 o                         
   7  10   1         27.69         28.85         4.79 o                         
  -7  11   1         16.93         14.10         4.04 o                         
  -6  11   1         25.19         28.00         3.69 o                         
  -5  11   1         66.41         56.91         3.51 o                         
  -4  11   1         99.15         92.61         3.58 o                         
  -3  11   1          4.58          9.48         2.35 o                         
  -2  11   1          5.61          7.36         1.50 o                         
  -1  11   1         82.53         76.41         2.20 o                         
   0  11   1         19.98         23.51         1.34 o                         
   1  11   1          1.76          2.08         1.46 o                         
   2  11   1         53.48         52.40         2.41 o                         
   3  11   1        153.73        141.20         3.87 o                         
   4  11   1         18.65         15.71         2.77 o                         
   5  11   1         60.29         58.32         3.68 o                         
   6  11   1         15.75         16.34         4.08 o                         
  -6  12   1         21.95         13.16         3.69 o                         
  -5  12   1        197.26        215.19         6.32 o                         
  -4  12   1        324.39        334.83         6.84 o                         
  -3  12   1         12.92          5.43         2.64 o                         
  -2  12   1         15.76         22.69         2.17 o                         
  -1  12   1        489.20        475.15         6.14 o                         
   0  12   1        401.61        436.04         5.84 o                         
   1  12   1         75.42         85.09         2.87 o                         
   2  12   1        225.02        214.91         5.07 o                         
   3  12   1          2.62          7.95         2.75 o                         
   4  12   1        316.10        338.86         7.02 o                         
   5  12   1        109.90        118.95         4.46 o                         
   6  12   1         45.43         39.92         4.55 o                         
  -6  13   1          0.65         -5.31        10.54 o                         
  -5  13   1         76.28         77.82         3.79 o                         
  -4  13   1        145.21        144.98         4.63 o                         
  -3  13   1        122.70        133.86         6.28 o                         
  -2  13   1         10.89         19.30         2.83 o                         
  -1  13   1         85.58         90.92         3.04 o                         
   0  13   1        126.54        122.52         3.66 o                         
   1  13   1        285.34        309.21         6.73 o                         
   2  13   1         41.26         41.17         3.19 o                         
   3  13   1          0.45          1.35         3.14 o                         
   4  13   1         65.59         58.28         3.84 o                         
   5  13   1         59.66         53.15         4.01 o                         
  -5  14   1        101.41        109.34         5.23 o                         
  -4  14   1        126.05        136.39         4.72 o                         
  -3  14   1        492.14        529.95        13.48 o                         
  -2  14   1        197.05        205.01         5.42 o                         
  -1  14   1        115.41        132.20         4.04 o                         
   0  14   1        396.30        415.18         8.13 o                         
   1  14   1       1086.73       1079.59        13.21 o                         
   2  14   1        163.07        202.31         5.40 o                         
   3  14   1        176.21        202.34         5.50 o                         
   4  14   1        269.92        285.88         7.47 o                         
   5  14   1        241.79        224.85         6.27 o                         
  -4  15   1         75.97         80.53         4.62 o                         
  -3  15   1        144.35        161.87         5.73 o                         
  -2  15   1         21.14         29.36         3.44 o                         
  -1  15   1         47.10         45.46         3.56 o                         
   0  15   1        122.49        128.55         4.98 o                         
   1  15   1        109.09        133.97         4.53 o                         
   2  15   1          0.89          0.01         3.37 o                         
   3  15   1        109.89        115.49         4.58 o                         
   4  15   1          3.10          1.11         3.68 o                         
  -3  16   1         10.10          7.73         3.88 o                         
  -2  16   1        333.35        346.28         9.03 o                         
  -1  16   1        546.05        535.62        15.00 o                         
   0  16   1        208.02        220.13         6.42 o                         
   1  16   1        121.15        120.91         5.53 o                         
   2  16   1         47.59         52.70         4.23 o                         
   3  16   1        705.58        710.71        17.44 o                         
  -1  17   1         10.99         13.30         4.35 o                         
   0  17   1          0.99         -1.98         4.20 o                         
   1  17   1          8.60          4.83         4.57 o                         
  -9   0   2        179.89        211.48         9.12 o                         
  -8   0   2          8.78         13.25         5.00 o                         
  -7   0   2        130.10        124.80         5.56 o                         
  -6   0   2        568.42        559.04         8.80 o                         
  -5   0   2        644.19        597.63         8.37 o                         
  -4   0   2         28.00         40.68         1.51 o                         
  -3   0   2       1211.39       1323.88        13.35 o                         
  -2   0   2       6241.88       6271.64        64.07 o                         
  -1   0   2       1636.57       1619.88        15.31 o                         
   0   0   2         45.69         49.41         0.90 o                         
   1   0   2        151.85        163.27         2.19 o                         
   2   0   2      13663.21      13407.19       143.87 o                         
   3   0   2       6136.36       5976.03        64.18 o                         
   4   0   2       2400.59       2382.02        31.46 o                         
   5   0   2       1697.06       1635.07        22.17 o                         
   6   0   2        887.81        910.90        13.23 o                         
   7   0   2        558.07        554.71        13.50 o                         
   8   0   2        967.53        938.37        18.12 o                         
  -9   1   2        302.76        297.33         9.09 o                         
  -8   1   2        453.62        453.06         8.17 o                         
  -7   1   2        264.80        271.51         4.63 o                         
  -6   1   2       1243.77       1210.27        10.45 o                         
  -5   1   2       1050.27        985.71         8.82 o                         
  -4   1   2       3686.66       3774.05        26.92 o                         
  -3   1   2       2747.04       2643.55        20.80 o                         
  -2   1   2      22068.86      21346.49       179.63 o                         
  -1   1   2       1101.95       1134.76         7.91 o                         
   0   1   2      16455.29      15332.25       113.36 o                         
   1   1   2      22245.55      20593.82       159.95 o                         
   2   1   2       2878.02       2969.16        22.18 o                         
   3   1   2       2558.49       2591.23        20.53 o                         
   4   1   2        395.00        394.49         4.18 o                         
   5   1   2       1143.31       1190.57        11.80 o                         
   6   1   2         70.00         64.21         2.18 o                         
   7   1   2        132.51        124.76         3.85 o                         
   8   1   2         11.60         11.57         3.17 o                         
  -9   2   2         11.88          9.83         3.91 o                         
  -8   2   2         41.81         48.10         3.74 o                         
  -7   2   2         92.10        108.65         3.60 o                         
  -6   2   2        205.03        214.58         3.64 o                         
  -5   2   2         86.17        105.01         2.71 o                         
  -4   2   2       3491.72       3512.55        25.66 o                         
  -3   2   2       5202.05       5142.89        38.00 o                         
  -2   2   2      23250.87      22462.34       169.86 o                         
  -1   2   2      11920.16      11879.42        82.35 o                         
   0   2   2      10200.88       9927.18        70.19 o                         
   1   2   2       6120.63       6105.47        48.76 o                         
   2   2   2        278.74        265.81         2.77 o                         
   3   2   2       1185.20       1213.83         9.95 o                         
   4   2   2       3639.49       3668.50        29.75 o                         
   5   2   2       2231.15       2198.43        20.06 o                         
   6   2   2       1313.91       1273.69        13.80 o                         
   7   2   2         22.70         18.86         2.94 o                         
   8   2   2        347.28        379.11         7.96 o                         
  -9   3   2        125.23        108.24         4.92 o                         
  -8   3   2        301.16        289.54         6.59 o                         
  -7   3   2         52.58         55.27         2.72 o                         
  -6   3   2        429.16        429.01         5.23 o                         
  -5   3   2       1930.09       1897.62        16.22 o                         
  -4   3   2       1212.90       1157.67         9.52 o                         
  -3   3   2       2287.88       2291.90        16.83 o                         
  -2   3   2         23.80         17.29         0.54 o                         
  -1   3   2      14543.55      14512.92       104.76 o                         
   0   3   2      11617.90      11703.52        81.45 o                         
   1   3   2       2760.29       2713.17        22.39 o                         
   2   3   2         53.04         53.27         1.31 o                         
   3   3   2        284.95        296.33         2.84 o                         
   4   3   2        680.42        700.33         6.55 o                         
   5   3   2        985.93        991.49         9.71 o                         
   6   3   2         10.56         17.07         1.75 o                         
   7   3   2        233.74        229.82         5.31 o                         
   8   3   2         48.42         42.04         3.88 o                         
  -8   4   2         34.35         29.27         3.08 o                         
  -7   4   2         15.54         16.90         2.38 o                         
  -6   4   2        203.36        194.44         3.05 o                         
  -5   4   2        213.32        203.16         2.83 o                         
  -4   4   2          5.27          7.10         0.91 o                         
  -3   4   2        708.28        775.07         6.18 o                         
  -2   4   2        291.77        285.78         2.62 o                         
  -1   4   2       4878.91       4943.64        36.53 o                         
   0   4   2       1219.12       1333.92        10.28 o                         
   1   4   2        719.73        694.32         5.89 o                         
   2   4   2       1344.84       1349.56        10.61 o                         
   3   4   2       2713.83       2783.72        20.47 o                         
   4   4   2        442.68        476.52         4.79 o                         
   5   4   2        661.28        668.01         7.29 o                         
   6   4   2         82.90         74.73         2.40 o                         
   7   4   2        592.85        582.05         8.77 o                         
   8   4   2         29.44         20.32         4.35 o                         
  -8   5   2         72.62         71.74         4.35 o                         
  -7   5   2         16.02          9.27         2.81 o                         
  -6   5   2        193.51        177.38         4.18 o                         
  -5   5   2         25.26         25.92         1.26 o                         
  -4   5   2        360.64        405.71         4.57 o                         
  -3   5   2       6780.12       7443.47        52.49 o                         
  -2   5   2        944.62        937.72         7.92 o                         
  -1   5   2        633.86        731.62         5.67 o                         
   0   5   2         77.87         94.27         1.28 o                         
   1   5   2       1828.37       1952.71        16.86 o                         
   2   5   2        419.14        445.55         3.91 o                         
   3   5   2        184.31        188.70         2.25 o                         
   4   5   2        643.53        640.23         6.58 o                         
   5   5   2         41.27         43.70         1.91 o                         
   6   5   2         17.70         14.02         1.83 o                         
   7   5   2         14.14         13.43         2.74 o                         
   8   5   2          1.19          0.37         4.21 o                         
  -8   6   2         34.47         30.03         4.04 o                         
  -7   6   2          0.44         -0.26         2.78 o                         
  -6   6   2         15.43         23.53         2.04 o                         
  -5   6   2        963.64        997.61         9.72 o                         
  -4   6   2          2.09          3.32         0.97 o                         
  -3   6   2        350.25        361.75         3.54 o                         
  -2   6   2        837.14        872.57         8.34 o                         
  -1   6   2        403.87        395.37         3.78 o                         
   0   6   2         70.62         63.87         1.11 o                         
   1   6   2          0.49          1.80         0.77 o                         
   2   6   2         53.64        109.64         1.57 o                         
   3   6   2        628.97        619.17         6.31 o                         
   4   6   2         13.89         18.86         0.98 o                         
   5   6   2         12.78         14.64         1.53 o                         
   6   6   2        235.90        233.50         4.38 o                         
   7   6   2         14.04         12.35         3.50 o                         
   8   6   2          4.52          1.82         4.24 o                         
  -8   7   2          7.85          8.73         3.91 o                         
  -7   7   2        280.32        265.33         6.28 o                         
  -6   7   2         15.10         21.42         2.26 o                         
  -5   7   2         78.27         77.77         2.14 o                         
  -4   7   2        276.13        298.72         3.62 o                         
  -3   7   2          4.60          5.39         0.84 o                         
  -2   7   2       1906.45       1954.68        20.52 o                         
  -1   7   2        671.24        687.46         6.84 o                         
   0   7   2          8.56         14.22         0.69 o                         
   1   7   2        545.12        496.74         5.31 o                         
   2   7   2       1230.17       1246.50        10.27 o                         
   3   7   2         46.03         50.62         1.61 o                         
   4   7   2        173.69        169.31         2.69 o                         
   5   7   2        149.39        141.70         3.48 o                         
   6   7   2         80.35         82.58         3.38 o                         
   7   7   2         72.59         82.57         5.05 o                         
   8   7   2          0.51         -1.73         4.20 o                         
  -8   8   2        106.52        112.17         5.30 o                         
  -7   8   2        248.09        268.24         6.42 o                         
  -6   8   2          2.96          5.26         2.44 o                         
  -5   8   2        137.00        127.38         2.97 o                         
  -4   8   2        360.65        379.01         4.43 o                         
  -3   8   2        651.20        645.88         6.08 o                         
  -2   8   2       1101.04       1096.21         9.83 o                         
  -1   8   2        864.35        904.21         9.59 o                         
   0   8   2         14.03         15.81         0.82 o                         
   1   8   2       3627.63       3654.56        30.45 o                         
   2   8   2       2317.38       2320.69        21.00 o                         
   3   8   2        213.24        199.25         3.00 o                         
   4   8   2        596.71        555.32         6.11 o                         
   5   8   2        600.32        602.92         8.07 o                         
   6   8   2        410.42        425.76         6.61 o                         
   7   8   2         73.74         86.06         4.54 o                         
  -7   9   2        218.10        248.27         7.80 o                         
  -6   9   2        334.61        348.83         6.61 o                         
  -5   9   2        300.00        327.11         5.44 o                         
  -4   9   2       1367.68       1359.48        12.36 o                         
  -3   9   2       1046.24        985.33         8.59 o                         
  -2   9   2        498.37        500.98         5.15 o                         
  -1   9   2       4047.69       4055.23        33.69 o                         
   0   9   2        522.83        482.23         5.02 o                         
   1   9   2        936.09        998.19         9.63 o                         
   2   9   2       1167.38       1162.16        11.56 o                         
   3   9   2        666.78        612.26         7.08 o                         
   4   9   2        727.52        725.36         8.36 o                         
   5   9   2          7.17          5.52         2.11 o                         
   6   9   2          8.14         13.71         2.85 o                         
   7   9   2        121.80        117.27         6.38 o                         
  -7  10   2         43.10         47.33         4.37 o                         
  -6  10   2         55.09         70.01         3.46 o                         
  -5  10   2        374.88        387.13         6.18 o                         
  -4  10   2         69.92         73.21         2.23 o                         
  -3  10   2        253.06        251.33         3.68 o                         
  -2  10   2       2103.48       2045.66        19.41 o                         
  -1  10   2       1056.60        976.30         9.92 o                         
   0  10   2        576.27        560.94         6.01 o                         
   1  10   2       1479.48       1447.31        13.61 o                         
   2  10   2       2022.36       1943.24        19.34 o                         
   3  10   2       1164.33       1155.32        12.77 o                         
   4  10   2       1558.84       1583.35        16.93 o                         
   5  10   2        435.30        431.39         6.83 o                         
   6  10   2        359.23        385.62         7.91 o                         
   7  10   2        173.70        205.17         8.09 o                         
  -7  11   2        309.73        322.29         7.85 o                         
  -6  11   2        188.45        186.60         6.54 o                         
  -5  11   2        304.05        317.92         5.72 o                         
  -4  11   2       1075.57       1064.42        13.23 o                         
  -3  11   2        384.98        400.35         7.88 o                         
  -2  11   2       1822.64       1804.46        16.72 o                         
  -1  11   2       1756.30       1738.65        18.66 o                         
   0  11   2        256.33        225.18         3.14 o                         
   1  11   2       1293.05       1244.83        11.61 o                         
   2  11   2       1303.53       1296.07        14.07 o                         
   3  11   2        335.91        377.04         6.06 o                         
   4  11   2          6.05          7.67         2.51 o                         
   5  11   2        116.42        107.74         4.25 o                         
   6  11   2         28.05         27.40         4.22 o                         
  -6  12   2         34.82         24.94         3.74 o                         
  -5  12   2        116.16        120.61         3.99 o                         
  -4  12   2        132.70        132.19         4.36 o                         
  -3  12   2          6.47          5.82         2.23 o                         
  -2  12   2        442.50        433.79         7.68 o                         
  -1  12   2        435.03        429.66         5.84 o                         
   0  12   2       1192.54       1121.20        11.52 o                         
   1  12   2        362.66        337.76         5.98 o                         
   2  12   2        509.90        552.89         7.63 o                         
   3  12   2       1280.52       1230.92        15.34 o                         
   4  12   2        449.39        461.43         8.30 o                         
   5  12   2        252.04        262.48         7.71 o                         
   6  12   2        259.02        281.62         7.85 o                         
  -6  13   2         75.68         70.13         5.23 o                         
  -5  13   2        126.80        128.85         4.25 o                         
  -4  13   2        378.38        401.96         7.12 o                         
  -3  13   2        121.06        106.82         3.61 o                         
  -2  13   2        211.51        211.72         6.33 o                         
  -1  13   2        984.74        961.12        11.12 o                         
   0  13   2        291.36        273.52         4.96 o                         
   1  13   2        735.37        762.99         9.95 o                         
   2  13   2         19.42         23.44         2.86 o                         
   3  13   2        229.54        207.27         5.48 o                         
   4  13   2        140.09        143.02         4.77 o                         
   5  13   2          5.57          3.28         3.57 o                         
  -5  14   2          5.89         -1.24         3.92 o                         
  -4  14   2          1.53         -3.09         3.21 o                         
  -3  14   2         29.35         28.95         3.51 o                         
  -2  14   2         46.91         45.71         3.23 o                         
  -1  14   2          6.17         -0.45         2.66 o                         
   0  14   2         24.71         29.08         2.95 o                         
   1  14   2       1287.59       1248.37        22.50 o                         
   2  14   2         12.88         13.17         3.18 o                         
   3  14   2        106.48        103.67         6.20 o                         
   4  14   2         44.87         33.76         3.81 o                         
   5  14   2        107.11        103.50         4.87 o                         
  -4  15   2         60.62         54.55         5.52 o                         
  -3  15   2          3.05          2.27         3.37 o                         
  -2  15   2         38.92         24.65         3.43 o                         
  -1  15   2         54.99         48.82         3.91 o                         
   0  15   2         18.81         12.82         3.52 o                         
   1  15   2         46.93         35.05         3.74 o                         
   2  15   2         33.55         34.06         3.81 o                         
   3  15   2          0.75         -1.04         3.62 o                         
   4  15   2          0.07         -2.71         3.89 o                         
  -3  16   2         22.97         22.33         4.03 o                         
  -2  16   2          0.91          0.63         3.99 o                         
  -1  16   2         12.90         13.01         3.89 o                         
   0  16   2          0.02         -1.89         3.85 o                         
   1  16   2         12.52         14.50         4.34 o                         
   2  16   2          1.89          2.91         3.72 o                         
   3  16   2         34.93         18.89         6.42 o                         
  -1  17   2          1.91          1.71         5.91 o                         
   0  17   2          0.76         -1.39         4.19 o                         
  -9   1   3          0.94          3.32         3.85 o                         
  -8   1   3         21.61         12.72         3.11 o                         
  -7   1   3        156.85        157.94         3.44 o                         
  -6   1   3        192.33        192.71         2.92 o                         
  -5   1   3        239.84        271.09         3.13 o                         
  -4   1   3         11.55         10.12         0.66 o                         
  -3   1   3       2645.22       2588.46        20.89 o                         
  -2   1   3       3608.70       3546.91        26.91 o                         
  -1   1   3        294.42        323.37         2.31 o                         
   0   1   3       3560.78       3630.47        25.16 o                         
   1   1   3       3662.22       3732.95        29.07 o                         
   2   1   3       2562.23       2610.10        20.55 o                         
   3   1   3        674.66        694.96         5.86 o                         
   4   1   3       1415.49       1534.87        13.35 o                         
   5   1   3        186.62        180.32         2.96 o                         
   6   1   3         58.30         51.51         2.41 o                         
   7   1   3        167.90        146.96         4.04 o                         
   8   1   3         19.54         22.67         3.54 o                         
  -9   2   3          0.58          0.99         3.78 o                         
  -8   2   3         10.08          8.52         3.16 o                         
  -7   2   3         29.87         28.96         2.03 o                         
  -6   2   3         89.49         91.16         2.12 o                         
  -5   2   3        532.52        591.46         6.12 o                         
  -4   2   3          4.27          3.08         0.72 o                         
  -3   2   3        883.62        913.87         7.68 o                         
  -2   2   3       4983.94       5296.29        37.37 o                         
  -1   2   3       1086.13       1185.42         9.36 o                         
   0   2   3       6866.94       6848.49        52.07 o                         
   1   2   3       1255.01       1219.59        10.29 o                         
   2   2   3          6.73          7.97         0.55 o                         
   3   2   3        278.86        238.06         2.65 o                         
   4   2   3       2078.98       2181.61        18.03 o                         
   5   2   3         88.65         86.35         2.76 o                         
   6   2   3        553.83        555.66         7.49 o                         
   7   2   3          3.36          4.08         2.81 o                         
   8   2   3        272.81        263.51         6.74 o                         
  -9   3   3         70.25         82.54         4.63 o                         
  -8   3   3        137.68        152.60         4.28 o                         
  -7   3   3        322.13        308.63         5.44 o                         
  -6   3   3       1573.66       1586.69        16.00 o                         
  -5   3   3       1833.29       1772.63        16.30 o                         
  -4   3   3       5540.70       5609.33        44.88 o                         
  -3   3   3        211.99        206.59         2.16 o                         
  -2   3   3       8762.69       8987.41        64.99 o                         
  -1   3   3      27778.04      26000.45       169.09 o                         
   0   3   3       3922.25       3989.06        28.79 o                         
   1   3   3       1966.86       2042.76        16.54 o                         
   2   3   3       3436.29       3457.09        26.40 o                         
   3   3   3       9772.29       9894.71        76.80 o                         
   4   3   3       1324.03       1298.06        11.09 o                         
   5   3   3        297.43        290.38         4.23 o                         
   6   3   3       1289.80       1306.65        14.23 o                         
   7   3   3        129.43        151.35         4.54 o                         
   8   3   3        363.83        360.88         7.85 o                         
  -8   4   3          0.01         -0.61         2.70 o                         
  -7   4   3          3.29          6.40         2.34 o                         
  -6   4   3          6.52          8.73         1.68 o                         
  -5   4   3         47.26         44.50         1.59 o                         
  -4   4   3        906.36       1029.97         8.56 o                         
  -3   4   3       4315.23       4750.48        34.39 o                         
  -2   4   3       1656.19       1730.59        12.73 o                         
  -1   4   3        462.34        457.36         3.54 o                         
   0   4   3       1613.40       1677.32        12.28 o                         
   1   4   3       1873.10       1864.67        15.58 o                         
   2   4   3       2609.53       2585.98        21.57 o                         
   3   4   3       1785.30       1812.78        14.27 o                         
   4   4   3       1339.17       1324.66        12.01 o                         
   5   4   3        157.49        145.58         4.42 o                         
   6   4   3       1082.94       1071.48        12.04 o                         
   7   4   3        399.28        407.40         6.79 o                         
   8   4   3         99.21        103.28         5.33 o                         
  -8   5   3        214.46        220.46         6.32 o                         
  -7   5   3       1246.44       1270.86        16.44 o                         
  -6   5   3       1618.89       1680.26        18.53 o                         
  -5   5   3       1374.61       1313.10        12.76 o                         
  -4   5   3       1525.40       1512.18        12.35 o                         
  -3   5   3      22303.39      22540.34       155.66 o                         
  -2   5   3       5529.32       5496.84        38.82 o                         
  -1   5   3       4690.72       4841.88        35.82 o                         
   0   5   3       4939.77       4820.92        35.67 o                         
   1   5   3       5495.88       5392.91        47.19 o                         
   2   5   3       7937.00       7931.41        63.25 o                         
   3   5   3       1831.15       1822.58        15.12 o                         
   4   5   3       2679.90       2691.58        24.25 o                         
   5   5   3       1160.97       1169.57        11.85 o                         
   6   5   3        781.02        768.48         9.25 o                         
   7   5   3        297.04        283.19         6.45 o                         
   8   5   3        288.87        321.33         8.92 o                         
  -8   6   3         19.81         12.58         3.89 o                         
  -7   6   3         19.39         25.19         2.98 o                         
  -6   6   3         66.26         86.62         2.66 o                         
  -5   6   3          3.81          7.32         1.35 o                         
  -4   6   3        162.49        175.88         2.41 o                         
  -3   6   3        422.88        394.20         3.80 o                         
  -2   6   3       2682.48       2759.03        20.81 o                         
  -1   6   3       3717.67       4046.26        33.15 o                         
   0   6   3        354.07        351.74         3.12 o                         
   1   6   3       2454.63       2378.21        21.19 o                         
   2   6   3       2755.24       2843.69        21.91 o                         
   3   6   3       1725.32       1755.63        15.06 o                         
   4   6   3        333.03        324.54         4.17 o                         
   5   6   3        759.04        770.07         8.68 o                         
   6   6   3        409.44        424.96         6.13 o                         
   7   6   3        326.59        321.22         6.92 o                         
   8   6   3         82.57         88.09         5.30 o                         
  -8   7   3        300.64        312.33         7.91 o                         
  -7   7   3        273.10        255.04         6.08 o                         
  -6   7   3        860.22        886.94        12.13 o                         
  -5   7   3       2891.41       2908.84        27.17 o                         
  -4   7   3       3054.84       2990.11        26.68 o                         
  -3   7   3       2081.40       2051.40        17.34 o                         
  -2   7   3       1471.48       1445.16        11.42 o                         
  -1   7   3       9129.14       9359.04        81.91 o                         
   0   7   3       2740.75       2719.39        21.27 o                         
   1   7   3       1535.52       1567.42        14.32 o                         
   2   7   3       3006.92       3019.26        25.25 o                         
   3   7   3       1060.14        939.88         8.61 o                         
   4   7   3        364.09        381.51         4.65 o                         
   5   7   3        811.68        789.87         9.75 o                         
   6   7   3        570.86        576.27         8.80 o                         
   7   7   3        177.63        187.59         5.89 o                         
  -8   8   3          0.03          0.30         3.88 o                         
  -7   8   3         19.50         23.63         3.31 o                         
  -6   8   3        241.35        217.39         5.58 o                         
  -5   8   3         20.59         15.26         1.81 o                         
  -4   8   3       1051.82       1021.18         9.85 o                         
  -3   8   3        751.96        743.18         6.68 o                         
  -2   8   3         63.84         63.39         1.37 o                         
  -1   8   3         63.71         76.54         1.49 o                         
   0   8   3       5300.72       5471.94        42.66 o                         
   1   8   3       1216.08       1225.75        11.52 o                         
   2   8   3       1462.14       1516.68        14.69 o                         
   3   8   3          6.63         10.84         1.23 o                         
   4   8   3        633.86        650.16         7.22 o                         
   5   8   3        293.43        293.40         5.65 o                         
   6   8   3         72.33         77.57         3.18 o                         
   7   8   3        179.05        179.88         8.01 o                         
  -7   9   3         79.48         97.79         4.23 o                         
  -6   9   3        621.14        578.75         8.77 o                         
  -5   9   3        206.81        186.38         4.08 o                         
  -4   9   3        413.70        396.62         4.94 o                         
  -3   9   3       1081.60       1091.91        10.43 o                         
  -2   9   3        967.22        935.65         8.72 o                         
  -1   9   3        193.64        201.25         3.01 o                         
   0   9   3       1071.70       1105.85         9.74 o                         
   1   9   3        724.04        675.89         7.52 o                         
   2   9   3         27.06         21.59         1.74 o                         
   3   9   3        137.39        142.19         2.62 o                         
   4   9   3        199.44        174.07         3.58 o                         
   5   9   3        126.41        119.90         3.36 o                         
   6   9   3         16.84         15.41         2.80 o                         
   7   9   3         86.57         72.72         5.31 o                         
  -7  10   3          0.45          0.77         3.46 o                         
  -6  10   3         69.38         66.87         3.34 o                         
  -5  10   3         46.71         49.38         2.58 o                         
  -4  10   3         66.67         74.34         2.37 o                         
  -3  10   3         44.76         39.83         1.56 o                         
  -2  10   3       1002.96       1042.59        13.16 o                         
  -1  10   3         10.47         14.32         1.11 o                         
   0  10   3         16.30         18.89         1.72 o                         
   1  10   3        120.52         97.69         2.57 o                         
   2  10   3        377.82        382.39         5.33 o                         
   3  10   3        143.58        150.29         3.50 o                         
   4  10   3          1.01          0.08         1.84 o                         
   5  10   3          0.60         -1.58         2.63 o                         
   6  10   3         97.94         96.92         4.75 o                         
   7  10   3         15.37          6.89         4.53 o                         
  -7  11   3          0.10          3.96         3.76 o                         
  -6  11   3         19.51         16.55         3.38 o                         
  -5  11   3          1.94          2.53         2.24 o                         
  -4  11   3         85.21         93.64         3.26 o                         
  -3  11   3          2.87          7.18         1.54 o                         
  -2  11   3        338.10        312.72         4.08 o                         
  -1  11   3        100.23         93.96         2.43 o                         
   0  11   3        814.07        776.26         8.65 o                         
   1  11   3         41.42         39.72         1.93 o                         
   2  11   3          4.57          1.45         1.95 o                         
   3  11   3         75.84         58.60         2.91 o                         
   4  11   3         12.39         13.54         2.67 o                         
   5  11   3         91.17         94.52         3.90 o                         
   6  11   3         18.71         21.90         3.85 o                         
  -6  12   3         28.60         40.39         3.87 o                         
  -5  12   3          0.85          2.16         2.75 o                         
  -4  12   3         12.98         13.66         2.55 o                         
  -3  12   3          1.31          4.24         2.15 o                         
  -2  12   3        185.65        186.39         4.36 o                         
  -1  12   3         10.64          7.73         1.67 o                         
   0  12   3          1.32          8.08         1.75 o                         
   1  12   3         13.81         11.58         2.13 o                         
   2  12   3         69.70         68.11         2.87 o                         
   3  12   3         57.23         83.65         3.25 o                         
   4  12   3          0.82          1.33         2.76 o                         
   5  12   3          2.89          2.85         3.14 o                         
   6  12   3          8.99         19.45         5.36 o                         
  -6  13   3         31.53         41.69         5.26 o                         
  -5  13   3         81.53        103.23         5.61 o                         
  -4  13   3        173.61        189.42         4.70 o                         
  -3  13   3        162.59        190.91         5.17 o                         
  -2  13   3        109.20        123.93         3.95 o                         
  -1  13   3        349.37        338.53         5.85 o                         
   0  13   3        452.87        468.24         6.66 o                         
   1  13   3          4.46          5.90         2.25 o                         
   2  13   3        453.91        452.51         7.03 o                         
   3  13   3        100.27        105.64         3.71 o                         
   4  13   3         91.42        108.50         4.30 o                         
   5  13   3         88.64         82.64         4.76 o                         
  -5  14   3         63.68         59.13         4.52 o                         
  -4  14   3          1.28          1.55         3.23 o                         
  -3  14   3          0.54         -2.94         3.14 o                         
  -2  14   3         83.73         73.71         3.88 o                         
  -1  14   3        153.30        138.82         4.41 o                         
   0  14   3        275.85        290.82         6.60 o                         
   1  14   3          4.21          8.14         3.04 o                         
   2  14   3        108.50        111.86         4.30 o                         
   3  14   3         40.39         40.00         3.72 o                         
   4  14   3         93.05         94.73         4.53 o                         
  -4  15   3        310.41        336.42         8.08 o                         
  -3  15   3        216.47        208.76         6.23 o                         
  -2  15   3        255.29        269.30         6.84 o                         
  -1  15   3        267.83        285.94         7.32 o                         
   0  15   3        117.72        127.90         4.25 o                         
   1  15   3        927.65        886.41        13.46 o                         
   2  15   3          4.51          6.44         3.58 o                         
   3  15   3        226.27        240.38         6.73 o                         
   4  15   3        125.81        107.30        17.83 o                         
  -3  16   3          0.43          0.18         3.98 o                         
  -2  16   3         44.35         36.73         4.28 o                         
  -1  16   3         61.02         56.67         5.28 o                         
   0  16   3        162.69        155.43         5.56 o                         
   1  16   3         38.62         34.93         4.53 o                         
   2  16   3         14.79          6.20         3.95 o                         
   0  17   3        127.57        124.48        18.15 o                         
  -9   0   4        113.99        111.64         7.08 o                         
  -8   0   4        263.58        264.90         9.33 o                         
  -7   0   4        228.99        240.79         6.96 o                         
  -6   0   4        215.28        219.70         4.39 o                         
  -5   0   4         93.06         80.23         3.45 o                         
  -4   0   4        334.41        313.41         4.49 o                         
  -3   0   4          3.97          7.05         0.61 o                         
  -2   0   4       5472.28       5580.30        59.85 o                         
  -1   0   4       1504.85       1666.23        16.47 o                         
   0   0   4        244.94        229.13         2.61 o                         
   1   0   4       1295.92       1245.76        16.47 o                         
   2   0   4       6210.55       6283.46        70.95 o                         
   3   0   4        726.89        689.85         8.27 o                         
   4   0   4         74.77         91.46         2.67 o                         
   5   0   4        742.89        750.48        11.06 o                         
   6   0   4        944.24        930.21        16.81 o                         
   7   0   4        924.71        890.02        14.98 o                         
   8   0   4        116.06        113.14        10.15 o                         
  -9   1   4        332.37        348.68         8.29 o                         
  -8   1   4        366.24        387.26         8.03 o                         
  -7   1   4        667.63        675.17         8.25 o                         
  -6   1   4        894.84        875.02         8.75 o                         
  -5   1   4       3206.90       3190.58        27.50 o                         
  -4   1   4       3284.22       3099.61        23.79 o                         
  -3   1   4       6774.20       6652.79        46.91 o                         
  -2   1   4       3516.01       3593.53        25.98 o                         
  -1   1   4       5782.30       5951.88        38.84 o                         
   0   1   4      15646.05      14886.60       107.50 o                         
   1   1   4      15482.33      15033.71       123.93 o                         
   2   1   4       9198.05       9287.80        70.22 o                         
   3   1   4        728.42        644.56         5.25 o                         
   4   1   4       7657.15       7708.31        63.40 o                         
   5   1   4       2844.30       2789.18        26.04 o                         
   6   1   4       1115.96       1108.60        12.99 o                         
   7   1   4        147.12        143.06         4.31 o                         
   8   1   4        186.25        191.14         6.02 o                         
  -9   2   4         13.76         10.10         3.89 o                         
  -8   2   4         58.09         53.99         3.17 o                         
  -7   2   4        105.26        105.04         2.85 o                         
  -6   2   4         33.12         32.69         1.44 o                         
  -5   2   4        171.14        189.99         2.72 o                         
  -4   2   4          4.13          2.98         0.78 o                         
  -3   2   4        752.21        755.23         6.47 o                         
  -2   2   4          8.50          4.87         0.44 o                         
  -1   2   4       3085.93       3160.06        21.00 o                         
   0   2   4        149.95        132.91         1.29 o                         
   1   2   4        301.91        306.37         2.90 o                         
   2   2   4        639.49        688.20         5.87 o                         
   3   2   4        615.44        598.37         5.23 o                         
   4   2   4       5176.16       5303.90        43.99 o                         
   5   2   4         16.69         13.27         1.54 o                         
   6   2   4         16.29         19.50         2.20 o                         
   7   2   4        923.50        937.31        11.78 o                         
   8   2   4        163.43        167.87         5.91 o                         
  -9   3   4        147.16        149.51         6.06 o                         
  -8   3   4         58.87         64.85         3.30 o                         
  -7   3   4        152.61        154.41         4.47 o                         
  -6   3   4        803.34        754.83         8.00 o                         
  -5   3   4        607.50        549.52         6.01 o                         
  -4   3   4        110.28        102.02         2.08 o                         
  -3   3   4       5174.07       5391.98        40.83 o                         
  -2   3   4        367.54        330.44         2.88 o                         
  -1   3   4       1896.12       1850.25        13.20 o                         
   0   3   4       1500.08       1504.27        10.83 o                         
   1   3   4       1937.34       2001.67        16.75 o                         
   2   3   4       6635.59       6674.48        51.84 o                         
   3   3   4       2428.47       2451.92        20.71 o                         
   4   3   4       1297.68       1269.66        11.27 o                         
   5   3   4        478.76        455.61         6.01 o                         
   6   3   4        263.17        290.09         4.92 o                         
   7   3   4        473.14        476.77         8.44 o                         
   8   3   4        138.32        119.79         5.21 o                         
  -8   4   4         23.72         25.94         3.29 o                         
  -7   4   4         27.35         28.43         3.28 o                         
  -6   4   4          1.15          0.21         1.69 o                         
  -5   4   4        441.10        462.64         5.11 o                         
  -4   4   4       1914.64       2088.63        17.12 o                         
  -3   4   4        886.86        975.30         7.45 o                         
  -2   4   4        708.41        758.40         6.01 o                         
  -1   4   4       1073.68       1105.58         7.72 o                         
   0   4   4          9.74          8.81         0.57 o                         
   1   4   4       1532.03       1575.37        13.35 o                         
   2   4   4          1.60          1.95         0.71 o                         
   3   4   4        263.75        269.77         2.95 o                         
   4   4   4        159.40        170.81         2.74 o                         
   5   4   4       1132.31       1128.54        12.40 o                         
   6   4   4         39.29         38.13         2.25 o                         
   7   4   4         81.11         68.51         3.22 o                         
   8   4   4         52.73         50.43         4.76 o                         
  -8   5   4         29.36         29.63         3.51 o                         
  -7   5   4          0.24          5.57         2.66 o                         
  -6   5   4         15.31         18.11         2.18 o                         
  -5   5   4         44.09         45.64         1.53 o                         
  -4   5   4        352.92        349.55         3.60 o                         
  -3   5   4       1526.79       1663.88        15.88 o                         
  -2   5   4        189.33        193.84         1.96 o                         
  -1   5   4         48.97         50.40         1.60 o                         
   0   5   4        554.12        558.78         4.57 o                         
   1   5   4        596.15        617.63         5.04 o                         
   2   5   4          3.97          2.94         0.77 o                         
   3   5   4          2.28          3.64         0.78 o                         
   4   5   4          6.21          7.93         1.23 o                         
   5   5   4       1414.43       1444.29        14.83 o                         
   6   5   4        338.18        340.79         5.47 o                         
   7   5   4          5.82          7.90         3.06 o                         
   8   5   4         33.64         30.46         4.65 o                         
  -8   6   4         56.66         53.46         4.20 o                         
  -7   6   4          2.29          5.48         2.79 o                         
  -6   6   4        114.48        115.01         3.68 o                         
  -5   6   4         19.63         23.07         1.47 o                         
  -4   6   4        167.04        170.72         2.37 o                         
  -3   6   4        646.48        657.41         8.01 o                         
  -2   6   4        170.87        209.01         2.16 o                         
  -1   6   4       1624.34       1660.44        12.79 o                         
   0   6   4        170.18        207.20         2.11 o                         
   1   6   4       1570.22       1566.65        12.01 o                         
   2   6   4        110.45        119.79         1.93 o                         
   3   6   4        110.96         86.16         1.93 o                         
   4   6   4        256.61        244.76         3.56 o                         
   5   6   4        592.82        586.44         6.97 o                         
   6   6   4          8.44          6.16         2.28 o                         
   7   6   4         76.94         77.49         3.91 o                         
   8   6   4          6.64          4.23         5.71 o                         
  -8   7   4         43.25         53.40         4.41 o                         
  -7   7   4        248.58        252.24         6.14 o                         
  -6   7   4          7.79         13.40         2.58 o                         
  -5   7   4        977.19       1020.00        10.33 o                         
  -4   7   4        770.10        740.95         7.04 o                         
  -3   7   4        954.64        932.77         8.07 o                         
  -2   7   4        655.87        630.47         5.34 o                         
  -1   7   4        614.11        601.63         5.46 o                         
   0   7   4       2787.88       2769.82        22.44 o                         
   1   7   4       2279.61       2269.77        19.14 o                         
   2   7   4         30.07         23.56         0.95 o                         
   3   7   4       1708.22       1680.76        14.60 o                         
   4   7   4        482.56        483.65         5.44 o                         
   5   7   4        110.54        116.67         3.31 o                         
   6   7   4        276.87        266.90         6.10 o                         
   7   7   4         53.32         56.34         3.91 o                         
  -8   8   4          0.77          4.26         3.90 o                         
  -7   8   4        106.49        108.59         4.13 o                         
  -6   8   4          0.22          3.22         2.62 o                         
  -5   8   4          0.20          4.05         1.88 o                         
  -4   8   4         13.42         14.65         1.23 o                         
  -3   8   4        110.73        104.66         2.72 o                         
  -2   8   4         79.53         82.65         1.64 o                         
  -1   8   4        235.99        208.96         2.85 o                         
   0   8   4         71.09         77.33         2.37 o                         
   1   8   4        212.01        194.06         2.92 o                         
   2   8   4         21.16         36.23         1.44 o                         
   3   8   4        565.74        560.97         6.28 o                         
   4   8   4          3.03          0.22         1.56 o                         
   5   8   4         73.80         73.93         2.74 o                         
   6   8   4         50.47         55.02         3.35 o                         
   7   8   4         25.62         26.55         3.91 o                         
  -7   9   4        245.70        261.00         6.46 o                         
  -6   9   4        648.91        650.50         9.38 o                         
  -5   9   4       1082.51       1078.20        12.86 o                         
  -4   9   4         64.34         75.30         2.17 o                         
  -3   9   4        864.35        860.18         9.54 o                         
  -2   9   4       2774.03       2738.13        26.25 o                         
  -1   9   4       3529.76       3561.95        31.22 o                         
   0   9   4       1724.17       1693.92        14.57 o                         
   1   9   4        364.10        303.09         4.12 o                         
   2   9   4       2483.48       2460.43        25.16 o                         
   3   9   4       2450.36       2418.17        23.70 o                         
   4   9   4       1183.02       1177.88        13.07 o                         
   5   9   4        361.74        342.75         5.79 o                         
   6   9   4        504.80        499.05         8.81 o                         
   7   9   4        212.87        219.09         9.89 o                         
  -7  10   4         19.97         17.82         3.37 o                         
  -6  10   4          3.71         11.27         2.75 o                         
  -5  10   4         18.45         13.17         2.22 o                         
  -4  10   4          2.81          3.96         1.72 o                         
  -3  10   4        175.45        167.14         3.12 o                         
  -2  10   4         25.21         32.23         1.46 o                         
  -1  10   4          0.55          0.19         1.17 o                         
   0  10   4         18.33         22.29         1.73 o                         
   1  10   4         14.50          9.88         1.70 o                         
   2  10   4        120.11        126.77         3.30 o                         
   3  10   4          0.91          4.58         2.16 o                         
   4  10   4          2.42          0.97         2.42 o                         
   5  10   4        278.33        259.58         5.79 o                         
   6  10   4        104.99         93.47         5.56 o                         
  -7  11   4        265.31        256.15         8.34 o                         
  -6  11   4         98.25        100.05         4.03 o                         
  -5  11   4        259.67        289.12         5.45 o                         
  -4  11   4       1083.86       1098.97        13.93 o                         
  -3  11   4        534.76        543.25         9.00 o                         
  -2  11   4       1826.73       1860.16        21.38 o                         
  -1  11   4         29.13         25.44         1.64 o                         
   0  11   4       3486.65       3331.18        32.44 o                         
   1  11   4       1456.45       1473.97        15.79 o                         
   2  11   4        766.41        806.26         9.63 o                         
   3  11   4       1409.43       1326.19        15.30 o                         
   4  11   4        744.92        709.73         9.65 o                         
   5  11   4        452.77        471.46         8.13 o                         
   6  11   4        298.64        297.78         7.01 o                         
  -6  12   4         13.10         14.45         3.51 o                         
  -5  12   4         11.85         10.18         2.79 o                         
  -4  12   4          3.31          6.55         2.46 o                         
  -3  12   4         21.58         23.30         2.36 o                         
  -2  12   4         34.36         36.88         2.25 o                         
  -1  12   4        503.04        531.54         7.22 o                         
   0  12   4        298.16        279.14         4.68 o                         
   1  12   4         19.61         20.14         2.45 o                         
   2  12   4         41.46         37.14         2.88 o                         
   3  12   4         60.52         53.35         3.01 o                         
   4  12   4         23.26         23.88         3.28 o                         
   5  12   4        106.94         90.25         4.06 o                         
  -5  13   4        224.04        205.73         5.69 o                         
  -4  13   4        180.37        177.85         5.93 o                         
  -3  13   4        127.36        124.60         4.09 o                         
  -2  13   4        286.14        291.60         6.17 o                         
  -1  13   4        619.03        595.40         8.67 o                         
   0  13   4         95.85         91.67         3.67 o                         
   1  13   4        697.78        626.13         9.48 o                         
   2  13   4        433.19        407.22         6.71 o                         
   3  13   4        450.51        485.82         7.63 o                         
   4  13   4        240.51        254.88         6.13 o                         
   5  13   4         59.96         58.14         3.99 o                         
  -5  14   4          0.19         -3.69         3.69 o                         
  -4  14   4         23.15         18.32         3.37 o                         
  -3  14   4          0.10          4.72         3.21 o                         
  -2  14   4          2.15          0.61         2.85 o                         
  -1  14   4         10.08          7.13         2.72 o                         
   0  14   4          7.97          7.80         2.89 o                         
   1  14   4        103.64         96.00         4.07 o                         
   2  14   4         69.69         67.87         4.54 o                         
   3  14   4        146.69        129.07         4.46 o                         
   4  14   4          4.03          4.43         3.39 o                         
  -4  15   4          5.64          4.97         3.65 o                         
  -3  15   4         10.87          7.40         3.50 o                         
  -2  15   4          2.22         -0.05         3.22 o                         
  -1  15   4         19.10         11.33         3.56 o                         
   0  15   4         59.18         50.86         3.51 o                         
   1  15   4         67.37         69.05         4.15 o                         
   2  15   4          0.91          0.64         3.60 o                         
   3  15   4         49.14         46.97         4.37 o                         
  -3  16   4          4.24         -0.71         4.34 o                         
  -2  16   4          5.92          7.29         3.79 o                         
  -1  16   4          6.94         10.27         3.85 o                         
   0  16   4         16.93         16.53         4.37 o                         
   1  16   4          0.03         -3.72         3.72 o                         
   2  16   4          3.77          7.42         4.00 o                         
  -9   1   5          9.70          7.36         3.97 o                         
  -8   1   5         49.96         55.88         3.39 o                         
  -7   1   5        247.54        258.15         4.94 o                         
  -6   1   5        218.65        222.41         3.38 o                         
  -5   1   5        602.90        608.88         6.00 o                         
  -4   1   5        486.92        481.58         4.38 o                         
  -3   1   5        529.59        542.15         3.96 o                         
  -2   1   5        413.38        445.16         3.79 o                         
  -1   1   5       1019.85       1037.62         7.39 o                         
   0   1   5       1829.85       1901.25        14.60 o                         
   1   1   5        654.35        746.98         6.57 o                         
   2   1   5       2319.79       2620.74        18.81 o                         
   3   1   5         92.08         71.64         1.72 o                         
   4   1   5        772.99        720.08         7.49 o                         
   5   1   5         10.17          9.12         1.36 o                         
   6   1   5          1.42         -1.28         2.12 o                         
   7   1   5         75.91         87.18         3.31 o                         
   8   1   5         37.41         38.00         3.82 o                         
  -9   2   5         11.47          7.05         3.84 o                         
  -8   2   5         70.14         74.46         3.55 o                         
  -7   2   5         62.31         64.61         2.53 o                         
  -6   2   5         48.69         40.91         1.53 o                         
  -5   2   5        545.65        534.96         5.42 o                         
  -4   2   5        579.74        594.25         5.37 o                         
  -3   2   5         35.11         36.91         0.93 o                         
  -2   2   5        468.58        504.74         3.79 o                         
  -1   2   5       1179.00       1216.35         8.81 o                         
   0   2   5         24.43         32.40         0.91 o                         
   1   2   5       1259.27       1371.68        12.36 o                         
   2   2   5        930.20       1054.19         8.94 o                         
   3   2   5          6.37          5.47         0.93 o                         
   4   2   5        164.65        184.99         3.16 o                         
   5   2   5         75.20         81.60         2.42 o                         
   6   2   5         15.00          9.81         2.16 o                         
   7   2   5         42.95         44.47         2.90 o                         
   8   2   5         22.14         21.28         3.68 o                         
  -9   3   5         19.96         27.69         4.62 o                         
  -8   3   5          8.13          6.71         3.08 o                         
  -7   3   5        550.35        566.83         8.13 o                         
  -6   3   5        868.43        862.52         8.94 o                         
  -5   3   5        976.96        981.35         9.78 o                         
  -4   3   5        103.48         92.69         1.66 o                         
  -3   3   5       2859.06       3003.00        19.74 o                         
  -2   3   5      11726.92      11942.44        90.29 o                         
  -1   3   5       6203.14       6176.30        43.52 o                         
   0   3   5        131.78        119.38         1.37 o                         
   1   3   5       6100.51       6144.63        45.38 o                         
   2   3   5       3796.07       3660.30        27.31 o                         
   3   3   5       1486.90       1355.41        12.61 o                         
   4   3   5       1717.38       1730.77        16.56 o                         
   5   3   5        322.76        343.73         5.14 o                         
   6   3   5        501.58        469.29         6.62 o                         
   7   3   5        229.29        213.02         6.57 o                         
   8   3   5        135.63        144.37         5.28 o                         
  -8   4   5         56.18         58.27         3.67 o                         
  -7   4   5        492.94        460.90         7.16 o                         
  -6   4   5        729.54        717.42         8.75 o                         
  -5   4   5        344.48        355.84         4.21 o                         
  -4   4   5         16.14         13.68         0.85 o                         
  -3   4   5       3909.71       4058.46        27.63 o                         
  -2   4   5       2349.19       2495.47        18.32 o                         
  -1   4   5         40.17         36.69         0.89 o                         
   0   4   5         17.94         19.23         0.78 o                         
   1   4   5       1591.19       1647.96        12.89 o                         
   2   4   5        129.20        137.55         1.88 o                         
   3   4   5        156.52        168.66         2.80 o                         
   4   4   5        151.74        157.44         2.79 o                         
   5   4   5         89.74         88.71         2.60 o                         
   6   4   5         90.15         82.74         2.87 o                         
   7   4   5          0.10          3.26         2.90 o                         
   8   4   5          0.43         -0.30         3.95 o                         
  -8   5   5        194.98        211.70         5.99 o                         
  -7   5   5         86.84         91.90         4.07 o                         
  -6   5   5         57.24         60.39         2.58 o                         
  -5   5   5       3190.66       3229.56        32.34 o                         
  -4   5   5       3624.00       3569.43        29.72 o                         
  -3   5   5        624.05        597.78         6.27 o                         
  -2   5   5       1754.62       1799.99        15.50 o                         
  -1   5   5       9275.86       9283.26        67.43 o                         
   0   5   5       9651.86       9660.11        69.62 o                         
   1   5   5       7270.81       7593.67        54.79 o                         
   2   5   5       3315.58       3193.30        26.69 o                         
   3   5   5       1801.24       1771.94        14.78 o                         
   4   5   5       1702.63       1646.58        15.85 o                         
   5   5   5       2354.64       2298.95        22.77 o                         
   6   5   5        263.96        272.89         4.93 o                         
   7   5   5        401.16        406.16         7.77 o                         
   8   5   5        199.96        182.02         8.21 o                         
  -8   6   5         38.86         44.63         4.06 o                         
  -7   6   5        269.94        272.20         6.32 o                         
  -6   6   5         94.00         92.77         4.79 o                         
  -5   6   5       4056.12       3971.29        37.92 o                         
  -4   6   5        288.01        272.63         3.09 o                         
  -3   6   5        206.55        216.08         2.87 o                         
  -2   6   5       2055.26       2131.60        20.40 o                         
  -1   6   5       1754.39       1823.73        13.43 o                         
   0   6   5       3981.62       4360.84        31.67 o                         
   1   6   5        763.40        886.37         7.28 o                         
   2   6   5         89.23        106.71         2.46 o                         
   3   6   5         15.55         20.59         1.05 o                         
   4   6   5        107.13        115.21         2.45 o                         
   5   6   5          1.05          2.61         1.66 o                         
   6   6   5         30.08         35.55         2.67 o                         
   7   6   5          5.07          7.52         3.30 o                         
  -8   7   5          8.95         15.00         3.84 o                         
  -7   7   5        336.85        364.66         7.26 o                         
  -6   7   5        585.71        612.34         9.17 o                         
  -5   7   5        298.29        289.11         4.41 o                         
  -4   7   5       1031.66       1000.71         9.49 o                         
  -3   7   5       4133.23       4107.10        36.13 o                         
  -2   7   5       5326.33       5299.42        43.67 o                         
  -1   7   5        790.79        767.75         6.22 o                         
   0   7   5       1935.45       1983.20        16.79 o                         
   1   7   5       4008.49       3879.81        32.25 o                         
   2   7   5       4837.46       4877.60        41.72 o                         
   3   7   5       3154.37       3123.90        29.08 o                         
   4   7   5        161.57        158.19         2.93 o                         
   5   7   5        723.09        738.14         8.96 o                         
   6   7   5        574.36        588.25         8.54 o                         
   7   7   5        257.09        269.49         6.74 o                         
  -8   8   5        108.11         95.62         4.88 o                         
  -7   8   5         76.63         80.99         3.82 o                         
  -6   8   5        199.14        183.91         5.89 o                         
  -5   8   5        182.64        196.66         5.51 o                         
  -4   8   5       1793.80       1769.91        16.22 o                         
  -3   8   5        797.72        776.60         9.69 o                         
  -2   8   5        422.57        417.40         4.32 o                         
  -1   8   5        195.62        185.92         2.45 o                         
   0   8   5        235.80        251.26         3.11 o                         
   1   8   5        599.27        641.15         6.33 o                         
   2   8   5          4.19          1.16         0.90 o                         
   3   8   5         65.21         67.27         1.95 o                         
   4   8   5         76.16         82.68         2.59 o                         
   5   8   5          5.33          2.12         2.15 o                         
   6   8   5         44.28         41.97         3.31 o                         
   7   8   5         12.73          5.56         4.08 o                         
  -7   9   5          3.92          6.04         3.18 o                         
  -6   9   5         37.83         41.46         3.17 o                         
  -5   9   5         51.35         57.56         2.66 o                         
  -4   9   5        236.21        216.66         4.04 o                         
  -3   9   5         47.70         56.16         1.67 o                         
  -2   9   5       2284.41       2301.31        23.88 o                         
  -1   9   5        391.06        363.89         4.61 o                         
   0   9   5        718.18        706.21         7.11 o                         
   1   9   5        272.27        296.45         4.23 o                         
   2   9   5        902.05        899.10         9.67 o                         
   3   9   5        339.30        330.46         4.62 o                         
   4   9   5        295.01        302.70         5.00 o                         
   5   9   5        133.10        140.81         3.62 o                         
   6   9   5          2.63          0.47         3.40 o                         
   7   9   5        141.27        149.67         6.39 o                         
  -7  10   5         20.91         19.70         3.30 o                         
  -6  10   5        164.26        157.17         4.23 o                         
  -5  10   5        129.40        122.87         3.41 o                         
  -4  10   5          6.57          4.81         1.87 o                         
  -3  10   5          6.75          6.38         1.46 o                         
  -2  10   5        354.10        360.58         4.91 o                         
  -1  10   5        244.88        249.22         3.54 o                         
   0  10   5          4.95          8.97         1.05 o                         
   1  10   5        267.58        263.20         4.67 o                         
   2  10   5        106.28         94.59         2.98 o                         
   3  10   5          1.70         -0.60         2.21 o                         
   4  10   5         66.09         56.59         3.29 o                         
   5  10   5          0.67          1.33         2.83 o                         
   6  10   5         15.24         12.15         3.43 o                         
  -7  11   5          6.38          6.11        13.29 o                         
  -6  11   5          5.75          7.66         2.81 o                         
  -5  11   5          1.42          3.02         2.27 o                         
  -4  11   5         41.74         46.63         2.64 o                         
  -3  11   5          0.90          5.14         1.96 o                         
  -2  11   5         23.11         31.66         1.75 o                         
  -1  11   5         83.10         84.97         2.36 o                         
   0  11   5         19.04         23.21         1.95 o                         
   1  11   5          2.94          0.72         2.03 o                         
   2  11   5          5.55          4.84         2.37 o                         
   3  11   5        138.81        130.33         3.85 o                         
   4  11   5         15.44         17.16         2.89 o                         
   5  11   5         20.48         26.59         3.37 o                         
   6  11   5          0.21         -1.46         3.48 o                         
  -6  12   5          4.86         -1.04         3.51 o                         
  -5  12   5         37.03         34.22         3.18 o                         
  -4  12   5          0.85          0.11         2.34 o                         
  -3  12   5         36.03         37.68         2.51 o                         
  -2  12   5         73.48         79.72         3.01 o                         
  -1  12   5        274.54        244.54         6.17 o                         
   0  12   5        361.71        377.55         6.36 o                         
   1  12   5          4.56          2.94         2.35 o                         
   2  12   5         35.94         22.94         2.61 o                         
   3  12   5         19.18         21.35         2.80 o                         
   4  12   5          4.26         -2.09         2.89 o                         
   5  12   5          6.03          4.26         3.35 o                         
  -5  13   5         79.93         87.53         4.53 o                         
  -4  13   5        331.31        347.11         7.12 o                         
  -3  13   5         89.25        105.14         5.17 o                         
  -2  13   5        120.81        120.60         3.96 o                         
  -1  13   5         67.74         79.92         3.49 o                         
   0  13   5       1065.96       1059.10        15.12 o                         
   1  13   5        235.36        236.90         7.98 o                         
   2  13   5        226.08        250.25         5.48 o                         
   3  13   5        101.16        106.68         4.03 o                         
   4  13   5        208.75        225.45         5.69 o                         
   5  13   5        174.23        194.59         6.15 o                         
  -5  14   5          3.22          2.51         4.88 o                         
  -4  14   5        116.30        130.97         4.51 o                         
  -3  14   5         70.95         78.05         3.96 o                         
  -2  14   5         84.61         94.23         3.90 o                         
  -1  14   5          2.83         -1.54         3.17 o                         
   0  14   5         15.25         13.58         3.52 o                         
   1  14   5        329.96        356.57         8.68 o                         
   2  14   5          7.58          2.31         3.36 o                         
   3  14   5          8.91         10.72         3.29 o                         
   4  14   5          0.42          0.00         3.46 o                         
  -4  15   5        245.63        281.26         8.74 o                         
  -3  15   5         31.61         33.09         3.99 o                         
  -2  15   5        263.25        277.93         9.57 o                         
  -1  15   5        453.47        454.10         8.64 o                         
   0  15   5        349.55        353.56         8.20 o                         
   1  15   5        353.59        363.22         7.83 o                         
   2  15   5        163.07        173.61         5.68 o                         
   3  15   5        305.53        341.51         8.49 o                         
  -2  16   5          4.87          1.97         4.20 o                         
  -1  16   5        132.33        137.96         5.36 o                         
   0  16   5          2.10          4.40         4.36 o                         
   1  16   5          0.44          0.70         3.77 o                         
   2  16   5          7.85          4.03         4.14 o                         
  -9   0   6        199.77        216.42         9.23 o                         
  -8   0   6        106.94        113.06         5.37 o                         
  -7   0   6       1037.77       1009.44        16.09 o                         
  -6   0   6       1145.96       1101.68        14.50 o                         
  -5   0   6        918.53        879.31        11.63 o                         
  -4   0   6       1483.17       1489.52        15.73 o                         
  -3   0   6       1721.89       1648.91        17.30 o                         
  -2   0   6       2562.14       2428.76        25.02 o                         
  -1   0   6       9645.57       9486.63        92.68 o                         
   0   0   6        156.05        146.43         2.36 o                         
   1   0   6       1884.08       1932.60        23.69 o                         
   2   0   6      30378.86      30784.48       329.18 o                         
   3   0   6         14.35         11.06         1.26 o                         
   4   0   6         33.50         25.07         1.86 o                         
   5   0   6       1585.73       1644.74        22.45 o                         
   6   0   6        803.67        855.83        14.44 o                         
   7   0   6        145.30        114.20         4.87 o                         
   8   0   6          1.77          7.82         4.60 o                         
  -9   1   6         77.96         83.33         4.69 o                         
  -8   1   6         43.80         54.26         3.42 o                         
  -7   1   6        245.47        267.08         4.80 o                         
  -6   1   6        347.21        347.91         4.36 o                         
  -5   1   6       1327.83       1303.21        11.75 o                         
  -4   1   6       3652.90       3628.30        31.04 o                         
  -3   1   6       1038.91       1071.71         7.95 o                         
  -2   1   6       3177.76       3388.75        24.00 o                         
  -1   1   6       5690.69       5699.61        40.19 o                         
   0   1   6       1651.41       1638.74        13.04 o                         
   1   1   6       7918.62       7861.96        64.51 o                         
   2   1   6       1987.96       1839.93        14.43 o                         
   3   1   6       2933.77       3029.40        27.02 o                         
   4   1   6       3509.45       3454.86        36.07 o                         
   5   1   6       1786.77       1776.56        17.08 o                         
   6   1   6        953.06        984.47        11.94 o                         
   7   1   6       1044.52       1057.16        13.06 o                         
   8   1   6        445.92        435.58         8.29 o                         
  -9   2   6        236.89        212.72         6.98 o                         
  -8   2   6        311.80        319.46         9.11 o                         
  -7   2   6        574.16        583.31         8.54 o                         
  -6   2   6         97.57         97.84         2.47 o                         
  -5   2   6        591.86        561.51         5.87 o                         
  -4   2   6       6539.59       6444.44        52.99 o                         
  -3   2   6        799.45        762.91         5.57 o                         
  -2   2   6        306.01        359.75         2.77 o                         
  -1   2   6       3820.99       3897.34        28.21 o                         
   0   2   6      11695.69      11522.28        89.57 o                         
   1   2   6        631.57        643.38         5.66 o                         
   2   2   6        896.81        952.50         8.53 o                         
   3   2   6        674.39        703.36         6.76 o                         
   4   2   6       1251.37       1269.64        12.95 o                         
   5   2   6       1421.75       1341.79        13.27 o                         
   6   2   6          8.61          5.01         2.25 o                         
   7   2   6          4.85         11.95         2.63 o                         
   8   2   6         67.34         72.10         4.74 o                         
  -9   3   6          4.09          0.95         6.99 o                         
  -8   3   6         72.61         79.49         4.17 o                         
  -7   3   6        103.47         94.13         3.12 o                         
  -6   3   6        552.01        583.89         6.87 o                         
  -5   3   6        315.60        328.34         3.81 o                         
  -4   3   6        611.51        609.53         5.70 o                         
  -3   3   6       1027.57       1062.19         7.29 o                         
  -2   3   6       2564.42       2749.02        20.58 o                         
  -1   3   6       8428.32       8670.72        59.78 o                         
   0   3   6         13.28         46.01         6.58 o                         
   1   3   6       4328.61       4634.94        33.61 o                         
   2   3   6       1214.33       1163.77         9.35 o                         
   3   3   6        476.34        463.28         4.97 o                         
   4   3   6       1808.65       1798.98        17.20 o                         
   5   3   6       1686.18       1689.03        15.82 o                         
   6   3   6        280.07        292.22         5.42 o                         
   7   3   6        158.69        155.74         6.00 o                         
   8   3   6        274.14        298.06        10.18 o                         
  -8   4   6        104.46         91.48         4.28 o                         
  -7   4   6        117.29        113.25         4.33 o                         
  -6   4   6        351.41        337.44         4.97 o                         
  -5   4   6         90.66         88.23         2.06 o                         
  -4   4   6        199.70        195.59         2.44 o                         
  -3   4   6        696.77        725.98         6.40 o                         
  -2   4   6       1002.15       1015.28         7.77 o                         
  -1   4   6        508.66        496.73         4.00 o                         
   0   4   6        293.17        318.46         2.88 o                         
   1   4   6        657.54        685.94         5.61 o                         
   2   4   6       1116.94       1092.01         9.13 o                         
   3   4   6          9.48          9.57         1.01 o                         
   4   4   6          0.68         -1.32         1.32 o                         
   5   4   6        318.33        325.19         5.10 o                         
   6   4   6          1.98          0.38         2.14 o                         
   7   4   6          0.60         -1.11         3.26 o                         
  -8   5   6          1.20          0.43         3.16 o                         
  -7   5   6         60.36         55.59         3.30 o                         
  -6   5   6        146.48        124.56         3.36 o                         
  -5   5   6         61.71         53.87         1.80 o                         
  -4   5   6        791.94        770.12         7.03 o                         
  -3   5   6        281.29        282.50         3.27 o                         
  -2   5   6        380.15        407.61         3.59 o                         
  -1   5   6        825.16        894.96         6.58 o                         
   0   5   6        247.27        288.17         2.92 o                         
   1   5   6        695.35        814.00         6.30 o                         
   2   5   6        116.19        126.21         1.96 o                         
   3   5   6        224.46        212.82         3.16 o                         
   4   5   6        220.34        209.94         3.71 o                         
   5   5   6         21.94         23.49         2.05 o                         
   6   5   6          1.20          0.34         2.08 o                         
   7   5   6         31.52         45.08         5.02 o                         
  -8   6   6          1.11          4.99         3.29 o                         
  -7   6   6         22.53         20.38         3.23 o                         
  -6   6   6        140.37        146.78         4.96 o                         
  -5   6   6        384.57        384.69         4.81 o                         
  -4   6   6        361.11        354.47         5.55 o                         
  -3   6   6        401.92        425.47         6.38 o                         
  -2   6   6        325.51        311.07         4.13 o                         
  -1   6   6         12.49         13.31         0.75 o                         
   0   6   6        135.04        161.10         2.03 o                         
   1   6   6       1047.47       1085.50         9.28 o                         
   2   6   6         40.79         35.90         1.43 o                         
   3   6   6         57.11         66.24         1.74 o                         
   4   6   6        863.33        840.43         9.55 o                         
   5   6   6          3.23          0.53         1.78 o                         
   6   6   6         19.00         19.70         2.65 o                         
   7   6   6          3.16          4.09         3.47 o                         
  -8   7   6          5.68          4.38         3.71 o                         
  -7   7   6         23.84         27.52         3.47 o                         
  -6   7   6        361.92        356.68         6.54 o                         
  -5   7   6         33.84         28.18         1.58 o                         
  -4   7   6         72.67         67.42         2.05 o                         
  -3   7   6        193.69        192.35         3.30 o                         
  -2   7   6        176.75        181.72         2.66 o                         
  -1   7   6        631.74        658.74         5.57 o                         
   0   7   6        492.47        455.08         4.59 o                         
   1   7   6         21.35         20.97         0.94 o                         
   2   7   6          8.33         17.53         1.11 o                         
   3   7   6       2854.63       2798.61        25.34 o                         
   4   7   6         77.17         72.35         2.03 o                         
   5   7   6        163.29        147.22         3.69 o                         
   6   7   6        165.64        153.12         4.20 o                         
   7   7   6         84.13         83.53         4.70 o                         
  -8   8   6         21.70         36.27         4.15 o                         
  -7   8   6        309.23        299.35         7.20 o                         
  -6   8   6         61.24         60.65         3.18 o                         
  -5   8   6        277.26        291.31         5.18 o                         
  -4   8   6        403.25        419.02         6.71 o                         
  -3   8   6        658.53        683.84        10.81 o                         
  -2   8   6        380.26        391.27         4.46 o                         
  -1   8   6        402.64        361.23         3.84 o                         
   0   8   6        880.56        874.92         8.49 o                         
   1   8   6        502.95        501.24         5.34 o                         
   2   8   6         21.64         24.08         1.61 o                         
   3   8   6       1267.08       1210.93        12.10 o                         
   4   8   6        119.83        111.04         2.52 o                         
   5   8   6          3.20          2.73         2.07 o                         
   6   8   6        282.45        274.97         6.26 o                         
   7   8   6          2.36          0.79         4.54 o                         
  -7   9   6          4.47          5.49         3.35 o                         
  -6   9   6        269.39        260.73         5.90 o                         
  -5   9   6        118.01        119.13         3.13 o                         
  -4   9   6        513.56        487.23         8.56 o                         
  -3   9   6       3028.95       3011.80        30.18 o                         
  -2   9   6         37.71         30.79         1.27 o                         
  -1   9   6        699.63        666.15         8.53 o                         
   0   9   6       2257.02       2140.37        19.48 o                         
   1   9   6       1038.59       1001.03         9.86 o                         
   2   9   6       1117.41       1143.45        12.47 o                         
   3   9   6        661.42        648.74         7.81 o                         
   4   9   6        269.30        268.85         4.49 o                         
   5   9   6        421.11        427.35         7.10 o                         
   6   9   6        840.23        855.29        12.92 o                         
  -7  10   6         78.13         91.74         4.82 o                         
  -6  10   6        835.84        805.43        11.24 o                         
  -5  10   6        555.80        565.86         8.22 o                         
  -4  10   6        202.84        224.66         5.52 o                         
  -3  10   6         18.72         24.74         1.45 o                         
  -2  10   6       3653.21       3620.91        50.99 o                         
  -1  10   6         64.57         70.95         2.04 o                         
   0  10   6        501.48        512.48         5.66 o                         
   1  10   6        873.25        824.51        10.09 o                         
   2  10   6        111.79        115.87         3.83 o                         
   3  10   6        536.46        541.33         7.64 o                         
   4  10   6        160.64        158.23         4.12 o                         
   5  10   6        143.53        142.61         4.15 o                         
   6  10   6          3.25         12.14         3.78 o                         
  -6  11   6        191.26        171.64         5.62 o                         
  -5  11   6        211.25        210.20         6.86 o                         
  -4  11   6        602.05        603.69         8.05 o                         
  -3  11   6        120.28        117.53         3.08 o                         
  -2  11   6       1069.23       1007.40        11.36 o                         
  -1  11   6        933.79        894.59        10.11 o                         
   0  11   6       1517.32       1578.80        15.95 o                         
   1  11   6        167.66        166.11         4.19 o                         
   2  11   6        618.56        560.21         8.30 o                         
   3  11   6       1345.58       1331.58        15.55 o                         
   4  11   6        425.62        456.81         7.52 o                         
   5  11   6        329.15        337.67         7.22 o                         
  -6  12   6        150.48        149.85         5.56 o                         
  -5  12   6         52.57         55.97         3.90 o                         
  -4  12   6        675.90        705.89        11.42 o                         
  -3  12   6        228.27        248.09         6.67 o                         
  -2  12   6        243.76        255.02         6.24 o                         
  -1  12   6        135.78        136.90         4.02 o                         
   0  12   6        532.38        539.19         8.62 o                         
   1  12   6        273.20        284.72         5.82 o                         
   2  12   6         10.35         10.54         2.65 o                         
   3  12   6        354.39        336.28         6.35 o                         
   4  12   6        122.05        115.46         4.04 o                         
   5  12   6         24.01         29.61         3.95 o                         
  -5  13   6         28.96         20.78         4.94 o                         
  -4  13   6         26.77         32.31         3.12 o                         
  -3  13   6        557.18        516.86         8.48 o                         
  -2  13   6        207.26        200.06         5.69 o                         
  -1  13   6        117.51        112.83         3.80 o                         
   0  13   6        353.86        317.06         6.50 o                         
   1  13   6        235.84        227.94         5.65 o                         
   2  13   6        261.72        279.75         6.10 o                         
   3  13   6        226.68        219.44         5.55 o                         
   4  13   6        174.96        166.17         5.15 o                         
  -5  14   6         49.59         55.07         8.43 o                         
  -4  14   6         26.52         33.21         4.29 o                         
  -3  14   6        103.18         99.74         5.20 o                         
  -2  14   6         93.27         92.81         3.90 o                         
  -1  14   6          1.37          0.72         3.13 o                         
   0  14   6         22.30         21.60         3.67 o                         
   1  14   6        162.58        158.12         5.39 o                         
   2  14   6         33.08         33.30         3.72 o                         
   3  14   6          9.23          6.87         3.45 o                         
   4  14   6         11.93          8.68         3.67 o                         
  -4  15   6         45.64         54.94         7.73 o                         
  -3  15   6          2.39          1.28         3.58 o                         
  -2  15   6         17.62         14.29         3.98 o                         
  -1  15   6          0.58          0.40         3.67 o                         
   0  15   6         80.67         74.71         4.61 o                         
   1  15   6          9.80          3.34         3.51 o                         
   2  15   6          1.56          0.07         3.82 o                         
   3  15   6        128.60        119.98         5.37 o                         
  -2  16   6          2.99          5.60         4.09 o                         
  -1  16   6         13.58         21.62         5.31 o                         
   0  16   6          7.24          5.15         4.12 o                         
   1  16   6          9.14          6.35         3.92 o                         
  -9   1   7         12.44         11.46         4.47 o                         
  -8   1   7         71.15         70.73         3.58 o                         
  -7   1   7         42.96         42.44         2.68 o                         
  -6   1   7        126.22        138.09         3.10 o                         
  -5   1   7        523.54        498.04         5.33 o                         
  -4   1   7        496.30        489.23         4.53 o                         
  -3   1   7        957.90       1016.18         7.44 o                         
  -2   1   7       1307.95       1373.13        10.22 o                         
  -1   1   7        838.41        794.18         5.61 o                         
   0   1   7         15.80         15.24         0.64 o                         
   1   1   7         22.10         29.92         0.90 o                         
   2   1   7        595.10        593.46         5.68 o                         
   3   1   7        175.89        168.26         2.61 o                         
   4   1   7        181.55        164.72         3.75 o                         
   5   1   7        151.16        154.87         3.23 o                         
   6   1   7         94.33        107.69         3.78 o                         
   7   1   7         51.74         50.66         2.96 o                         
  -9   2   7         47.00         60.59         6.51 o                         
  -8   2   7          6.42          5.84         3.30 o                         
  -7   2   7        345.16        332.02         6.00 o                         
  -6   2   7        480.84        476.21         5.60 o                         
  -5   2   7        267.07        257.08         3.41 o                         
  -4   2   7        440.95        434.41         4.07 o                         
  -3   2   7       1488.20       1506.03        11.01 o                         
  -2   2   7       1967.20       2057.47        13.63 o                         
  -1   2   7       1635.91       1600.54        11.90 o                         
   0   2   7       7721.66       8119.50        61.37 o                         
   1   2   7        667.16        580.43         5.45 o                         
   2   2   7        802.56        795.72         7.06 o                         
   3   2   7        379.24        347.17         3.77 o                         
   4   2   7        698.51        687.71         8.07 o                         
   5   2   7        535.12        518.45         6.46 o                         
   6   2   7         16.75         19.04         2.46 o                         
   7   2   7          7.47          3.33         2.73 o                         
  -8   3   7        119.27        113.60         5.54 o                         
  -7   3   7          3.57          5.25         2.36 o                         
  -6   3   7        105.03        100.41         2.80 o                         
  -5   3   7          4.26          3.09         1.18 o                         
  -4   3   7        616.43        610.13         5.35 o                         
  -3   3   7        508.28        469.69         3.97 o                         
  -2   3   7          6.27          4.82         0.62 o                         
  -1   3   7        245.00        315.58         2.79 o                         
   0   3   7       1195.18       1201.90         9.30 o                         
   1   3   7       9463.72       9885.98        72.92 o                         
   2   3   7        311.66        311.70         3.31 o                         
   3   3   7        581.80        547.38         6.23 o                         
   4   3   7       1479.16       1439.57        14.59 o                         
   5   3   7       1003.47        981.93        11.25 o                         
   6   3   7        470.95        435.20         6.80 o                         
   7   3   7        290.91        298.90         6.67 o                         
  -8   4   7        201.66        197.39         5.71 o                         
  -7   4   7         98.05        108.97         3.46 o                         
  -6   4   7        388.75        396.20         5.80 o                         
  -5   4   7       1555.77       1527.64        14.19 o                         
  -4   4   7       2009.32       1973.69        19.89 o                         
  -3   4   7       2249.26       2225.66        19.52 o                         
  -2   4   7       1300.63       1230.96         9.34 o                         
  -1   4   7      13486.93      13726.39        92.67 o                         
   0   4   7       1358.93       1272.70         9.43 o                         
   1   4   7       3263.19       3298.58        24.17 o                         
   2   4   7       2314.10       2281.46        20.52 o                         
   3   4   7       2933.85       2812.17        26.19 o                         
   4   4   7        720.81        683.52         7.69 o                         
   5   4   7        132.22        114.91         3.07 o                         
   6   4   7        229.40        223.61         4.71 o                         
   7   4   7         39.50         39.92         4.11 o                         
  -8   5   7         19.69         18.08         3.67 o                         
  -7   5   7          2.45          0.24         2.40 o                         
  -6   5   7        177.89        177.52         3.88 o                         
  -5   5   7          2.30          1.83         1.14 o                         
  -4   5   7         40.16         47.24         1.35 o                         
  -3   5   7        544.86        579.96         8.08 o                         
  -2   5   7       1083.87       1030.04         9.07 o                         
  -1   5   7       1808.66       1847.05        14.44 o                         
   0   5   7        237.44        230.97         2.39 o                         
   1   5   7        808.54        797.34         7.48 o                         
   2   5   7       2771.51       2655.15        23.85 o                         
   3   5   7       3717.37       3561.38        32.94 o                         
   4   5   7        655.55        652.71         7.47 o                         
   5   5   7        777.05        771.95         9.34 o                         
   6   5   7        574.67        593.81         8.61 o                         
   7   5   7        304.39        301.25         7.41 o                         
  -8   6   7         81.74         86.73         4.45 o                         
  -7   6   7        335.03        328.16         6.76 o                         
  -6   6   7        850.90        832.35        11.36 o                         
  -5   6   7        307.20        325.62         4.81 o                         
  -4   6   7        273.99        268.98         5.17 o                         
  -3   6   7       3748.38       3705.06        36.77 o                         
  -2   6   7       4885.66       5003.93        46.58 o                         
  -1   6   7       1175.74       1135.27         9.60 o                         
   0   6   7       1496.39       1351.08        11.31 o                         
   1   6   7       2804.72       2820.03        24.37 o                         
   2   6   7       2065.59       2147.25        19.51 o                         
   3   6   7       2550.64       2516.45        22.14 o                         
   4   6   7         91.27         85.24         2.21 o                         
   5   6   7         42.60         40.87         2.31 o                         
   6   6   7        374.31        362.55         6.56 o                         
   7   6   7         86.10         92.18         5.12 o                         
  -8   7   7         31.09         29.32         3.70 o                         
  -7   7   7          7.65         13.36         3.22 o                         
  -6   7   7         19.94         14.42         2.49 o                         
  -5   7   7        417.91        398.58         6.55 o                         
  -4   7   7         89.67         96.02         2.68 o                         
  -3   7   7        538.93        557.99         6.92 o                         
  -2   7   7        132.81        140.59         2.78 o                         
  -1   7   7        412.94        382.17         4.03 o                         
   0   7   7       1199.31       1124.90         9.88 o                         
   1   7   7       1255.58       1230.58        11.53 o                         
   2   7   7        815.75        855.78         7.90 o                         
   3   7   7        427.50        416.94         4.66 o                         
   4   7   7       1948.08       1928.64        19.31 o                         
   5   7   7        186.77        179.55         4.26 o                         
   6   7   7        340.89        356.46         7.01 o                         
   7   7   7        155.83        160.33         7.04 o                         
  -7   8   7         18.28         10.61         3.24 o                         
  -6   8   7        389.07        396.78         9.92 o                         
  -5   8   7         58.39         58.03         2.90 o                         
  -4   8   7       1083.29       1122.19        13.97 o                         
  -3   8   7        110.76        111.81         2.72 o                         
  -2   8   7        249.33        227.76         3.39 o                         
  -1   8   7       1715.74       1680.31        16.62 o                         
   0   8   7        829.50        873.69         8.47 o                         
   1   8   7       1506.19       1497.65        13.43 o                         
   2   8   7          6.52          8.04         1.35 o                         
   3   8   7        202.62        196.04         4.39 o                         
   4   8   7        225.61        224.94         4.76 o                         
   5   8   7        100.11        106.24         3.35 o                         
   6   8   7         58.01         58.42         4.45 o                         
  -7   9   7        175.82        153.99         6.49 o                         
  -6   9   7         35.81         28.29         2.74 o                         
  -5   9   7          0.39          0.96         2.14 o                         
  -4   9   7          1.21          1.53         2.03 o                         
  -3   9   7        270.65        257.38         4.51 o                         
  -2   9   7         81.74         73.71         1.73 o                         
  -1   9   7         28.52         30.44         1.62 o                         
   0   9   7         23.26         32.30         1.50 o                         
   1   9   7        180.82        181.60         2.95 o                         
   2   9   7       1890.59       1865.67        18.73 o                         
   3   9   7         44.60         51.81         1.94 o                         
   4   9   7         29.86         32.21         2.07 o                         
   5   9   7         40.23         38.71         3.06 o                         
   6   9   7        590.74        610.24        10.77 o                         
  -7  10   7         29.21         20.48         4.32 o                         
  -6  10   7          3.08          2.36         3.08 o                         
  -5  10   7          0.30          1.35         2.28 o                         
  -4  10   7          9.25         11.20         2.22 o                         
  -3  10   7         50.42         55.93         1.94 o                         
  -2  10   7        802.31        796.52         8.68 o                         
  -1  10   7          5.59          3.98         1.44 o                         
   0  10   7          0.55          1.23         1.37 o                         
   1  10   7        132.92        141.78         3.27 o                         
   2  10   7        481.42        521.26         7.12 o                         
   3  10   7          0.69          4.82         2.46 o                         
   4  10   7         81.11         89.84         3.40 o                         
   5  10   7          0.20         -1.19         3.01 o                         
   6  10   7         97.41         94.50         5.21 o                         
  -6  11   7         53.57         49.82         3.94 o                         
  -5  11   7          0.04          1.40         3.16 o                         
  -4  11   7          4.81          8.40         2.33 o                         
  -3  11   7         11.57          8.92         1.81 o                         
  -2  11   7         20.11         23.79         2.35 o                         
  -1  11   7         38.03         40.82         2.37 o                         
   0  11   7          0.22         -0.97         1.75 o                         
   1  11   7         55.08         57.18         2.85 o                         
   2  11   7          0.65         -1.51         2.46 o                         
   3  11   7          1.85          3.46         2.79 o                         
   4  11   7         91.13        104.59         3.92 o                         
   5  11   7         11.36          7.67         3.69 o                         
  -6  12   7         18.06         19.39         4.11 o                         
  -5  12   7          4.44         11.48         3.71 o                         
  -4  12   7         65.40         77.44         3.87 o                         
  -3  12   7        182.15        188.21         5.00 o                         
  -2  12   7        219.46        233.72         5.63 o                         
  -1  12   7         68.42         51.95         2.86 o                         
   0  12   7        294.71        271.87         5.88 o                         
   1  12   7        174.20        160.50         4.74 o                         
   2  12   7        144.63        159.59         6.77 o                         
   3  12   7         17.21         15.90         3.08 o                         
   4  12   7         48.64         45.41         3.59 o                         
   5  12   7        116.81        112.91         5.33 o                         
  -5  13   7         57.19         57.68         5.96 o                         
  -4  13   7          0.46         -1.49         3.62 o                         
  -3  13   7         94.35         89.40         3.91 o                         
  -2  13   7          1.64          0.49         2.66 o                         
  -1  13   7         40.09         37.15         3.56 o                         
   0  13   7        176.87        163.96         5.44 o                         
   1  13   7          7.13          8.32         3.02 o                         
   2  13   7         61.52         56.34         3.66 o                         
   3  13   7          3.03          5.37         3.19 o                         
   4  13   7        193.65        199.15         5.79 o                         
  -4  14   7        327.45        384.50         9.39 o                         
  -3  14   7         92.98        108.66         4.79 o                         
  -2  14   7         78.29         84.06         4.31 o                         
  -1  14   7        302.63        309.80         7.71 o                         
   0  14   7        255.66        272.95        11.19 o                         
   1  14   7        222.62        227.59        10.15 o                         
   2  14   7        112.49        105.19         4.36 o                         
   3  14   7        202.97        206.61         5.79 o                         
  -3  15   7          2.68          3.37         5.08 o                         
  -2  15   7         22.17         20.56         3.96 o                         
  -1  15   7         76.34         68.95         4.67 o                         
   0  15   7         61.58         50.59         4.37 o                         
   1  15   7         71.06         66.84         4.26 o                         
   2  15   7         32.04         27.24         4.22 o                         
  -1  16   7         58.17         65.85         4.88 o                         
   0  16   7        330.23        333.72         8.72 o                         
  -8   0   8        614.28        645.32        20.51 o                         
  -7   0   8       1456.61       1496.24        43.21 o                         
  -6   0   8        235.43        233.69         6.36 o                         
  -5   0   8       1308.08       1292.52        17.81 o                         
  -4   0   8       7885.36       8163.61        87.33 o                         
  -3   0   8       5187.20       4972.47        58.17 o                         
  -2   0   8       4409.59       4556.31        48.63 o                         
  -1   0   8       7707.78       7767.85        72.72 o                         
   0   0   8       2455.54       2332.95        25.29 o                         
   1   0   8       4841.88       4572.19        51.97 o                         
   2   0   8       2603.47       2421.91        29.78 o                         
   3   0   8        812.27        774.80        13.58 o                         
   4   0   8       2671.34       2660.55        38.08 o                         
   5   0   8        971.22        894.99        14.73 o                         
   6   0   8        147.99        151.46         5.26 o                         
   7   0   8        477.99        470.25        11.37 o                         
  -8   1   8         88.69         74.25         3.67 o                         
  -7   1   8         82.20         77.96         3.60 o                         
  -6   1   8         85.18         84.55         3.05 o                         
  -5   1   8          1.12          2.39         1.26 o                         
  -4   1   8        246.48        234.26         2.86 o                         
  -3   1   8       1567.78       1639.63        12.25 o                         
  -2   1   8       3338.87       3640.31        24.79 o                         
  -1   1   8        604.54        626.27         4.56 o                         
   0   1   8        103.03        126.33         1.54 o                         
   1   1   8        418.34        436.96         4.31 o                         
   2   1   8         72.35         49.27         2.13 o                         
   3   1   8        232.37        215.79         3.84 o                         
   4   1   8        460.80        454.06         5.69 o                         
   5   1   8         56.41         65.12         2.74 o                         
   6   1   8          7.52         11.19         2.49 o                         
   7   1   8         88.46        100.69         3.74 o                         
  -8   2   8        164.62        165.07         5.16 o                         
  -7   2   8        263.08        274.72         5.81 o                         
  -6   2   8        670.02        688.34         8.04 o                         
  -5   2   8       3035.16       2952.17        26.44 o                         
  -4   2   8       2255.02       2122.32        17.40 o                         
  -3   2   8       1212.35       1253.72        10.55 o                         
  -2   2   8       3949.69       3913.94        26.66 o                         
  -1   2   8       6666.18       6802.14        49.07 o                         
   0   2   8        471.10        397.71         3.36 o                         
   1   2   8       3712.90       3899.63        29.90 o                         
   2   2   8       2656.28       2614.42        24.37 o                         
   3   2   8        825.52        782.66         9.22 o                         
   4   2   8        824.86        781.62         9.38 o                         
   5   2   8        512.10        516.13         7.29 o                         
   6   2   8        574.32        594.99         8.44 o                         
   7   2   8        255.93        248.81         5.86 o                         
  -8   3   8         19.13         21.80         3.61 o                         
  -7   3   8        289.05        258.79         5.56 o                         
  -6   3   8        326.10        311.03         5.19 o                         
  -5   3   8        175.12        169.17         3.00 o                         
  -4   3   8          0.11         -0.13         0.78 o                         
  -3   3   8        108.77        109.60         1.82 o                         
  -2   3   8         82.65         87.43         1.28 o                         
  -1   3   8        219.85        252.90         2.53 o                         
   0   3   8       1328.89       1518.26        11.67 o                         
   1   3   8          2.07          3.06         0.99 o                         
   2   3   8         19.38         29.39         1.40 o                         
   3   3   8         32.28         46.83         1.63 o                         
   4   3   8        145.73        152.25         3.30 o                         
   5   3   8         20.79         16.57         2.22 o                         
   6   3   8         21.10         25.60         2.60 o                         
   7   3   8         50.31         50.26         4.42 o                         
  -8   4   8         37.81         43.35         3.85 o                         
  -7   4   8        111.93        123.90         3.70 o                         
  -6   4   8         17.66         21.74         2.02 o                         
  -5   4   8        502.81        481.83         5.33 o                         
  -4   4   8       1234.20       1249.16        11.84 o                         
  -3   4   8        353.92        354.10         4.35 o                         
  -2   4   8        364.28        421.53         4.03 o                         
  -1   4   8       1474.09       1645.68        12.05 o                         
   0   4   8        633.64        614.54         5.40 o                         
   1   4   8       2086.99       2164.50        18.33 o                         
   2   4   8         50.90         62.39         2.04 o                         
   3   4   8         90.81         84.12         1.94 o                         
   4   4   8        788.95        794.46        10.27 o                         
   5   4   8        312.53        308.90         5.61 o                         
   6   4   8        144.89        141.46         4.00 o                         
   7   4   8          2.34         -0.90         3.84 o                         
  -8   5   8          6.77         -0.25         3.44 o                         
  -7   5   8          1.47         -1.79         2.49 o                         
  -6   5   8         66.06         75.41         2.62 o                         
  -5   5   8         16.78         21.52         1.63 o                         
  -4   5   8        193.90        186.17         3.53 o                         
  -3   5   8         84.83         84.06         1.92 o                         
  -2   5   8        565.62        552.97         5.53 o                         
  -1   5   8        873.85        918.65         7.77 o                         
   0   5   8        155.73        164.98         2.10 o                         
   1   5   8        129.89        141.80         2.27 o                         
   2   5   8         11.59          9.62         1.08 o                         
   3   5   8         22.96         24.08         1.80 o                         
   4   5   8         33.12         37.58         2.60 o                         
   5   5   8         14.82         18.46         2.17 o                         
   6   5   8         18.87         15.14         2.96 o                         
   7   5   8          4.86          3.00         3.97 o                         
  -8   6   8          2.41          7.91         3.58 o                         
  -7   6   8         63.16         64.79         3.43 o                         
  -6   6   8        104.20        102.77         4.06 o                         
  -5   6   8          0.55          2.99         2.46 o                         
  -4   6   8         71.92         80.27         3.32 o                         
  -3   6   8        970.49        977.19        10.18 o                         
  -2   6   8          2.27          3.98         1.29 o                         
  -1   6   8          4.18          4.70         0.96 o                         
   0   6   8        296.86        245.41         2.97 o                         
   1   6   8        880.41        801.73         7.90 o                         
   2   6   8         54.21         46.74         1.60 o                         
   3   6   8         38.68         35.59         1.62 o                         
   4   6   8        137.36        142.97         3.00 o                         
   5   6   8        277.70        276.95         5.41 o                         
   6   6   8         21.13         17.85         3.67 o                         
   7   6   8          0.36          0.41         3.85 o                         
  -8   7   8          5.15          6.72         4.23 o                         
  -7   7   8         39.12         31.12         3.13 o                         
  -6   7   8         31.52         25.57         3.00 o                         
  -5   7   8        354.64        354.61         6.99 o                         
  -4   7   8        604.39        595.58         8.13 o                         
  -3   7   8         12.78         16.33         1.61 o                         
  -2   7   8         60.29         64.67         2.58 o                         
  -1   7   8          0.05          0.31         1.03 o                         
   0   7   8         39.76         51.01         1.84 o                         
   1   7   8        371.65        362.99         4.09 o                         
   2   7   8        140.85        137.11         2.33 o                         
   3   7   8        108.38        108.33         2.48 o                         
   4   7   8        285.73        283.89         4.87 o                         
   5   7   8        423.29        440.07         7.00 o                         
   6   7   8          0.57         -0.81         2.98 o                         
  -7   8   8         17.38         11.26         4.09 o                         
  -6   8   8        620.91        631.39        13.37 o                         
  -5   8   8       1188.38       1228.16        16.86 o                         
  -4   8   8         39.51         31.37         2.09 o                         
  -3   8   8       1486.57       1517.56        16.75 o                         
  -2   8   8       1191.63       1075.57        15.97 o                         
  -1   8   8       1029.03        972.91         9.11 o                         
   0   8   8        955.45        998.56         9.96 o                         
   1   8   8       1264.03       1215.98        11.15 o                         
   2   8   8         63.65         54.10         2.01 o                         
   3   8   8       1079.94       1033.72        11.59 o                         
   4   8   8       1015.74       1011.90        11.65 o                         
   5   8   8         38.02         40.70         3.42 o                         
   6   8   8        109.74        113.46         6.03 o                         
  -7   9   8         49.66         42.55         4.52 o                         
  -6   9   8        122.42        103.42         4.37 o                         
  -5   9   8         34.03         38.24         2.65 o                         
  -4   9   8         12.09         13.69         2.18 o                         
  -3   9   8        281.88        285.66         5.71 o                         
  -2   9   8        318.47        315.31         6.23 o                         
  -1   9   8         51.77         43.24         1.83 o                         
   0   9   8        451.17        469.79         5.74 o                         
   1   9   8        191.87        194.73         2.90 o                         
   2   9   8        494.21        459.84         6.55 o                         
   3   9   8         15.34         16.13         1.96 o                         
   4   9   8         73.33         81.22         3.43 o                         
   5   9   8         79.50         84.02         3.86 o                         
   6   9   8          3.95          5.89         4.46 o                         
  -7  10   8        144.55        156.24         6.04 o                         
  -6  10   8        114.40        119.64         4.69 o                         
  -5  10   8        358.44        396.51         8.85 o                         
  -4  10   8        592.34        599.43         8.43 o                         
  -3  10   8       1313.51       1330.68        15.55 o                         
  -2  10   8        923.35        934.85        10.49 o                         
  -1  10   8        585.37        587.10         7.67 o                         
   0  10   8       2167.94       2086.48        20.73 o                         
   1  10   8        385.92        374.50         5.52 o                         
   2  10   8        970.21        939.72        11.31 o                         
   3  10   8        668.47        661.13         8.84 o                         
   4  10   8        602.60        594.31         8.66 o                         
   5  10   8        167.44        173.86         6.42 o                         
  -6  11   8         22.50         27.75         4.21 o                         
  -5  11   8         25.55         24.72         4.04 o                         
  -4  11   8         13.72         13.18         2.67 o                         
  -3  11   8          1.13         -2.06         2.06 o                         
  -2  11   8          0.14         -1.56         1.81 o                         
  -1  11   8         10.18         11.94         2.26 o                         
   0  11   8         66.72         53.71         3.17 o                         
   1  11   8          0.79          0.51         2.50 o                         
   2  11   8        111.01        109.41         3.44 o                         
   3  11   8         14.92         13.85         2.71 o                         
   4  11   8         18.15         22.52         3.20 o                         
   5  11   8         21.57         26.35         3.71 o                         
  -6  12   8        327.61        343.39        10.23 o                         
  -5  12   8        243.36        246.46         8.17 o                         
  -4  12   8         73.00         74.62         4.42 o                         
  -3  12   8        785.62        805.79        13.84 o                         
  -2  12   8        645.36        629.09        12.72 o                         
  -1  12   8        204.40        193.77         5.29 o                         
   0  12   8        690.06        676.15        10.14 o                         
   1  12   8        385.17        396.31         7.44 o                         
   2  12   8        557.93        546.93         9.15 o                         
   3  12   8        109.43        108.30         4.35 o                         
   4  12   8        247.23        264.15         8.06 o                         
  -5  13   8          0.11          3.08         4.71 o                         
  -4  13   8          4.21          3.40         3.90 o                         
  -3  13   8          5.10          5.45         3.46 o                         
  -2  13   8         91.04        107.16         6.44 o                         
  -1  13   8         90.97         69.31         4.05 o                         
   0  13   8         31.87         39.34         3.31 o                         
   1  13   8          0.62         -2.98         2.98 o                         
   2  13   8         91.21         79.04         4.06 o                         
   3  13   8          2.59          1.88         3.23 o                         
   4  13   8         84.94         88.19         4.98 o                         
  -4  14   8         80.97         81.58         5.70 o                         
  -3  14   8        145.82        139.59         5.92 o                         
  -2  14   8         52.34         48.54         4.38 o                         
  -1  14   8         84.23         80.76         4.61 o                         
   0  14   8        166.08        170.20         8.39 o                         
   1  14   8         19.10         20.05         3.89 o                         
   2  14   8         19.60         19.21         3.68 o                         
   3  14   8        108.64         93.56         4.73 o                         
  -3  15   8          0.94          1.78         5.42 o                         
  -2  15   8         21.92         12.94         4.31 o                         
  -1  15   8         15.65         19.64         4.08 o                         
   0  15   8          0.34          2.80         3.90 o                         
   1  15   8          3.23         -3.65         4.02 o                         
   2  15   8          0.75          0.88         4.70 o                         
  -8   1   9         12.75         10.01         3.29 o                         
  -7   1   9         66.33         67.62         3.62 o                         
  -6   1   9        109.90        109.49         3.23 o                         
  -5   1   9        638.83        629.96         6.54 o                         
  -4   1   9         69.36         83.82         1.65 o                         
  -3   1   9       1444.62       1503.80        14.35 o                         
  -2   1   9        440.63        497.25         3.99 o                         
  -1   1   9        961.55        975.31         7.05 o                         
   0   1   9         62.90         76.07         1.57 o                         
   1   1   9        103.72         87.94         2.59 o                         
   2   1   9         25.44         19.90         1.28 o                         
   3   1   9        262.95        247.12         3.97 o                         
   4   1   9          7.59          2.38         1.75 o                         
   5   1   9          0.79         -2.26         2.26 o                         
   6   1   9         41.61         36.89         2.87 o                         
   7   1   9          6.06          6.21         3.00 o                         
  -8   2   9         87.17         85.80         4.16 o                         
  -7   2   9         55.93         55.64         3.43 o                         
  -6   2   9        116.52        134.76         4.21 o                         
  -5   2   9        246.64        243.10         3.36 o                         
  -4   2   9       2090.84       2134.04        19.25 o                         
  -3   2   9         41.81         27.42         0.97 o                         
  -2   2   9       1019.92       1029.77         7.73 o                         
  -1   2   9        663.72        598.44         5.04 o                         
   0   2   9        612.73        558.14         4.61 o                         
   1   2   9        954.66        970.38         8.46 o                         
   2   2   9       2428.68       2485.95        23.21 o                         
   3   2   9        640.68        606.01         7.90 o                         
   4   2   9        146.92        149.77         3.79 o                         
   5   2   9        854.09        832.79        11.00 o                         
   6   2   9        132.09        130.80         4.90 o                         
   7   2   9        127.90        118.73         4.23 o                         
  -8   3   9          6.11          3.07         3.39 o                         
  -7   3   9        129.82        126.40         3.97 o                         
  -6   3   9         68.94         67.24         2.53 o                         
  -5   3   9          3.89          4.75         1.23 o                         
  -4   3   9          5.61          9.72         0.91 o                         
  -3   3   9       1099.81       1090.52         9.59 o                         
  -2   3   9        102.57         97.47         1.99 o                         
  -1   3   9          2.01          4.77         0.85 o                         
   0   3   9        211.83        259.36         2.98 o                         
   1   3   9        461.71        463.54         5.29 o                         
   2   3   9         55.36         52.31         1.94 o                         
   3   3   9         36.17         43.37         1.73 o                         
   4   3   9          7.27          7.73         2.10 o                         
   5   3   9          0.45         -0.37         2.28 o                         
   6   3   9          4.91         14.34         2.88 o                         
   7   3   9          0.12         -0.95         4.35 o                         
  -8   4   9        118.06        124.72         6.05 o                         
  -7   4   9        347.93        356.55         9.23 o                         
  -6   4   9       1120.36       1110.62        14.39 o                         
  -5   4   9        362.38        346.92         4.87 o                         
  -4   4   9        896.12        908.70        11.62 o                         
  -3   4   9       1473.94       1451.82        14.48 o                         
  -2   4   9       1107.67       1068.17         9.15 o                         
  -1   4   9       6267.18       6245.75        45.23 o                         
   0   4   9       2194.10       2032.49        17.28 o                         
   1   4   9       2266.06       2210.83        20.01 o                         
   2   4   9       1695.33       1760.39        17.54 o                         
   3   4   9       3340.63       3287.72        34.55 o                         
   4   4   9       1429.50       1335.79        16.00 o                         
   5   4   9       1129.21       1082.61        13.04 o                         
   6   4   9        470.41        488.35         8.79 o                         
   7   4   9        255.21        238.29         7.53 o                         
  -8   5   9         71.42         66.73         5.46 o                         
  -7   5   9         68.16         68.30         3.27 o                         
  -6   5   9         52.74         51.27         2.44 o                         
  -5   5   9       1075.78       1047.82        12.04 o                         
  -4   5   9        122.71        123.81         2.87 o                         
  -3   5   9          5.13          4.47         1.14 o                         
  -2   5   9         80.55         72.99         2.32 o                         
  -1   5   9       2769.24       2831.05        21.86 o                         
   0   5   9         43.80         53.58         1.23 o                         
   1   5   9          1.47          2.27         1.02 o                         
   2   5   9        157.91        146.82         2.67 o                         
   3   5   9          0.84          1.78         1.24 o                         
   4   5   9        136.28        126.73         2.78 o                         
   5   5   9         50.11         53.57         2.97 o                         
   6   5   9         11.08         10.66         3.11 o                         
   7   5   9         63.60         76.51         5.60 o                         
  -8   6   9        178.28        163.97         7.69 o                         
  -7   6   9        569.58        590.42        14.18 o                         
  -6   6   9         32.58         42.00         2.73 o                         
  -5   6   9        809.40        827.56         9.96 o                         
  -4   6   9       1187.24       1163.18        14.38 o                         
  -3   6   9       1525.58       1514.95        15.79 o                         
  -2   6   9       3031.15       2974.98        31.09 o                         
  -1   6   9        669.57        637.88         6.02 o                         
   0   6   9       4234.07       4278.74        36.63 o                         
   1   6   9       3479.83       3470.55        30.97 o                         
   2   6   9       3293.50       3152.05        28.34 o                         
   3   6   9       1819.62       1771.05        17.79 o                         
   4   6   9       1085.12       1113.48        12.83 o                         
   5   6   9       1413.09       1411.51        17.26 o                         
   6   6   9        411.72        398.17         7.67 o                         
  -7   7   9         37.58         50.62         4.00 o                         
  -6   7   9        124.28        125.53         4.06 o                         
  -5   7   9         62.10         69.60         4.67 o                         
  -4   7   9         52.06         54.74         2.13 o                         
  -3   7   9        789.15        769.32         8.85 o                         
  -2   7   9        190.87        202.68         3.91 o                         
  -1   7   9         49.26         64.60         1.66 o                         
   0   7   9         66.18         74.73         1.78 o                         
   1   7   9        658.54        639.12         6.70 o                         
   2   7   9          0.06          2.62         1.17 o                         
   3   7   9         98.53         87.91         2.55 o                         
   4   7   9        102.55        106.91         3.40 o                         
   5   7   9        247.13        252.85         5.79 o                         
   6   7   9         21.39         22.59         3.46 o                         
  -7   8   9        175.03        161.44         7.69 o                         
  -6   8   9        223.65        217.59         6.86 o                         
  -5   8   9        439.14        442.01         7.16 o                         
  -4   8   9          4.86          3.82         1.94 o                         
  -3   8   9        613.70        598.22         8.16 o                         
  -2   8   9       2080.40       2122.17        25.16 o                         
  -1   8   9       1442.89       1492.46        14.42 o                         
   0   8   9        303.32        292.19         3.69 o                         
   1   8   9        415.33        394.24         4.35 o                         
   2   8   9       3588.98       3601.95        34.86 o                         
   3   8   9       1124.74       1179.39        13.05 o                         
   4   8   9        836.23        839.64        11.36 o                         
   5   8   9         22.25         25.99         2.96 o                         
   6   8   9        404.10        424.81         9.37 o                         
  -7   9   9         16.84         16.04         4.23 o                         
  -6   9   9         37.20         45.99         3.83 o                         
  -5   9   9         24.62         32.35         3.04 o                         
  -4   9   9         99.63         96.50         2.99 o                         
  -3   9   9         20.09         50.72         4.42 o                         
  -2   9   9        149.68        143.37         3.54 o                         
  -1   9   9        229.24        229.92         3.96 o                         
   0   9   9         25.53         37.66         1.86 o                         
   1   9   9         94.79         77.82         2.32 o                         
   2   9   9        135.44        139.30         3.25 o                         
   3   9   9          0.60          1.76         1.91 o                         
   4   9   9        111.03        104.60         4.21 o                         
   5   9   9         38.87         43.29         3.53 o                         
  -6  10   9          5.31          6.44         3.53 o                         
  -5  10   9         15.57          9.14         3.21 o                         
  -4  10   9        110.12        118.33         3.78 o                         
  -3  10   9          6.94         13.46         2.40 o                         
  -2  10   9         48.63         48.08         2.20 o                         
  -1  10   9         24.38         33.99         2.66 o                         
   0  10   9       1179.59       1188.05        13.15 o                         
   1  10   9          5.96         15.29         2.12 o                         
   2  10   9         87.15         97.64         4.14 o                         
   3  10   9         42.70         39.66         2.95 o                         
   4  10   9        161.04        174.41         5.15 o                         
   5  10   9         60.85         67.01         3.96 o                         
  -6  11   9          3.36          5.67         4.08 o                         
  -5  11   9          8.90         14.68         3.58 o                         
  -4  11   9          4.03          4.55         2.74 o                         
  -3  11   9          0.02         -2.38         2.38 o                         
  -2  11   9         29.29         30.26         2.64 o                         
  -1  11   9          5.62          6.84         2.37 o                         
   0  11   9        209.87        218.29         4.89 o                         
   1  11   9         49.02         50.46         3.01 o                         
   2  11   9        271.82        268.24         6.34 o                         
   3  11   9         31.86         35.62         3.22 o                         
   4  11   9          4.34          1.92         3.39 o                         
   5  11   9         12.84         10.11         3.76 o                         
  -5  12   9         62.79         67.83         5.15 o                         
  -4  12   9         66.14         65.05         4.57 o                         
  -3  12   9         17.30         23.39         3.66 o                         
  -2  12   9         67.54         60.83         3.09 o                         
  -1  12   9         12.17         23.52         2.99 o                         
   0  12   9        601.76        571.49         9.92 o                         
   1  12   9          2.01         -1.95         2.97 o                         
   2  12   9         18.62         17.63         3.26 o                         
   3  12   9         18.89         12.94         3.90 o                         
   4  12   9         81.35         88.95         4.78 o                         
  -5  13   9          1.02          1.59         4.60 o                         
  -4  13   9        109.42        119.64         5.46 o                         
  -3  13   9         36.80         43.15         4.65 o                         
  -2  13   9          1.09          2.23         3.27 o                         
  -1  13   9          2.08         -1.39         3.28 o                         
   0  13   9         59.74         67.81         5.60 o                         
   1  13   9         80.14         84.09         4.10 o                         
   2  13   9          0.30          0.79         3.33 o                         
   3  13   9          1.44         -2.76         3.85 o                         
  -4  14   9         87.69         92.33         6.83 o                         
  -3  14   9        110.95        105.85         6.47 o                         
  -2  14   9         73.54         62.30         5.47 o                         
  -1  14   9        225.29        260.84         7.03 o                         
   0  14   9        192.93        204.47         7.15 o                         
   1  14   9        164.93        152.38         5.81 o                         
   2  14   9        230.45        227.07         6.51 o                         
  -2  15   9         74.94         82.81         5.60 o                         
  -1  15   9          0.99          4.35         4.37 o                         
   0  15   9         10.85         18.32         4.23 o                         
   1  15   9          2.44          6.89         4.23 o                         
  -8   0  10         11.08         15.03         5.03 o                         
  -7   0  10         13.47         17.32         4.46 o                         
  -6   0  10        181.46        202.23         7.63 o                         
  -5   0  10        242.78        211.05         4.01 o                         
  -4   0  10       2533.85       2480.93        36.74 o                         
  -3   0  10        110.67         88.49         2.36 o                         
  -2   0  10        216.89        217.93         3.52 o                         
  -1   0  10       3970.42       4108.27        44.40 o                         
   0   0  10       7116.31       7235.55        81.70 o                         
   1   0  10       2285.14       2247.18        29.87 o                         
   2   0  10        804.48        808.30        11.91 o                         
   3   0  10       2665.86       2685.49        38.46 o                         
   4   0  10       1191.78       1256.00        21.45 o                         
   5   0  10        885.61        869.84        16.30 o                         
   6   0  10        746.11        758.44        15.27 o                         
   7   0  10        177.71        199.90         7.40 o                         
  -8   1  10         72.04         71.50         4.12 o                         
  -7   1  10        397.36        385.24         7.74 o                         
  -6   1  10        250.51        256.94         5.49 o                         
  -5   1  10        109.22        101.02         1.85 o                         
  -4   1  10       2141.25       2081.10        17.68 o                         
  -3   1  10        974.77        954.65         8.03 o                         
  -2   1  10        784.78        792.25         6.19 o                         
  -1   1  10        638.93        625.03         5.38 o                         
   0   1  10        943.73        923.94         8.02 o                         
   1   1  10        654.46        617.88         6.32 o                         
   2   1  10        210.57        210.21         3.74 o                         
   3   1  10        139.20        126.85         3.08 o                         
   4   1  10         13.42         12.16         2.25 o                         
   5   1  10        127.51         98.65         3.66 o                         
   6   1  10          5.44         12.17         2.95 o                         
   7   1  10         24.97         21.98         3.34 o                         
  -8   2  10         69.53         73.91         4.07 o                         
  -7   2  10          4.60          8.52         3.29 o                         
  -6   2  10        101.69         97.11         3.91 o                         
  -5   2  10        157.33        157.43         2.74 o                         
  -4   2  10        200.26        206.34         2.74 o                         
  -3   2  10        710.79        668.29         8.06 o                         
  -2   2  10       3196.87       3232.45        24.27 o                         
  -1   2  10        710.82        760.54         6.59 o                         
   0   2  10       1964.06       2027.41        17.76 o                         
   1   2  10       2590.26       2648.90        23.83 o                         
   2   2  10        982.40        951.51        10.39 o                         
   3   2  10       1690.86       1691.45        19.45 o                         
   4   2  10        717.92        715.74        10.19 o                         
   5   2  10        518.51        549.06         9.61 o                         
   6   2  10        281.88        297.69         6.86 o                         
   7   2  10        164.28        163.85         5.31 o                         
  -8   3  10          1.13          5.90         3.53 o                         
  -7   3  10        272.71        268.24         6.51 o                         
  -6   3  10         30.16         32.80         2.73 o                         
  -5   3  10         84.28         84.57         2.57 o                         
  -4   3  10       1004.38        998.30         9.59 o                         
  -3   3  10        523.92        544.43         5.46 o                         
  -2   3  10        103.22         83.05         1.70 o                         
  -1   3  10        168.24        158.58         2.22 o                         
   0   3  10         19.71         20.26         1.20 o                         
   1   3  10        233.14        256.40         3.90 o                         
   2   3  10         24.30         28.05         1.71 o                         
   3   3  10          1.27          0.57         1.54 o                         
   4   3  10         29.96         21.55         2.32 o                         
   5   3  10         13.48         13.32         2.83 o                         
   6   3  10          4.40          7.77         3.16 o                         
   7   3  10          3.01          0.00         7.12 o                         
  -8   4  10         24.45         23.13         3.70 o                         
  -7   4  10          7.62          8.13         3.06 o                         
  -6   4  10         24.59         23.14         2.30 o                         
  -5   4  10        389.71        390.15         5.40 o                         
  -4   4  10        341.77        339.10         4.57 o                         
  -3   4  10         14.68         14.88         1.47 o                         
  -2   4  10        677.34        692.23         6.69 o                         
  -1   4  10        805.54        795.10         6.91 o                         
   0   4  10        637.90        618.92         5.89 o                         
   1   4  10        242.84        272.80         4.11 o                         
   2   4  10         12.54          6.00         1.47 o                         
   3   4  10       1490.71       1494.23        16.62 o                         
   4   4  10         39.55         39.14         3.31 o                         
   5   4  10          2.24          4.23         2.70 o                         
   6   4  10         74.54         87.80         4.37 o                         
  -8   5  10          1.00         -2.96         4.16 o                         
  -7   5  10         99.22         95.56         3.98 o                         
  -6   5  10        114.81        106.36         4.93 o                         
  -5   5  10        228.06        229.57         4.56 o                         
  -4   5  10          2.07          2.73         1.58 o                         
  -3   5  10         24.87         24.57         1.74 o                         
  -2   5  10          4.48          9.64         1.03 o                         
  -1   5  10        101.40        111.79         1.99 o                         
   0   5  10          5.34          5.03         0.84 o                         
   1   5  10         96.31         92.23         2.10 o                         
   2   5  10         63.17         74.53         2.16 o                         
   3   5  10       1179.20       1151.02        13.38 o                         
   4   5  10         96.02        106.97         4.60 o                         
   5   5  10         27.86         30.03         3.25 o                         
   6   5  10         24.86         18.16         3.50 o                         
  -8   6  10          4.56          5.18         4.42 o                         
  -7   6  10         26.35         32.96         3.60 o                         
  -6   6  10        253.57        263.26         5.53 o                         
  -5   6  10         94.22         86.97         2.78 o                         
  -4   6  10          2.43          3.77         1.39 o                         
  -3   6  10         17.29         16.56         1.69 o                         
  -2   6  10         17.26         14.35         1.68 o                         
  -1   6  10        408.83        398.16         4.23 o                         
   0   6  10         24.51         29.54         1.13 o                         
   1   6  10         88.91        101.10         2.71 o                         
   2   6  10         11.48          9.06         1.56 o                         
   3   6  10        761.42        729.05         8.71 o                         
   4   6  10         20.02          9.85         2.54 o                         
   5   6  10          3.28          5.41         3.23 o                         
   6   6  10          0.32         -1.76         3.19 o                         
  -7   7  10          0.61         -0.95         3.93 o                         
  -6   7  10         13.07         14.58         3.06 o                         
  -5   7  10        552.86        567.83        10.10 o                         
  -4   7  10         47.57         43.50         2.39 o                         
  -3   7  10        512.43        499.02         7.79 o                         
  -2   7  10        135.76        131.43         3.46 o                         
  -1   7  10        490.18        477.63         5.27 o                         
   0   7  10         63.04         60.57         1.58 o                         
   1   7  10         29.59         20.23         1.34 o                         
   2   7  10        740.53        705.61         8.04 o                         
   3   7  10        122.44        124.52         3.11 o                         
   4   7  10          1.18          2.15         2.60 o                         
   5   7  10         79.11         66.82         4.02 o                         
   6   7  10         42.21         40.85         4.07 o                         
  -7   8  10         37.07         43.69         4.27 o                         
  -6   8  10        129.40        139.68         4.44 o                         
  -5   8  10          1.79          3.07         2.79 o                         
  -4   8  10        154.42        143.96         4.53 o                         
  -3   8  10        635.69        627.90         8.20 o                         
  -2   8  10        393.78        405.27         6.34 o                         
  -1   8  10        189.25        188.62         3.27 o                         
   0   8  10        310.33        311.07         4.00 o                         
   1   8  10       1075.08        976.50        10.06 o                         
   2   8  10        544.65        500.78         6.66 o                         
   3   8  10        212.63        215.61         4.23 o                         
   4   8  10         53.57         56.88         3.29 o                         
   5   8  10        473.53        463.38         9.09 o                         
  -7   9  10        112.87        128.65         5.26 o                         
  -6   9  10        102.99        119.96         4.46 o                         
  -5   9  10        126.50        134.86         4.74 o                         
  -4   9  10        424.34        435.22         7.62 o                         
  -3   9  10        187.86        220.41         5.25 o                         
  -2   9  10        287.65        310.78         6.61 o                         
  -1   9  10        290.38        286.42         7.12 o                         
   0   9  10        352.43        324.16         5.52 o                         
   1   9  10        239.42        262.10         4.59 o                         
   2   9  10         33.92         37.47         2.25 o                         
   3   9  10         25.24         21.43         2.56 o                         
   4   9  10         58.93         57.06         3.73 o                         
   5   9  10        114.67        122.79         6.25 o                         
  -6  10  10        108.48        107.60         5.69 o                         
  -5  10  10        110.08        115.42         4.51 o                         
  -4  10  10        300.80        307.80         6.58 o                         
  -3  10  10        355.78        350.13         6.89 o                         
  -2  10  10        511.30        490.62         8.31 o                         
  -1  10  10        201.05        194.39         4.83 o                         
   0  10  10       1654.95       1696.29        19.84 o                         
   1  10  10        682.99        722.33         9.25 o                         
   2  10  10        401.61        392.45         6.66 o                         
   3  10  10        320.95        313.24         7.50 o                         
   4  10  10        283.24        291.61         7.49 o                         
   5  10  10        228.88        250.15        11.20 o                         
  -6  11  10        176.13        179.90         6.33 o                         
  -5  11  10        414.80        465.50         9.88 o                         
  -4  11  10         26.10         37.82         3.38 o                         
  -3  11  10        101.01        123.76         4.72 o                         
  -2  11  10        452.74        455.87         9.43 o                         
  -1  11  10        124.87        148.35         4.34 o                         
   0  11  10        615.49        658.44         9.59 o                         
   1  11  10        189.41        172.54         4.56 o                         
   2  11  10        227.40        210.18         5.04 o                         
   3  11  10         13.45         13.32         3.62 o                         
   4  11  10         14.57         19.10         3.95 o                         
  -5  12  10         12.61          5.21         4.44 o                         
  -4  12  10         96.91         91.06         5.49 o                         
  -3  12  10        334.41        330.21        10.27 o                         
  -2  12  10        245.79        253.09         7.75 o                         
  -1  12  10        538.71        536.12         9.43 o                         
   0  12  10        207.58        217.12         7.78 o                         
   1  12  10        248.91        257.55         6.42 o                         
   2  12  10        609.46        606.87         8.84 o                         
   3  12  10        143.05        147.78         5.03 o                         
   4  12  10        177.50        176.02        23.01 o                         
  -4  13  10        119.00        123.75         8.66 o                         
  -3  13  10        124.13        143.16         6.31 o                         
  -2  13  10        127.22        160.59         6.78 o                         
  -1  13  10          7.59          6.83         3.36 o                         
   0  13  10         30.01         36.29         3.77 o                         
   1  13  10         38.00         41.64         3.76 o                         
   2  13  10          8.57          8.90         3.95 o                         
   3  13  10          2.56          7.17         4.15 o                         
  -3  14  10         63.10         62.06         5.69 o                         
  -2  14  10          8.83         13.43         5.02 o                         
  -1  14  10        286.50        275.92         9.31 o                         
   0  14  10         59.51         57.22         4.46 o                         
   1  14  10         39.64         45.47         4.47 o                         
   2  14  10         74.43         77.33         5.11 o                         
  -1  15  10          0.30          9.21         8.05 o                         
  -8   1  11         22.45         15.22         3.72 o                         
  -7   1  11         72.27         77.04         3.98 o                         
  -6   1  11        231.10        230.86         7.88 o                         
  -5   1  11         55.03         63.72         2.03 o                         
  -4   1  11        159.09        168.27         2.64 o                         
  -3   1  11        251.88        259.02         3.04 o                         
  -2   1  11        881.93        878.24         7.37 o                         
  -1   1  11         50.22         45.19         1.28 o                         
   0   1  11         54.35         49.34         1.57 o                         
   1   1  11        110.19        100.66         2.40 o                         
   2   1  11        157.91        154.40         3.18 o                         
   3   1  11        330.93        299.55         4.81 o                         
   4   1  11         20.30         15.35         2.59 o                         
   5   1  11         67.08         65.28         3.99 o                         
   6   1  11         43.31         41.86         3.44 o                         
  -8   2  11          1.58          7.33         3.50 o                         
  -7   2  11         41.36         41.25         3.52 o                         
  -6   2  11          6.99          5.94         2.83 o                         
  -5   2  11          6.03          6.06         1.63 o                         
  -4   2  11         19.48         22.80         1.24 o                         
  -3   2  11         31.18         27.27         1.33 o                         
  -2   2  11        225.82        232.66         2.79 o                         
  -1   2  11        398.75        404.54         4.09 o                         
   0   2  11        609.54        597.02         6.00 o                         
   1   2  11         44.88         50.61         1.71 o                         
   2   2  11        835.41        856.71        10.11 o                         
   3   2  11        263.61        283.33         5.01 o                         
   4   2  11        279.62        246.77         6.10 o                         
   5   2  11         43.37         49.88         4.18 o                         
   6   2  11        136.08        150.98         4.58 o                         
  -8   3  11        455.96        461.57         9.59 o                         
  -7   3  11         19.48         21.11         3.29 o                         
  -6   3  11        597.99        581.35         9.08 o                         
  -5   3  11        697.95        679.44         9.00 o                         
  -4   3  11       1074.90       1066.33        10.22 o                         
  -3   3  11        936.81        930.69         8.90 o                         
  -2   3  11        220.30        203.81         2.64 o                         
  -1   3  11       1320.38       1249.23        11.37 o                         
   0   3  11       2050.63       2021.34        19.07 o                         
   1   3  11       1808.93       1750.88        18.24 o                         
   2   3  11         43.02         36.37         1.97 o                         
   3   3  11        718.56        710.05         9.26 o                         
   4   3  11        440.51        407.80         7.90 o                         
   5   3  11        216.36        186.60         7.37 o                         
   6   3  11         66.95         65.71         4.42 o                         
  -8   4  11         68.48         65.52         5.56 o                         
  -7   4  11          3.22          3.70         3.03 o                         
  -6   4  11          2.32          3.96         2.61 o                         
  -5   4  11         23.23         21.29         1.69 o                         
  -4   4  11        138.13        146.17         3.01 o                         
  -3   4  11        885.06        925.56        10.64 o                         
  -2   4  11        293.86        283.08         3.35 o                         
  -1   4  11         31.10         20.72         1.20 o                         
   0   4  11          8.93          9.63         1.19 o                         
   1   4  11       2163.12       2152.71        21.27 o                         
   2   4  11       1244.24       1197.12        12.59 o                         
   3   4  11         18.94         20.13         2.01 o                         
   4   4  11        367.23        375.34         7.27 o                         
   5   4  11        434.18        464.02         8.23 o                         
   6   4  11        329.06        324.96         8.24 o                         
  -8   5  11         32.21         42.26         5.33 o                         
  -7   5  11        403.81        409.42         9.13 o                         
  -6   5  11       1022.98       1027.75        13.91 o                         
  -5   5  11        309.41        311.47         6.47 o                         
  -4   5  11        262.90        262.43         4.79 o                         
  -3   5  11       1385.30       1355.27        13.77 o                         
  -2   5  11       2133.95       2074.27        22.90 o                         
  -1   5  11        729.92        709.72         7.20 o                         
   0   5  11        720.79        716.96         6.74 o                         
   1   5  11       1836.76       1798.74        18.04 o                         
   2   5  11        625.96        594.58         7.25 o                         
   3   5  11       1640.91       1626.56        18.26 o                         
   4   5  11        223.89        206.65         5.92 o                         
   5   5  11        145.56        139.24         4.73 o                         
   6   5  11        121.99        102.59         4.97 o                         
  -7   6  11          6.57          2.08         3.72 o                         
  -6   6  11        107.80        101.26         3.87 o                         
  -5   6  11        133.80        131.65         4.49 o                         
  -4   6  11        217.23        221.41         4.78 o                         
  -3   6  11         33.55         35.94         2.34 o                         
  -2   6  11        465.72        456.58         6.79 o                         
  -1   6  11        433.12        430.19         4.74 o                         
   0   6  11        304.04        303.87         3.67 o                         
   1   6  11        226.05        219.15         3.55 o                         
   2   6  11          7.83          8.48         2.11 o                         
   3   6  11       1182.00       1212.96        14.21 o                         
   4   6  11        259.45        245.22         7.18 o                         
   5   6  11        260.85        262.82         6.63 o                         
   6   6  11        114.03        120.45         5.22 o                         
  -7   7  11        141.17        142.61         7.20 o                         
  -6   7  11        120.75        120.00         4.60 o                         
  -5   7  11        472.51        483.86         8.49 o                         
  -4   7  11        543.93        554.96         9.34 o                         
  -3   7  11         15.65         24.20         2.31 o                         
  -2   7  11        751.05        751.33         9.88 o                         
  -1   7  11       1399.56       1349.34        12.78 o                         
   0   7  11        471.39        460.27         5.20 o                         
   1   7  11        198.52        212.02         4.20 o                         
   2   7  11        564.60        565.85         7.29 o                         
   3   7  11        680.00        679.89         9.04 o                         
   4   7  11        365.40        355.29         7.50 o                         
   5   7  11        112.24        116.07         4.80 o                         
  -7   8  11         38.03         36.24         4.56 o                         
  -6   8  11         18.21         19.52         3.35 o                         
  -5   8  11          0.25         -2.23         3.13 o                         
  -4   8  11          1.39          1.03         2.61 o                         
  -3   8  11        452.03        470.62         7.59 o                         
  -2   8  11          5.08          5.17         2.17 o                         
  -1   8  11        163.24        149.24         3.21 o                         
   0   8  11          3.96          2.53         1.85 o                         
   1   8  11        255.27        241.01         4.38 o                         
   2   8  11         27.35         30.03         2.18 o                         
   3   8  11         85.87         94.01         3.32 o                         
   4   8  11        150.37        155.23         4.94 o                         
   5   8  11         17.83         12.32         4.13 o                         
  -6   9  11         57.43         68.23         3.78 o                         
  -5   9  11          2.13          1.90         3.28 o                         
  -4   9  11         55.55         60.37         3.58 o                         
  -3   9  11        166.90        161.60         4.40 o                         
  -2   9  11        296.17        303.27         5.90 o                         
  -1   9  11         79.05         58.79         2.66 o                         
   0   9  11        348.27        357.31         6.05 o                         
   1   9  11         40.63         43.60         2.55 o                         
   2   9  11        180.80        177.93         4.16 o                         
   3   9  11         63.27         69.48         4.58 o                         
   4   9  11         34.01         41.91         4.60 o                         
   5   9  11         12.60          6.34         4.14 o                         
  -6  10  11          0.40         -2.29         3.71 o                         
  -5  10  11          8.33         10.41         3.84 o                         
  -4  10  11          2.08         -0.33         3.00 o                         
  -3  10  11          0.67          1.61         2.63 o                         
  -2  10  11         13.38         10.71         3.03 o                         
  -1  10  11          6.77         13.38         2.40 o                         
   0  10  11         25.98         30.60         2.47 o                         
   1  10  11         15.79         15.82         2.41 o                         
   2  10  11        101.65        103.05         4.50 o                         
   3  10  11         21.26         24.40         3.67 o                         
   4  10  11         32.70         20.70         4.39 o                         
  -5  11  11          7.03          2.40         5.54 o                         
  -4  11  11         29.79         23.58         3.75 o                         
  -3  11  11         26.38         20.54         3.65 o                         
  -2  11  11          3.64          3.18         3.42 o                         
  -1  11  11         11.06          7.54         2.65 o                         
   0  11  11         24.92         27.42         2.90 o                         
   1  11  11         10.45          7.54         2.70 o                         
   2  11  11          2.55          0.82         3.01 o                         
   3  11  11          1.15          0.76         3.67 o                         
   4  11  11          6.25          6.30         4.40 o                         
  -5  12  11         83.74         88.70         7.00 o                         
  -4  12  11          2.56          3.34         5.29 o                         
  -3  12  11        125.52        144.30         7.66 o                         
  -2  12  11        238.86        233.62         9.27 o                         
  -1  12  11         23.98         24.18         3.23 o                         
   0  12  11         15.74         16.95         3.23 o                         
   1  12  11         13.71          7.15         2.81 o                         
   2  12  11          1.02         -2.35         3.32 o                         
   3  12  11         19.03         16.24         3.93 o                         
  -4  13  11         52.84         44.99         6.01 o                         
  -3  13  11         11.52         19.05         4.61 o                         
  -2  13  11        260.95        267.84         9.11 o                         
  -1  13  11          3.27         12.37         3.52 o                         
   0  13  11         37.73         29.49         3.65 o                         
   1  13  11         81.95         81.44         4.63 o                         
   2  13  11        133.24        122.90         5.95 o                         
  -2  14  11          1.08          4.12         5.26 o                         
  -1  14  11         54.90         53.16         5.80 o                         
   0  14  11         13.05          5.74         3.93 o                         
   1  14  11         90.03         88.16         5.70 o                         
  -8   0  12        107.03        102.76         6.76 o                         
  -7   0  12          8.21          3.97         4.64 o                         
  -6   0  12         28.47         40.72         5.02 o                         
  -5   0  12         78.86         79.76         3.58 o                         
  -4   0  12        168.54        176.28         4.52 o                         
  -3   0  12         11.62         11.94         1.89 o                         
  -2   0  12         93.39        105.61         4.37 o                         
  -1   0  12        548.71        577.30         8.28 o                         
   0   0  12        879.03        854.40        10.77 o                         
   1   0  12         70.59         70.96         3.34 o                         
   2   0  12        971.21        953.39        16.83 o                         
   3   0  12        323.47        325.69         9.99 o                         
   4   0  12        430.29        411.60        11.61 o                         
   5   0  12        173.51        217.23         8.78 o                         
   6   0  12         89.48        115.72         6.22 o                         
  -8   1  12        190.99        174.40         6.51 o                         
  -7   1  12        147.69        133.26         5.04 o                         
  -6   1  12        450.83        438.92         8.15 o                         
  -5   1  12        803.25        785.88        12.91 o                         
  -4   1  12        755.87        737.35         7.24 o                         
  -3   1  12       2153.33       2126.85        18.20 o                         
  -2   1  12       2916.39       2872.17        22.90 o                         
  -1   1  12       1597.19       1576.68        13.67 o                         
   0   1  12       2804.53       2813.42        24.49 o                         
   1   1  12       1949.93       1928.39        17.78 o                         
   2   1  12       1042.22       1006.91        11.66 o                         
   3   1  12       1349.52       1322.35        16.92 o                         
   4   1  12        811.55        760.07        12.08 o                         
   5   1  12        121.19        136.75         5.14 o                         
   6   1  12        194.42        183.60         5.12 o                         
  -8   2  12          0.16          7.33         3.62 o                         
  -7   2  12         22.08         19.13         3.43 o                         
  -6   2  12        210.18        189.96         5.15 o                         
  -5   2  12         22.03         24.78         1.93 o                         
  -4   2  12        124.92        116.63         2.70 o                         
  -3   2  12          4.12          6.55         1.19 o                         
  -2   2  12        274.54        271.40         3.42 o                         
  -1   2  12        194.81        189.59         2.64 o                         
   0   2  12       2159.43       2102.47        19.21 o                         
   1   2  12        239.64        215.84         3.45 o                         
   2   2  12        588.48        569.87         7.97 o                         
   3   2  12        393.88        411.73         6.98 o                         
   4   2  12        138.05        153.86         6.18 o                         
   5   2  12        190.09        178.59         6.40 o                         
   6   2  12         67.26         78.04         4.03 o                         
  -8   3  12        201.80        196.04         7.58 o                         
  -7   3  12         31.33         33.05         3.46 o                         
  -6   3  12          6.29         11.59         2.92 o                         
  -5   3  12        474.13        460.39         6.16 o                         
  -4   3  12        925.00        911.74         9.38 o                         
  -3   3  12        532.78        553.18         5.67 o                         
  -2   3  12        352.77        344.86         3.94 o                         
  -1   3  12       1274.89       1316.33        12.02 o                         
   0   3  12       1266.34       1341.52        12.67 o                         
   1   3  12       3471.37       3404.41        35.83 o                         
   2   3  12         10.91         11.79         1.80 o                         
   3   3  12        283.02        341.13         6.93 o                         
   4   3  12        467.42        432.12         8.44 o                         
   5   3  12        215.55        222.68         7.03 o                         
   6   3  12        143.93        155.21         5.73 o                         
  -8   4  12          7.11         -8.43        12.32 o                         
  -7   4  12         67.60         58.53         4.37 o                         
  -6   4  12         99.12        100.98         3.85 o                         
  -5   4  12         24.92         25.11         2.34 o                         
  -4   4  12        120.81        111.13         2.97 o                         
  -3   4  12         16.51         16.67         2.01 o                         
  -2   4  12          7.16          3.82         1.15 o                         
  -1   4  12         14.26         20.24         1.33 o                         
   0   4  12         48.32         37.83         2.28 o                         
   1   4  12        404.84        398.77         5.38 o                         
   2   4  12         16.35         18.47         1.81 o                         
   3   4  12        273.75        250.88         5.70 o                         
   4   4  12          6.36         14.48         3.14 o                         
   5   4  12         34.56         45.67         4.36 o                         
   6   4  12         66.90         64.54         4.60 o                         
  -7   5  12         44.87         41.39         4.22 o                         
  -6   5  12         20.84         24.34         3.74 o                         
  -5   5  12          0.10         -0.56         2.11 o                         
  -4   5  12          4.16          3.91         2.01 o                         
  -3   5  12        233.94        236.75         4.47 o                         
  -2   5  12         54.96         60.22         1.95 o                         
  -1   5  12         12.79         14.72         1.47 o                         
   0   5  12        217.23        235.22         3.41 o                         
   1   5  12        223.81        244.79         4.22 o                         
   2   5  12          2.39          9.25         1.99 o                         
   3   5  12         52.96         44.59         2.54 o                         
   4   5  12         19.58         24.33         3.48 o                         
   5   5  12          1.73          1.26         3.86 o                         
  -7   6  12         25.59         19.73         4.11 o                         
  -6   6  12         34.32         31.34         3.71 o                         
  -5   6  12         19.60         22.76         2.87 o                         
  -4   6  12         37.24         34.14         2.40 o                         
  -3   6  12         46.92         55.16         2.59 o                         
  -2   6  12        156.01        121.49         3.64 o                         
  -1   6  12         22.95         16.28         1.53 o                         
   0   6  12         18.47         14.68         1.49 o                         
   1   6  12         69.01         58.60         2.58 o                         
   2   6  12         26.39         20.78         2.26 o                         
   3   6  12        167.10        142.89         4.01 o                         
   4   6  12          1.51          1.43         3.13 o                         
   5   6  12         14.33         14.38         3.65 o                         
  -7   7  12         78.62         85.28         5.54 o                         
  -6   7  12         50.28         46.81         4.11 o                         
  -5   7  12         57.19         55.53         4.15 o                         
  -4   7  12         53.04         50.25         2.83 o                         
  -3   7  12        134.51        135.21         3.54 o                         
  -2   7  12        171.68        186.87         4.78 o                         
  -1   7  12        437.84        382.05         5.50 o                         
   0   7  12         52.27         44.98         2.09 o                         
   1   7  12        105.84        107.03         3.11 o                         
   2   7  12        438.17        407.17         6.40 o                         
   3   7  12         12.25          9.21         2.47 o                         
   4   7  12         37.00         31.61         3.61 o                         
   5   7  12        184.10        184.48         5.82 o                         
  -6   8  12         16.46         21.52         3.92 o                         
  -5   8  12          8.14          4.48         3.36 o                         
  -4   8  12         12.56          4.94         2.78 o                         
  -3   8  12          0.09         -2.04         2.29 o                         
  -2   8  12          2.27          3.36         2.45 o                         
  -1   8  12          1.53          3.51         1.98 o                         
   0   8  12          0.57          0.90         2.00 o                         
   1   8  12         71.59         66.35         2.72 o                         
   2   8  12         60.29         59.71         3.08 o                         
   3   8  12          8.10         10.95         2.98 o                         
   4   8  12         38.79         39.71         4.12 o                         
   5   8  12          0.88          0.22         4.43 o                         
  -6   9  12        130.30        132.86         5.69 o                         
  -5   9  12         65.39         70.75         4.24 o                         
  -4   9  12        677.70        685.59        14.19 o                         
  -3   9  12        148.49        144.08         4.12 o                         
  -2   9  12        422.85        402.95         6.31 o                         
  -1   9  12       1237.11       1208.55        14.78 o                         
   0   9  12        104.08        121.90         3.46 o                         
   1   9  12        852.85        811.91        10.28 o                         
   2   9  12        670.54        630.23         9.74 o                         
   3   9  12        302.49        319.33         7.76 o                         
   4   9  12        129.97        120.74         5.70 o                         
  -6  10  12          6.54          5.52         4.85 o                         
  -5  10  12          8.82          7.04         3.65 o                         
  -4  10  12         85.12         78.36         3.84 o                         
  -3  10  12          1.07         -1.31         2.56 o                         
  -2  10  12        105.30         85.17         3.48 o                         
  -1  10  12          7.58          1.22         2.28 o                         
   0  10  12        150.63        142.58         3.85 o                         
   1  10  12        208.15        203.98         6.16 o                         
   2  10  12        136.78        129.22         4.75 o                         
   3  10  12         10.43          4.94         5.04 o                         
   4  10  12        127.87        128.15         7.13 o                         
  -5  11  12        119.02        104.80         6.12 o                         
  -4  11  12        166.82        163.87         7.03 o                         
  -3  11  12        328.52        332.41         7.05 o                         
  -2  11  12        539.21        585.61        10.44 o                         
  -1  11  12        418.24        431.15         7.38 o                         
   0  11  12        452.49        424.80         6.95 o                         
   1  11  12        403.92        402.68         7.82 o                         
   2  11  12        738.41        769.10        13.02 o                         
   3  11  12         72.60         83.14         4.74 o                         
  -4  12  12          0.94         -2.41         5.15 o                         
  -3  12  12          0.11          2.79         3.92 o                         
  -2  12  12        126.28        140.12         5.75 o                         
  -1  12  12         95.36         82.56         4.05 o                         
   0  12  12         27.82         27.42         3.22 o                         
   1  12  12         79.50         74.44         4.94 o                         
   2  12  12         20.90         18.99         4.00 o                         
  -3  13  12        148.28        155.14         6.96 o                         
  -2  13  12         14.70         10.81         5.03 o                         
  -1  13  12        622.77        636.98        13.38 o                         
   0  13  12        180.55        199.41         5.37 o                         
   1  13  12         72.33         93.44         4.57 o                         
  -8   1  13          0.91          4.51         4.37 o                         
  -7   1  13         19.29         22.58         3.65 o                         
  -6   1  13          0.90          2.22         3.06 o                         
  -5   1  13          0.80         -0.84         2.13 o                         
  -4   1  13        499.31        503.50         6.53 o                         
  -3   1  13        176.72        166.10         3.00 o                         
  -2   1  13          1.59          3.33         1.24 o                         
  -1   1  13        632.18        629.59         6.20 o                         
   0   1  13       1450.65       1427.63        13.04 o                         
   1   1  13        330.55        319.59         4.47 o                         
   2   1  13          2.14          1.41         2.31 o                         
   3   1  13          5.03          8.39         3.22 o                         
   4   1  13         61.04         60.52         4.00 o                         
   5   1  13         80.87         78.80         4.51 o                         
   6   1  13         36.06         22.85         5.50 o                         
  -7   2  13          7.86         11.62         3.48 o                         
  -6   2  13         23.45         22.62         3.71 o                         
  -5   2  13         80.35         85.36         3.14 o                         
  -4   2  13          8.36          9.15         1.93 o                         
  -3   2  13         57.41         69.99         2.06 o                         
  -2   2  13         21.21         19.68         1.50 o                         
  -1   2  13        423.50        424.50         4.43 o                         
   0   2  13          7.63          8.34         1.36 o                         
   1   2  13          0.36          1.24         1.35 o                         
   2   2  13         19.39         11.65         2.43 o                         
   3   2  13         31.83         28.44         2.89 o                         
   4   2  13         34.56         30.52         3.75 o                         
   5   2  13          0.41         -0.82         3.74 o                         
  -7   3  13        113.56         95.52         5.60 o                         
  -6   3  13        161.77        162.66         4.88 o                         
  -5   3  13        306.26        301.76         4.92 o                         
  -4   3  13         76.61         79.30         2.64 o                         
  -3   3  13        465.97        468.36         6.35 o                         
  -2   3  13        768.16        722.66         7.48 o                         
  -1   3  13        483.45        454.15         5.06 o                         
   0   3  13        828.39        832.40         8.41 o                         
   1   3  13         10.15         11.95         1.89 o                         
   2   3  13       1690.62       1614.05        20.11 o                         
   3   3  13        343.22        354.24         6.94 o                         
   4   3  13        202.74        181.55         8.02 o                         
   5   3  13        211.77        199.04         7.41 o                         
  -7   4  13          6.74          9.70         4.02 o                         
  -6   4  13         24.00         26.93         3.91 o                         
  -5   4  13         52.21         40.26         2.71 o                         
  -4   4  13          7.86          3.60         2.25 o                         
  -3   4  13         33.81         38.84         1.76 o                         
  -2   4  13         66.88         79.23         2.12 o                         
  -1   4  13          1.17          1.35         1.38 o                         
   0   4  13        102.76        113.86         3.00 o                         
   1   4  13        294.36        305.39         5.07 o                         
   2   4  13          2.42          1.42         1.98 o                         
   3   4  13         25.53         25.23         2.89 o                         
   4   4  13          0.14         -1.98         3.45 o                         
   5   4  13          4.12          3.74         4.03 o                         
  -7   5  13        185.02        180.14         6.13 o                         
  -6   5  13        134.26        136.39         6.00 o                         
  -5   5  13        158.86        160.01         4.38 o                         
  -4   5  13        674.15        659.07         9.43 o                         
  -3   5  13        768.15        751.94         9.78 o                         
  -2   5  13        797.25        814.93         8.53 o                         
  -1   5  13        867.36        852.88         8.66 o                         
   0   5  13        807.98        783.79        10.25 o                         
   1   5  13        605.01        604.70         8.11 o                         
   2   5  13        610.82        617.94         8.38 o                         
   3   5  13        754.44        755.40        10.63 o                         
   4   5  13        401.11        388.71         8.68 o                         
   5   5  13        330.07        315.89         8.33 o                         
  -7   6  13         43.25         40.72         4.57 o                         
  -6   6  13         11.09         10.11         3.62 o                         
  -5   6  13         93.33        104.11         5.40 o                         
  -4   6  13         45.98         54.23         2.93 o                         
  -3   6  13         48.89         44.36         2.47 o                         
  -2   6  13        183.23        168.86         3.39 o                         
  -1   6  13        196.37        195.57         4.11 o                         
   0   6  13          1.62          1.22         2.17 o                         
   1   6  13         57.60         52.61         2.64 o                         
   2   6  13          1.68          6.39         2.25 o                         
   3   6  13          6.55          7.66         2.93 o                         
   4   6  13          1.54         -0.41         3.34 o                         
   5   6  13         27.26         23.89         4.19 o                         
  -6   7  13        289.44        319.83         8.64 o                         
  -5   7  13        208.36        191.96         7.48 o                         
  -4   7  13        129.47        134.55         4.40 o                         
  -3   7  13        771.72        785.53        10.15 o                         
  -2   7  13        313.09        334.33         5.45 o                         
  -1   7  13       1056.16       1030.13        12.88 o                         
   0   7  13        214.72        240.81         5.51 o                         
   1   7  13        536.78        544.64         8.13 o                         
   2   7  13        538.38        559.96         8.44 o                         
   3   7  13        237.80        252.02         6.92 o                         
   4   7  13        260.96        285.61         7.74 o                         
  -6   8  13        160.35        161.15         7.39 o                         
  -5   8  13          3.94          0.35         3.56 o                         
  -4   8  13          3.01          4.76         2.65 o                         
  -3   8  13         12.06          4.40         2.59 o                         
  -2   8  13        172.33        181.86         8.56 o                         
  -1   8  13         15.46          8.58         2.31 o                         
   0   8  13         47.91         49.90         3.18 o                         
   1   8  13         59.79         51.87         2.98 o                         
   2   8  13          9.02          7.49         2.63 o                         
   3   8  13          8.33          8.72         3.57 o                         
   4   8  13         65.80         77.04         5.25 o                         
  -6   9  13         10.94          8.57         4.67 o                         
  -5   9  13        155.12        126.08         5.08 o                         
  -4   9  13         31.56         35.74         3.56 o                         
  -3   9  13         84.46         94.56         3.94 o                         
  -2   9  13         68.80         79.77         3.54 o                         
  -1   9  13        142.99        150.80         4.37 o                         
   0   9  13        160.21        182.68         6.02 o                         
   1   9  13         21.84         31.75         2.96 o                         
   2   9  13         64.33         90.16         4.67 o                         
   3   9  13         63.04         77.66         5.07 o                         
   4   9  13        102.53        123.06         6.09 o                         
  -5  10  13         99.16         87.29         4.83 o                         
  -4  10  13         11.99         11.41         3.85 o                         
  -3  10  13         14.64         13.15         3.22 o                         
  -2  10  13         23.94         20.50         2.83 o                         
  -1  10  13          5.29          2.93         2.73 o                         
   0  10  13          0.09         -2.45         2.45 o                         
   1  10  13          3.65          3.69         3.05 o                         
   2  10  13         50.00         58.78         4.02 o                         
   3  10  13         59.46         61.48         5.19 o                         
  -4  11  13         60.44         55.61         4.85 o                         
  -3  11  13         41.54         41.56         3.61 o                         
  -2  11  13          1.39         -0.73         3.33 o                         
  -1  11  13         37.11         30.00         2.97 o                         
   0  11  13         50.25         38.38         3.23 o                         
   1  11  13          9.13          6.00         3.14 o                         
   2  11  13          0.24         -0.41         3.74 o                         
  -4  12  13         30.08         42.43         7.59 o                         
  -3  12  13          1.88         -0.55         3.72 o                         
  -2  12  13         13.17         13.19         3.94 o                         
  -1  12  13         38.97         31.91         4.12 o                         
   0  12  13          1.93          4.56         3.19 o                         
   1  12  13          0.15         -3.20         3.20 o                         
   2  12  13         23.48         23.68         5.43 o                         
  -2  13  13         53.71         56.57         5.18 o                         
  -1  13  13        164.95        160.75         6.75 o                         
   0  13  13         53.77         60.84         4.18 o                         
  -7   0  14         43.63         45.27         5.67 o                         
  -6   0  14        134.36        130.96        14.44 o                         
  -5   0  14        547.43        536.87        11.21 o                         
  -4   0  14         93.37         88.16         6.33 o                         
  -3   0  14        383.51        376.08         7.90 o                         
  -2   0  14       2545.61       2549.96        31.82 o                         
  -1   0  14         16.31         15.86         1.88 o                         
   0   0  14       2035.92       2062.20        26.07 o                         
   1   0  14        418.15        400.96         8.36 o                         
   2   0  14        149.97        126.23         5.34 o                         
   3   0  14         86.28         64.39         5.85 o                         
   4   0  14         61.50         39.91         6.46 o                         
   5   0  14         18.02         10.24         5.66 o                         
  -7   1  14          7.28          9.69         3.53 o                         
  -6   1  14         83.36         81.39         4.66 o                         
  -5   1  14        119.40        112.32         4.19 o                         
  -4   1  14        107.59        102.82         3.02 o                         
  -3   1  14        178.44        179.97         3.86 o                         
  -2   1  14        635.61        652.73         6.80 o                         
  -1   1  14         10.83         11.67         1.32 o                         
   0   1  14       3334.05       3407.86        30.64 o                         
   1   1  14        479.74        495.49         6.73 o                         
   2   1  14        420.34        449.79         7.32 o                         
   3   1  14        835.27        851.47        13.18 o                         
   4   1  14        581.17        600.63        10.77 o                         
   5   1  14        375.10        390.22         9.13 o                         
  -7   2  14        112.49        107.81         5.25 o                         
  -6   2  14         27.70         24.15         3.36 o                         
  -5   2  14         78.11         73.69         2.89 o                         
  -4   2  14        258.94        269.75         4.99 o                         
  -3   2  14        625.09        595.06         7.88 o                         
  -2   2  14        420.87        417.39         5.33 o                         
  -1   2  14        247.93        239.69         3.40 o                         
   0   2  14        210.78        207.78         5.04 o                         
   1   2  14        620.18        601.40         7.24 o                         
   2   2  14        144.09        128.12         3.90 o                         
   3   2  14         30.60         28.47         2.98 o                         
   4   2  14         37.14         29.20         3.99 o                         
   5   2  14          1.33          0.77         3.80 o                         
  -7   3  14          0.41          0.73         4.01 o                         
  -6   3  14        118.03        120.59         5.94 o                         
  -5   3  14          6.32          8.96         2.10 o                         
  -4   3  14         46.42         42.75         2.48 o                         
  -3   3  14        312.06        322.99         5.41 o                         
  -2   3  14         45.84         58.52         2.15 o                         
  -1   3  14        180.03        185.92         4.39 o                         
   0   3  14        423.41        434.84         5.73 o                         
   1   3  14        228.75        231.03         4.25 o                         
   2   3  14        132.86        162.66         4.91 o                         
   3   3  14        553.41        549.73         9.10 o                         
   4   3  14        119.32        128.29         5.18 o                         
   5   3  14        113.08        131.93         7.17 o                         
  -7   4  14          4.48          6.40         4.21 o                         
  -6   4  14          6.07          3.56         3.77 o                         
  -5   4  14        242.49        264.79         5.40 o                         
  -4   4  14         19.02         13.45         2.49 o                         
  -3   4  14        100.93         89.75         2.98 o                         
  -2   4  14         69.01         74.17         2.59 o                         
  -1   4  14          1.69          2.70         1.67 o                         
   0   4  14         68.69         71.79         3.19 o                         
   1   4  14         78.66         78.35         2.95 o                         
   2   4  14         10.53         10.76         2.81 o                         
   3   4  14          1.36          0.37         2.81 o                         
   4   4  14          0.28          1.22         3.70 o                         
   5   4  14          8.42          9.72         4.47 o                         
  -7   5  14          0.11         -3.04         4.20 o                         
  -6   5  14          5.61          2.89         3.70 o                         
  -5   5  14          3.59          6.69         3.49 o                         
  -4   5  14          2.50          6.20         2.47 o                         
  -3   5  14         97.26        105.42         3.26 o                         
  -2   5  14         85.83         83.74         2.76 o                         
  -1   5  14          1.51          1.47         1.99 o                         
   0   5  14         46.00         64.46         3.18 o                         
   1   5  14          3.09          1.91         2.15 o                         
   2   5  14          1.49         -1.14         2.73 o                         
   3   5  14          1.75         -2.80         3.39 o                         
   4   5  14          0.79          2.73         3.77 o                         
   5   5  14          0.69          3.34         5.49 o                         
  -6   6  14         24.44         19.69         3.83 o                         
  -5   6  14         19.89         11.15         3.46 o                         
  -4   6  14          0.92         -0.77         2.31 o                         
  -3   6  14          9.02          8.53         2.44 o                         
  -2   6  14         15.24          8.21         2.10 o                         
  -1   6  14        140.99        132.75         4.08 o                         
   0   6  14         80.78         80.12         4.01 o                         
   1   6  14        144.34        118.06         3.63 o                         
   2   6  14         88.36         79.46         3.88 o                         
   3   6  14        102.25         97.84         4.68 o                         
   4   6  14          1.20          1.84         4.06 o                         
  -6   7  14          1.51          2.22         4.63 o                         
  -5   7  14         21.09         15.79         3.82 o                         
  -4   7  14        111.36        107.83         3.84 o                         
  -3   7  14          3.49          4.34         2.50 o                         
  -2   7  14        187.09        149.94         4.37 o                         
  -1   7  14         28.25         17.82         2.76 o                         
   0   7  14         39.86         40.80         3.09 o                         
   1   7  14        141.07        126.69         3.92 o                         
   2   7  14        134.73        118.56         4.29 o                         
   3   7  14         72.38         71.43         4.51 o                         
   4   7  14         79.49         71.55         4.79 o                         
  -6   8  14         42.30         42.57         5.16 o                         
  -5   8  14          6.64          1.76         3.64 o                         
  -4   8  14        202.65        183.44         6.34 o                         
  -3   8  14        201.20        184.29         4.60 o                         
  -2   8  14         27.44         17.09         2.91 o                         
  -1   8  14        207.01        206.19         6.75 o                         
   0   8  14        145.99        143.18         4.39 o                         
   1   8  14         19.37         13.14         2.76 o                         
   2   8  14         96.47         88.59         4.04 o                         
   3   8  14         42.91         48.12         4.20 o                         
   4   8  14          0.94          6.68         4.75 o                         
  -5   9  14         79.81         84.39         4.92 o                         
  -4   9  14         30.25         30.40         3.95 o                         
  -3   9  14         11.94          7.86         2.93 o                         
  -2   9  14        327.96        326.09         7.20 o                         
  -1   9  14        454.75        450.58         9.96 o                         
   0   9  14          4.02          3.33         2.74 o                         
   1   9  14        327.15        329.39         6.59 o                         
   2   9  14        299.26        314.94         8.06 o                         
   3   9  14         74.38         66.67         5.33 o                         
  -5  10  14          6.59          3.65         4.64 o                         
  -4  10  14         37.37         48.95         4.71 o                         
  -3  10  14        111.13        124.31         4.76 o                         
  -2  10  14         36.09         30.13         3.62 o                         
  -1  10  14        219.38        206.08         6.68 o                         
   0  10  14         73.63         83.64         3.73 o                         
   1  10  14          2.82          4.73         3.21 o                         
   2  10  14        107.28        109.11         5.56 o                         
  -4  11  14        127.84        137.81         5.73 o                         
  -3  11  14         70.00         74.71         4.52 o                         
  -2  11  14         72.00         66.15         5.00 o                         
  -1  11  14         88.22         84.49         4.28 o                         
   0  11  14        153.39        159.14         5.05 o                         
   1  11  14        175.30        185.79         5.53 o                         
   2  11  14        269.90        271.27         8.31 o                         
  -3  12  14         18.37         31.21         4.98 o                         
  -2  12  14          0.76         -2.26         3.94 o                         
  -1  12  14        102.61        113.07         5.94 o                         
   0  12  14        125.78        127.17         4.57 o                         
  -7   1  15          0.69          0.45         3.59 o                         
  -6   1  15         15.84         10.84         3.44 o                         
  -5   1  15         29.46         25.15         2.59 o                         
  -4   1  15          3.92          2.25         2.34 o                         
  -3   1  15        135.71        141.46         3.58 o                         
  -2   1  15        540.35        522.68         6.60 o                         
  -1   1  15        376.54        364.94         6.16 o                         
   0   1  15         27.71         26.70         2.12 o                         
   1   1  15          0.96          3.28         2.10 o                         
   2   1  15         64.83         63.71         3.15 o                         
   3   1  15        161.33        151.10         6.80 o                         
   4   1  15         22.02         18.15         4.02 o                         
   5   1  15          0.97          1.99         4.17 o                         
  -7   2  15         36.85         33.68         4.48 o                         
  -6   2  15         78.23         76.36         4.46 o                         
  -5   2  15         60.68         57.24         4.20 o                         
  -4   2  15        274.24        265.81         6.07 o                         
  -3   2  15         48.10         39.89         2.55 o                         
  -2   2  15       1330.28       1312.10        14.30 o                         
  -1   2  15         41.12         44.95         2.68 o                         
   0   2  15        111.56        102.12         2.97 o                         
   1   2  15        166.14        154.35         5.14 o                         
   2   2  15        144.03        134.99         4.34 o                         
   3   2  15         39.59         43.96         3.29 o                         
   4   2  15         18.14         18.95         4.01 o                         
  -7   3  15         36.53         31.91         4.62 o                         
  -6   3  15         11.13          8.49         4.13 o                         
  -5   3  15          0.35         -1.01         2.22 o                         
  -4   3  15         18.84         15.82         2.41 o                         
  -3   3  15        671.50        668.85         8.79 o                         
  -2   3  15        218.40        219.82         4.84 o                         
  -1   3  15        128.31        127.97         4.38 o                         
   0   3  15        334.22        325.31         5.65 o                         
   1   3  15        334.54        351.97         5.98 o                         
   2   3  15        363.13        366.14         6.87 o                         
   3   3  15        139.02        144.37         4.48 o                         
   4   3  15        165.82        164.05         5.46 o                         
  -7   4  15         82.31         74.56        16.21 o                         
  -6   4  15        169.40        165.84         6.76 o                         
  -5   4  15        227.29        219.15         7.59 o                         
  -4   4  15        649.83        611.46        10.04 o                         
  -3   4  15        129.00        130.35         3.69 o                         
  -2   4  15        710.38        706.75         8.69 o                         
  -1   4  15        198.18        180.03         4.12 o                         
   0   4  15        647.60        633.82         9.64 o                         
   1   4  15        258.70        279.33         6.58 o                         
   2   4  15         86.62         73.69         3.83 o                         
   3   4  15        146.39        129.44         5.85 o                         
   4   4  15         50.32         46.36         4.80 o                         
  -6   5  15         19.25         16.50         3.95 o                         
  -5   5  15         51.35         43.73         3.51 o                         
  -4   5  15        365.28        350.65         6.32 o                         
  -3   5  15          8.27         12.81         2.56 o                         
  -2   5  15        269.09        260.27         4.87 o                         
  -1   5  15        531.82        516.42         8.39 o                         
   0   5  15        172.16        191.54         5.38 o                         
   1   5  15        768.86        768.56        11.92 o                         
   2   5  15        226.87        250.43         6.60 o                         
   3   5  15        195.38        207.08         6.65 o                         
   4   5  15         77.18         76.38         5.24 o                         
  -6   6  15        250.74        235.17         9.90 o                         
  -5   6  15        390.90        390.88         8.50 o                         
  -4   6  15         34.27         32.73         2.95 o                         
  -3   6  15        339.36        339.13         6.95 o                         
  -2   6  15        391.69        416.93         7.21 o                         
  -1   6  15        639.83        650.86        10.51 o                         
   0   6  15        211.17        196.88         6.35 o                         
   1   6  15        119.44        105.03         4.04 o                         
   2   6  15        177.07        205.44         5.44 o                         
   3   6  15        163.22        161.99         6.06 o                         
   4   6  15        133.16        115.39         5.73 o                         
  -6   7  15          3.85         -0.94         5.36 o                         
  -5   7  15          0.47          0.74         3.96 o                         
  -4   7  15         73.50         65.49         3.33 o                         
  -3   7  15        205.70        197.67         6.15 o                         
  -2   7  15        101.67        104.14         3.53 o                         
  -1   7  15        231.52        251.33         6.07 o                         
   0   7  15         82.35         91.72         4.16 o                         
   1   7  15        244.20        249.45         6.22 o                         
   2   7  15        259.17        271.95         6.71 o                         
   3   7  15         59.96         61.28         4.60 o                         
  -5   8  15         43.86         39.88         4.50 o                         
  -4   8  15        141.65        135.85         4.90 o                         
  -3   8  15        176.92        164.54         5.01 o                         
  -2   8  15         68.03         73.31         5.25 o                         
  -1   8  15         87.82         93.69         3.84 o                         
   0   8  15        132.63        151.32         4.57 o                         
   1   8  15         62.43         65.15         3.82 o                         
   2   8  15         24.98         23.08         3.94 o                         
   3   8  15         89.86         95.81         5.63 o                         
  -5   9  15          1.17          2.06         4.17 o                         
  -4   9  15          0.59         -0.40         4.09 o                         
  -3   9  15         21.91         31.33         3.50 o                         
  -2   9  15        121.45        129.70         5.06 o                         
  -1   9  15         45.28         47.20         4.27 o                         
   0   9  15         40.50         38.76         3.29 o                         
   1   9  15         37.36         44.32         3.73 o                         
   2   9  15         37.86         42.01         4.70 o                         
  -4  10  15          3.92          3.85         4.52 o                         
  -3  10  15          1.13         -1.63         3.64 o                         
  -2  10  15         55.22         65.35         4.66 o                         
  -1  10  15         21.52         31.95         4.02 o                         
   0  10  15          7.62          1.71         3.20 o                         
   1  10  15         14.59          9.65         3.82 o                         
   2  10  15         28.61         42.56         5.06 o                         
  -3  11  15         19.59         20.58         4.21 o                         
  -2  11  15          0.18          4.57         4.39 o                         
  -1  11  15          0.47          1.75         3.91 o                         
   0  11  15          8.39         11.89         3.44 o                         
   1  11  15         24.85         31.15         6.44 o                         
  -6   0  16        145.08        150.93         9.40 o                         
  -5   0  16        171.68        169.39         8.89 o                         
  -4   0  16        373.20        358.77        10.92 o                         
  -3   0  16         23.42         28.72         3.94 o                         
  -2   0  16        924.75        962.04        17.32 o                         
  -1   0  16        113.36        143.12         4.86 o                         
   0   0  16        439.16        443.09         9.95 o                         
   1   0  16        342.80        349.37         8.26 o                         
   2   0  16        297.26        334.67         8.45 o                         
   3   0  16        170.38        160.43         6.97 o                         
   4   0  16        194.67        198.61         9.22 o                         
  -6   1  16          0.59         -3.05         3.44 o                         
  -5   1  16         31.56         27.01         2.72 o                         
  -4   1  16          7.59          1.44         2.54 o                         
  -3   1  16        359.49        342.32         6.62 o                         
  -2   1  16        213.46        210.06         4.70 o                         
  -1   1  16        110.34        123.20         3.76 o                         
   0   1  16        191.10        195.68         4.07 o                         
   1   1  16         31.59         38.32         2.59 o                         
   2   1  16         48.61         64.02         3.31 o                         
   3   1  16         16.98         22.12         3.68 o                         
   4   1  16        178.05        223.13         6.75 o                         
  -6   2  16        105.51        108.08         5.17 o                         
  -5   2  16         56.16         51.44         3.09 o                         
  -4   2  16        191.72        195.55         4.78 o                         
  -3   2  16        277.49        274.55         5.65 o                         
  -2   2  16          7.59          8.31         2.29 o                         
  -1   2  16        327.67        327.52         5.62 o                         
   0   2  16        274.33        300.58         5.93 o                         
   1   2  16        398.78        416.30         6.81 o                         
   2   2  16        126.67        140.48         4.11 o                         
   3   2  16        156.61        174.95         5.25 o                         
   4   2  16         89.37         79.28         4.77 o                         
  -6   3  16         70.27         66.65         4.55 o                         
  -5   3  16          7.16          1.51         3.31 o                         
  -4   3  16          4.08          4.28         2.58 o                         
  -3   3  16          4.71          4.20         2.57 o                         
  -2   3  16          6.31          8.30         2.37 o                         
  -1   3  16        128.23        132.93         4.40 o                         
   0   3  16          1.19          5.28         2.64 o                         
   1   3  16          4.26          9.12         2.92 o                         
   2   3  16         36.76         45.50         3.51 o                         
   3   3  16         88.49        105.92         5.20 o                         
   4   3  16         82.11        104.06         5.36 o                         
  -6   4  16          9.16          9.42         4.08 o                         
  -5   4  16          0.71          3.87         3.35 o                         
  -4   4  16         34.59         24.78         3.15 o                         
  -3   4  16        394.22        386.22         6.90 o                         
  -2   4  16         82.87         91.07         3.23 o                         
  -1   4  16          6.86          4.31         2.65 o                         
   0   4  16         36.88         55.20         3.35 o                         
   1   4  16        158.46        168.15         4.86 o                         
   2   4  16         93.43         96.60         5.28 o                         
   3   4  16         22.50         25.86         4.14 o                         
   4   4  16          1.10         -1.08         4.17 o                         
  -6   5  16         11.59          9.73         4.42 o                         
  -5   5  16         18.43         12.36         3.43 o                         
  -4   5  16         37.25         22.40         3.21 o                         
  -3   5  16         65.33         63.16         4.49 o                         
  -2   5  16          4.02          1.87         2.43 o                         
  -1   5  16         29.75         36.37         3.15 o                         
   0   5  16         23.24         22.56         3.13 o                         
   1   5  16         17.62         15.60         3.38 o                         
   2   5  16         15.40         14.67         3.48 o                         
   3   5  16         16.89         23.13         4.56 o                         
  -6   6  16          0.93          2.27        13.94 o                         
  -5   6  16          6.84          4.17         3.76 o                         
  -4   6  16         26.76         17.96         3.24 o                         
  -3   6  16          1.83         -1.12         2.89 o                         
  -2   6  16         86.84         74.66         3.65 o                         
  -1   6  16          0.20          3.26         3.03 o                         
   0   6  16          0.23          6.07         3.21 o                         
   1   6  16         17.89         15.83         3.45 o                         
   2   6  16          7.27          2.10         3.39 o                         
   3   6  16          1.17         -1.40         4.08 o                         
  -5   7  16         34.52         36.53         4.51 o                         
  -4   7  16          3.87          3.08         3.63 o                         
  -3   7  16         11.90         12.99         3.38 o                         
  -2   7  16         11.30          8.39         3.16 o                         
  -1   7  16         51.15         57.16         3.79 o                         
   0   7  16          0.06         -0.66         3.00 o                         
   1   7  16          2.02          2.55         3.22 o                         
   2   7  16          1.53          0.71         3.84 o                         
   3   7  16         16.69         15.91         4.53 o                         
  -5   8  16         41.03         40.74         5.12 o                         
  -4   8  16        120.34        102.14         5.29 o                         
  -3   8  16         28.55         22.27         3.58 o                         
  -2   8  16         34.52         30.42         3.73 o                         
  -1   8  16        463.83        435.61         9.71 o                         
   0   8  16         27.82         26.88         3.63 o                         
   1   8  16         33.61         27.84         3.64 o                         
   2   8  16        204.63        194.53         6.29 o                         
  -4   9  16         15.83         13.12         4.95 o                         
  -3   9  16         18.79         17.25         3.54 o                         
  -2   9  16          2.90         -3.69         3.69 o                         
  -1   9  16          0.13          0.22         3.80 o                         
   0   9  16          1.59          3.02         3.33 o                         
   1   9  16         12.35          6.45         3.75 o                         
  -3  10  16        127.01        122.44         5.24 o                         
  -2  10  16         67.75         68.29         4.41 o                         
  -1  10  16        132.50        122.51         7.88 o                         
   0  10  16        127.53        133.96         5.17 o                         
  -6   1  17          0.62         -2.59         3.51 o                         
  -5   1  17          5.33          3.10         2.84 o                         
  -4   1  17         48.86         47.01         3.23 o                         
  -3   1  17         13.81         11.11         2.80 o                         
  -2   1  17         11.93         13.11         3.35 o                         
  -1   1  17         16.74         16.57         3.24 o                         
   0   1  17         18.36         19.41         2.78 o                         
   1   1  17          3.78          6.80         2.75 o                         
   2   1  17          3.98          9.28         3.23 o                         
   3   1  17          7.34         10.61         4.10 o                         
  -6   2  17          9.53          3.90         3.98 o                         
  -5   2  17         12.38          6.27         3.00 o                         
  -4   2  17         14.98         13.07         2.85 o                         
  -3   2  17        100.56        115.30         4.18 o                         
  -2   2  17         82.53         85.34         3.47 o                         
  -1   2  17         89.96         84.95         3.56 o                         
   0   2  17        119.18        118.49         3.91 o                         
   1   2  17        129.66        144.02         4.29 o                         
   2   2  17        204.62        210.10         5.87 o                         
   3   2  17          7.45          1.98         4.05 o                         
  -6   3  17        111.82        104.56         5.82 o                         
  -5   3  17        102.04         91.31         4.37 o                         
  -4   3  17        336.28        316.12         7.06 o                         
  -3   3  17          0.73         -0.06         2.82 o                         
  -2   3  17         33.43         32.21         2.88 o                         
  -1   3  17         48.35         50.01         3.22 o                         
   0   3  17          0.35          5.00         2.81 o                         
   1   3  17         21.29         12.25         3.16 o                         
   2   3  17          0.06          2.34         3.26 o                         
   3   3  17         10.59          9.82         4.16 o                         
  -5   4  17        103.28        115.98         4.71 o                         
  -4   4  17         14.92          9.11         3.55 o                         
  -3   4  17        341.48        317.49         6.93 o                         
  -2   4  17        255.49        261.34         5.73 o                         
  -1   4  17        368.76        407.77         7.22 o                         
   0   4  17        188.58        189.21         5.21 o                         
   1   4  17        201.06        188.24         5.61 o                         
   2   4  17        258.50        245.50         6.80 o                         
   3   4  17        237.11        243.37         7.11 o                         
  -5   5  17        128.17        132.80         5.84 o                         
  -4   5  17         33.54         28.40         3.71 o                         
  -3   5  17         29.34         31.80         4.14 o                         
  -2   5  17          0.67         -2.45         2.55 o                         
  -1   5  17         45.77         45.58         3.46 o                         
   0   5  17         30.71         23.93         3.37 o                         
   1   5  17         15.62         17.28         3.42 o                         
   2   5  17          0.07         -0.51         3.27 o                         
   3   5  17          2.56          8.11         4.28 o                         
  -5   6  17         60.87         60.78         4.56 o                         
  -4   6  17         84.93         81.75         4.33 o                         
  -3   6  17        405.47        435.24         8.42 o                         
  -2   6  17        100.12        114.67         4.02 o                         
  -1   6  17        381.16        383.75         7.66 o                         
   0   6  17        329.52        355.85         7.57 o                         
   1   6  17        169.62        173.80         5.55 o                         
   2   6  17        208.49        206.29         8.87 o                         
  -4   7  17          0.41         -4.06         4.06 o                         
  -3   7  17         29.95         26.69         3.83 o                         
  -2   7  17         10.99          8.28         3.71 o                         
  -1   7  17         29.90         39.03         3.78 o                         
   0   7  17         16.42         13.07         3.62 o                         
   1   7  17          7.65          7.70         3.67 o                         
   2   7  17         12.50         20.50         4.49 o                         
  -4   8  17         40.49         35.29         4.70 o                         
  -3   8  17         31.09         32.79         4.00 o                         
  -2   8  17        141.77        156.59         7.99 o                         
  -1   8  17        170.45        198.29        10.42 o                         
   0   8  17        157.17        159.71         7.63 o                         
   1   8  17         39.85         40.60         4.07 o                         
  -3   9  17          0.57         -1.46         3.54 o                         
  -2   9  17          2.61          0.32         3.99 o                         
  -1   9  17         26.23         28.19         4.50 o                         
   0   9  17          1.52          0.05         3.52 o                         
  -5   0  18        145.37        147.12         6.93 o                         
  -4   0  18        198.18        203.34         8.34 o                         
  -3   0  18        220.10        237.14         9.20 o                         
  -2   0  18        348.51        359.29        18.76 o                         
  -1   0  18        116.41        132.94         6.94 o                         
   0   0  18        417.87        455.92        12.67 o                         
   1   0  18        233.56        241.78         9.03 o                         
   2   0  18        472.97        518.89        18.01 o                         
  -5   1  18         23.42         21.98         3.56 o                         
  -4   1  18         94.77         93.23         4.14 o                         
  -3   1  18        144.07        140.57         4.91 o                         
  -2   1  18          2.56          2.60         3.32 o                         
  -1   1  18         39.91         42.25         3.75 o                         
   0   1  18        114.56        111.90         4.74 o                         
   1   1  18         14.54         13.17         3.52 o                         
   2   1  18         77.77         79.24         4.87 o                         
  -5   2  18        261.54        255.91         8.74 o                         
  -4   2  18         14.93         15.41         3.26 o                         
  -3   2  18        137.25        131.97         6.20 o                         
  -2   2  18        122.84        133.40         4.91 o                         
  -1   2  18        291.72        338.58         7.73 o                         
   0   2  18        107.47        108.10         4.60 o                         
   1   2  18        240.71        257.70         7.38 o                         
   2   2  18        237.48        266.57         7.92 o                         
  -5   3  18         56.61         56.01         4.92 o                         
  -4   3  18         81.38         73.41         4.31 o                         
  -3   3  18         80.88         92.23         4.33 o                         
  -2   3  18         29.17         29.24         3.59 o                         
  -1   3  18          7.75         10.33         3.50 o                         
   0   3  18         12.70         22.52         3.31 o                         
   1   3  18          0.38         -0.20         3.30 o                         
   2   3  18         19.94         18.49         3.68 o                         
  -5   4  18          4.15          7.42         4.30 o                         
  -4   4  18        192.14        192.32         7.93 o                         
  -3   4  18          0.52          0.20         3.11 o                         
  -2   4  18          3.09          4.13         3.24 o                         
  -1   4  18         24.63         24.80         3.32 o                         
   0   4  18         73.89         82.78         4.21 o                         
   1   4  18         17.91         23.42         3.62 o                         
   2   4  18         13.19         21.22         3.80 o                         
  -4   5  18          1.53         -1.08         3.71 o                         
  -3   5  18          0.34          0.70         3.57 o                         
  -2   5  18         40.53         42.86         3.73 o                         
  -1   5  18          5.39          4.47         3.37 o                         
   0   5  18          3.99          7.55         3.41 o                         
   1   5  18          1.02         -3.42         3.42 o                         
   2   5  18          0.79         -1.59         4.07 o                         
  -4   6  18          8.13         -4.20         4.20 o                         
  -3   6  18          2.68          1.61         3.95 o                         
  -2   6  18          0.76          0.06         3.83 o                         
  -1   6  18          9.20          8.32         3.37 o                         
   0   6  18         12.99         15.12         3.56 o                         
   1   6  18         30.00         34.92         3.90 o                         
  -3   7  18          0.99         -3.63         3.63 o                         
  -2   7  18          8.15          5.81         4.08 o                         
  -1   7  18         29.66         21.39         3.53 o                         
   0   7  18         44.43         53.60         4.01 o                         
  -2   8  18         64.09         55.57         4.75 o                         
  -1   8  18         10.14          5.13         4.78 o                         
  -4   1  19          0.48          1.69         3.55 o                         
  -3   1  19          0.16         -1.97         3.55 o                         
  -2   1  19         44.70         40.84         4.03 o                         
  -1   1  19         12.13         16.11         3.73 o                         
   0   1  19          5.56          0.42         3.58 o                         
   1   1  19         44.40         60.71         4.36 o                         
  -4   2  19         12.97          8.00         3.59 o                         
  -3   2  19          0.75         -3.12         3.47 o                         
  -2   2  19         37.55         40.05         4.03 o                         
  -1   2  19         70.28         78.50         4.44 o                         
   0   2  19         36.42         43.54         4.27 o                         
   1   2  19         13.02         10.48         4.24 o                         
  -4   3  19         40.29         43.35         4.49 o                         
  -3   3  19         32.69         29.49         3.90 o                         
  -2   3  19         46.87         48.91         4.06 o                         
  -1   3  19         86.63         90.75         4.65 o                         
   0   3  19         21.55         16.49         3.89 o                         
   1   3  19         16.10          9.46         4.29 o                         
  -4   4  19         24.05         16.75         4.49 o                         
  -3   4  19         10.40          7.72         4.17 o                         
  -2   4  19         59.67         58.30         4.18 o                         
  -1   4  19        117.44        116.75         4.93 o                         
   0   4  19         29.14         27.37         4.42 o                         
   1   4  19        102.10        118.96         5.63 o                         
  -3   5  19         46.85         49.14         8.12 o                         
  -2   5  19        130.85        141.42         6.54 o                         
  -1   5  19         63.23         65.43         4.77 o                         
   0   5  19         64.15         74.90         4.90 o                         
  -2   6  19         24.34         19.93         4.81 o                         
  -1   6  19         51.63         66.69         4.76 o                         
  -3   0  20         11.67         11.55         5.42 o                         
  -2   0  20         28.06         25.84         5.76 o                         
  -1   0  20          8.65         -1.60         5.62 o                         
   0   0  20          3.58          0.69         5.58 o                         
  -3   1  20         58.83         60.21         4.91 o                         
  -2   1  20         10.26         10.83         3.99 o                         
  -1   1  20        112.49        124.76         5.97 o                         
   0   1  20        132.78        146.63         5.55 o                         
  -3   2  20         17.29         15.81         3.91 o                         
  -2   2  20          0.42          3.69         3.81 o                         
  -1   2  20         37.34         41.76         4.32 o                         
   0   2  20          2.23          3.09         4.00 o                         
  -2   3  20          4.55          3.99         3.95 o                         
  -1   3  20        103.67        124.93         5.28 o                         
                                                                                
